# Supplementary material for: Transcriptome of GH-producing pituitary neuroendocrine tumours and models are significantly affected by somatostatin analogues
Source: Cancer Cell Int. 2023 Feb 11;23:25. doi: 10.1186/s12935-023-02863-4 (PMC9922463; doi:10.1186/s12935-023-02863-4)
Supplement: Supplementary file 1 — Additional file 1: Table S1. Patient clinical data and medical treatment information. Differentially expressed genes between non-functioning PitNET and growth hormone secreting PitNET types. Table S2. Enrichment results for non-functioning PitNET and growth hormone secreting PitNET type differentially expressed genes obtained from STRING-db (v11.5) (Sorted by decreasing enrichment strength, FDR < 0.05). Table S3. Summary of enrichment results for non-functioning PitNET and growth hormone secreting PitNET type from STRING-db(v11.5) (Sorted alphabetically by compartment, FDR < 0.05). Table S4. Growth hormone associated enrichment results for non-functioning PitNET and growth hormone secreting PitNET type from STRING-db(v11.5). Table S5. Molecule transport channel associated enrichment results for non-functioning PitNET and growth hormone secreting PitNET type from STRING-db(v11.5) (Sorted by enrichment strength, FDR < 0.05). Table S6. Protein-protein interaction matrix from non-functioning PitNET and growth hormone secreting PitNET type with interaction scores represented for each interaction type. Table S7. Detected differentially expressed genes from non-functioning PitNET and growth hormone secreting PitNET type comparison overlaping with a curated literature list of 236. Table S8. Differentially expressed genes between SSA treated/untreated somatotrophin secreting PitNET tissue groups. Table S9. Functional enrichment results for differentially expressed genes between SSA treated/untreated PitNET somatotrophin groups. Table S10. Protein-Protein interaction results for differentially expressed genes between SSA treated/untreated PitNET GH groups (FDR < 0.05). Table S11. Differentially expressed genes between octreotide treated pituispheres at all time points (time-series, LRT) and untreated control (LRT, Sorted by P-adjusted values, L2FC > +/- 0.58, P-adjusted < 0.05). Table S12. Differentially expressed genes between cabergoline treated pituispheres at all time poi [file 12935_2023_2863_MOESM1_ESM.xlsx]

## Sheet: SuppTab_1
Patient clinical data and medical treatment information
SampleID	tissue_sample_code	Gender	Age at surgery	Clinical condition	Tumour size	Extrasellar extension	Surgery type	Date of the operation	Treatment before surgery	IHCp_GH	IHCp_PRL	IHCp_ACTH	IHCp_TSH	IHCp_LHb	IHCp_SSTR2	IHCp_SSTR5	IHCp_AIP	IHCp_PIT1	IHCp_NR5A1	IHCp_TBX19	Ki_67	NR5A1_expr	TBX19_expr	POU1F1_expr
S1	Sample01	F	36	NFPA	NA	No	transsphenoidal	26_11_2010	NA	0	1	1	0	0	C1_K1	1	C2_K0	NA	NA	NA	2%	Yes	Yes	Yes
S2	Sample02	F	59	NFPA	Macro	Yes	transcranial	24_01_2011	NA	0	0	0	0	0	1	0	C0_K0	0	0	0	<1%	Yes	Yes	Yes
S3	Sample03	M	63	NFPA	Macro	Yes	transsphenoidal	29_03_2011	NA	0	0	0	0	1 (7 - 10%)	C2_K0	1	C2_K0	NA	NA	NA	NA	Yes	Yes	No
S4	Sample04	F	57	GH	NA	NA	NA	11_04_2011	Yes	1 (20 - 30%)	1	0	0	0	C2_K0	1 (70%)	C2_K0	NA	NA	NA	NA	Yes	Yes	Yes
S5	Sample05	M	45	NFPA	Macro	NA	NA	15_09_2011	NA	0	0	0	0	1 (5 - 7%)	0	0	C0_K0	0	0	0	1-2%	Yes	Yes	Yes
S6	Sample06	F	59	NFPA	NA	NA	NA	15_09_2011	NA	0	0	0	0	0	C0_K0	1 (90%)	C2_K0	NA	NA	NA	NA	Yes	Yes	Yes
S7	Sample07	M	57	GH	Macro	Yes	NA	06_09_2011	No	0	0	0	0	1 (50 - 60%)	C1_K0	1 (50%)	C2_K2	NA	NA	NA	NA	Yes	Yes	Yes
S8	Sample08	F	51	GH	Macro	NA	transsphenoidal	03_11_2011	NA	NA	NA	NA	NA	NA	NA	NA	NA	NA	NA	NA	NA	Yes	Yes	Yes
S9	Sample09	F	74	NFPA	NA	NA	NA	08_11_2011	NA	0	0	0	0	0	C2_K0	1 (70%)	C2_K2	NA	NA	NA	NA	Yes	Yes	Yes
S10	Sample10	F	51	NFPA	Macro	Yes	NA	15_12_2011	NA	0	0	0	0	0	C1_K0	0	C2_K0	NA	NA	NA	NA	Yes	Yes	Yes
S11	Sample11	F	27	GH	Macro	Yes	transsphenoidal	03_01_2012	Yes	2	1	1	0	0	0	0	NA	3	3	1	<1%	Yes	Yes	Yes
S12	Sample12	M	52	NFPA	Macro	Yes	transsphenoidal	26_04_2012	NA	NA	NA	NA	NA	NA	NA	NA	NA	NA	NA	NA	NA	Yes	Yes	Yes
S13	Sample13	F	76	NFPA	Macro	Yes	NA	18_05_2012	NA	0	0	0	0	1 (5%)	C2_K1	1 (70%)	C2_K0	NA	NA	NA	NA	Yes	Yes	Yes
S14	Sample14	F	61	GH	Macro	Yes	transsphenoidal	12_06_2012	No	1 (30 - 40%)	0	0	0	0	C2_K0	0	C2_K0	NA	NA	NA	3-4%	Yes	Yes	Yes
S15	Sample15	F	69	NFPA	Macro	Yes	NA	06_07_2012	NA	0	0	1	0	0	C2_K0	1 (80%)	C2_K0	NA	NA	NA	NA	Yes	Yes	No
S16	Sample16	F	54	NFPA	Macro	Yes	NA	09_08_2012	NA	0	0	0	0	1 (60 - 70%)	C1_K0	1 (70%)	C2_K0	NA	NA	NA	NA	Yes	Yes	Yes
S17	Sample17	F	71	NFPA	Macro	NA	transcranial	13_09_2012	NA	0	0	0	0	1 (8 - 10%)	C2_K0	1 (30%)	C2_K0	NA	NA	NA	NA	Yes	Yes	Yes
S18	Sample18	F	74	NFPA	Macro	Yes	NA	18_10_2012	NA	NA	NA	NA	NA	NA	NA	NA	NA	NA	NA	NA	NA	Yes	Yes	Yes
S19	Sample19	F	75	NFPA	Macro	Yes	NA	07_11_2012	NA	NA	NA	NA	NA	NA	NA	NA	NA	NA	NA	NA	NA	Yes	Yes	Yes
S20	Sample20	F	53	NFPA	Macro	Yes	transcranial	17_01_2013	NA	0	0	0	0	0	C2_K0	1 (60%)	C2_K0	NA	NA	NA	NA	Yes	Yes	Yes
S21	Sample21	F	26	GH	Macro	Yes	transsphenoidal	18_01_2013	No	1 (30 - 50%)	1 (5%)	0	0	0	C2_K0	0	C2_K2	NA	NA	NA	9%	Yes	Yes	Yes
S22	Sample22	F	82	NFPA	Macro	Yes	NA	04_02_2013	NA	0	0	0	0	1 (20 - 25%)	C2_K0	1 (70 - 80%)	C2_K2	NA	NA	NA	NA	Yes	Yes	Yes
S23	Sample23	F	68	GH	Macro	Yes	transcranial	20_02_2013	No	1 (30-40%)	1 (20 - 30%)	0	0	0	C2_K0	1 (30%)	C2_K0	NA	NA	NA	0.12	Yes	Yes	Yes
S24	Sample24	F	48	NFPA	Macro	Yes	transsphenoidal	06_03_2013	NA	NA	NA	NA	NA	NA	NA	NA	NA	NA	NA	NA	<1%	Yes	Yes	Yes
S25	Sample25	F	48	NFPA	Macro	Yes	NA	11_03_2013	NA	0	0	0	0	0	C1_K0	1 (30%)	C2_K2	NA	NA	NA	NA	Yes	Yes	Yes
S26	Sample26	F	23	GH	NA	NA	NA	18_03_2013	No	1 (30%)	1 (70%)	0	0	0	C2_K0	1 (50%)	C2_K2	NA	NA	NA	0.01	Yes	Yes	Yes
S27	Sample27	M	97	NFPA	NA	NA	NA	22_05_2013	NA	0	0	0	1 (40 - 50%)	1 (50%)	C2_K0	1 (40%)	C2_K2	NA	NA	NA	NA	Yes	Yes	Yes
S28	Sample28	M	56	NFPA	Macro	Yes	NA	28_05_2013	NA	0	0	0	0	1 (20 - 30 %)	C1_K0	1 (20 -30%)	C2_K0	NA	NA	NA	NA	Yes	Yes	Yes
S29	Sample29	M	55	NFPA	Macro	NA	transsphenoidal	12_07_2013	NA	0	0	0	0	0	C2_K1	1 (30%)	C2_K2	NA	NA	NA	NA	Yes	Yes	Yes
S30	Sample30	M	67	NFPA	NA	Yes	NA	24_09_2013	NA	0	0	1 (40%)	0	0	C2_K0	1 (40 - 50%)	C2_K0	NA	NA	NA	NA	Yes	Yes	Yes
S31	Sample31	F	57	NFPA	Macro	NA	transsphenoidal	NA_10_2013	NA	0	0	0	0	0	C2_K0	1 (70%)	C2_K0	NA	NA	NA	NA	Yes	Yes	Yes
S32	Sample32	F	49	GH	Macro	Yes	transsphenoidal	NA_10_2013	Yes	NA	NA	NA	NA	NA	NA	NA	NA	NA	NA	NA	<1%	No	Yes	Yes
S33	Sample33	F	67	NFPA	Macro	Yes	NA	18_10_2013	NA	NA	NA	NA	NA	NA	NA	NA	NA	NA	NA	NA	NA	Yes	Yes	Yes
S34	Sample34	F	63	NFPA	Macro	Yes	NA	24_10_2013	NA	NA	NA	NA	NA	NA	NA	NA	NA	NA	NA	NA	NA	Yes	Yes	Yes
S35	Sample35	F	56	NFPA	Macro	Yes	transsphenoidal	NA_10_2014	NA	NA	NA	NA	NA	NA	NA	NA	NA	NA	NA	NA	NA	Yes	Yes	Yes
S36	Sample36	F	63	GH	Macro	Yes	NA	05_06_2014	Yes	1 (8-10%)	0	0	0	0	0	0	C1_K1	1	0	0	<1%	Yes	Yes	Yes
S37	Sample37	F	52	NFPA	NA	NA	NA	10_12_2014	NA	0	0	0	0	1 (10-15%)	1	0	C1_K0	1(5-7%)	0	0	2-3%	Yes	Yes	Yes
S38	Sample38	F	49	NFPA	Macro	NA	NA	20_01_2015	NA	0	0	0	0	0	0	0	C1_K0	0	0	1	1-2%	Yes	Yes	Yes
S39	Sample39	F	55	NFPA	Macro	Yes	transsphenoidal	20_04_2015	NA	0	0	0	0	0	0	0	C2_K2	0	0	1	1-2%	Yes	Yes	Yes
S40	Sample40	F	70	NFPA	Macro	NA	NA	20_01_2015	NA	NA	NA	NA	NA	NA	NA	NA	NA	NA	NA	NA	NA	Yes	Yes	Yes
S41	Sample41	F	32	GH	Macro	No	NA	21_04_2015	Yes	NA	NA	NA	NA	NA	NA	NA	NA	NA	NA	NA	NA	Yes	Yes	Yes
S42	Sample42	F	63	NFPA	Macro	Yes	transsphenoidal	15_05_2015	NA	NA	NA	NA	NA	NA	NA	NA	NA	NA	NA	NA	NA	Yes	Yes	Yes
S43	Sample43	M	70	NFPA	Macro	Yes	NA	10_09_2015	NA	0	0	0	0	1(8-10%)	0	0	C2_K2	0	0	0	<1%	Yes	Yes	Yes
S44	Sample44	F	32	GH	Macro	Yes	transsphenoidal	07_01_2016	Yes	1	1	1	0	0	1	0	NA	3	0	0	0.05	No	Yes	Yes
S45	Sample45	F	65	NFPA	Macro	Yes	transsphenoidal	11_02_2016	NA	NA	NA	NA	NA	NA	NA	NA	NA	NA	NA	NA	NA	Yes	Yes	Yes
S46	Sample46	M	67	NFPA	Macro	Yes	transsphenoidal	16_03_2016	NA	0	0	1 (3-5)	0	0	C1_K0	0	C1_K0	0	1	1 (50-60%)	0.01	Yes	Yes	Yes
S47	Sample47	M	54	NFPA	Macro	Yes	transsphenoidal	23_03_2016	NA	0	0	0	0	0	C1_K0	0	C1_K0	0	1	0	1-2%	Yes	Yes	Yes
S48	Sample48	F	75	NFPA	Macro	Yes	transsphenoidal	30_03_2016	NA	0	0	0	0	1(60%)	C0_K0	0	C1_K1	0	0	0	1-2%	Yes	Yes	Yes
S49	Sample49	F	69	NFPA	Macro	Yes	transsphenoidal	07_04_2016	NA	0	0	0	0	0	NA	0	NA	0	1	0	0.01	Yes	Yes	Yes
S50	Sample50	M	74	NFPA	Macro	Yes	transsphenoidal	23_01_2017	NA	0	0	0	0	1	1	3	NA	NA	NA	NA	NA	Yes	Yes	Yes
S51	Sample51	M	43	NFPA	NA	NA	NA	25_01_2017	NA	0	0	0	1	0	1	3	NA	NA	NA	NA	NA	Yes	Yes	Yes
S52	Sample52	F	57	NFPA	Macro	NA	NA	20_02_2-17	NA	NA	NA	NA	NA	NA	NA	NA	NA	NA	NA	NA	NA	Yes	Yes	Yes
S53	Sample53	M	59	NFPA	Macro	Yes	transsphenoidal	08_03_2017	NA	NA	NA	NA	NA	NA	NA	NA	NA	NA	NA	NA	NA	Yes	Yes	Yes
S54	Sample54	M	40	GH	Macro	NA	transsphenoidal	17_05_2017	Yes	NA	NA	NA	NA	NA	NA	NA	NA	1	0	0	<1%	Yes	Yes	Yes
S55	Sample55	M	80	NFPA	Macro	Yes	transsphenoidal	01_11_2017	NA	0	0	0	0	0	C1_K0	1(~70%)	C1_K0	0	0	0	0.01	Yes	Yes	Yes
S56	Sample56	F	68	NFPA	Macro	Yes	transsphenoidal	14_11_2017	NA	NA	NA	NA	NA	NA	NA	NA	NA	NA	NA	NA	0.02	Yes	Yes	Yes
S57	Sample57	M		NFPA	Macro	Yes	transsphenoidal	14_02_2018	NA	NA	NA	NA	NA	NA	NA	NA	NA	NA	NA	NA	NA	Yes	Yes	Yes
S58	Sample58	F	34	GH	Macro	Yes	transsphenoidal	03_11_2017	Yes	0	0	1	0	0	C2_K2	0	C2_K0	0	1	1	1%	Yes	Yes	Yes
S59	Sample59	F	54	GH	Macro	NA	transsphenoidal	13_11_2018	No	0	1(~30%)	0	0	0	C0_K0	0	C2_K0	1	0	0	1-2%	No	Yes	Yes
S60	Sample60	F	47	GH	Macro	Yes	transsphenoidal	08_02_2018	No	1	1(~5 - 8%)	0	0	0	C1_K2	1 (75 -85%)	C2_K0	1	1	1 (~15 - 20%)	1-2%	Yes	Yes	Yes
S61	Sample61	M	57	NFPA	Macro	Yes	transsphenoidal	26_02_2018	NA	0	0	0	0	0	C1_K1	1(~70%)	C2_K0	0	0	0	1-2%	Yes	Yes	Yes
S62	Sample62	F	76	NFPA	Macro	Yes	NA	09_04_2018	NA	0	0	0	0	0	C0_K0	0	C2_K0	0	1	0	1-2%	Yes	Yes	Yes
S63	Sample63	F	47	GH	Macro	Yes	NA	10_05_2018	Yes	0	1 (60-70%)	0	0	0	0	0	C1_K0	1	0	1 (5%)	Yes	Yes	Yes	Yes
S64	Sample64	F	44	GH	Micro	No	NA	27_02_2019	No	3	2	1	1	1	1	0	NA	3	3	1	NA	No	Yes	Yes
S65	Sample65	M	38	NFPA	Micro	No	transsphenoidal	20_02_2019	NA	0	0	1	0	0	0	0	C2_K1	0	0	1	Yes	Yes	Yes	Yes
S66	Sample66	F	76	NFPA	Macro	Yes	transsphenoidal	05_06_2019	NA	0	0	0	0	1 (10-13%)	0	0	C2_K2	0	0	0	Yes	Yes	Yes	Yes
S67	Sample67	F	72	NFPA	Macro	Yes	transsphenoidal	07_03_2019	NA	0	0	0	0	1	1	0	NA	1	2	0	NA	Yes	Yes	Yes
S68	Sample68	F	76	NFPA	Macro	NA	transcranial	17_07_2019	NA	0	0	0	0	0	0	0	C2_K1	0	0	0	Yes	Yes	Yes	Yes
S69	Sample69	M	49	GH	Macro	Yes	transsphenoidal	04_09_2019	Yes	0	1 (1-2%)	0	0	1 (55-60%)	0	0	C1_K0	1	0	0	Yes	Yes	Yes	Yes
S70	Sample70	F	61	NFPA	Macro	Yes	transsphenoidal	17_09_2019	NA	NA	NA	NA	NA	NA	NA	NA	NA	NA	NA	NA	NA	Yes	Yes	Yes
S71	Sample71	F	54	NFPA	Macro	No	transsphenoidal	18_09_2019	NA	1 (3-5%)	0	0	0	0	1	0	C0_K0	1 (3-4%)	0	1	Yes	Yes	Yes	No
S72	Sample72	F	59	NFPA	Macro	Yes	transsphenoidal	08_10_2019	NA	0	0	0	0	1(30-35%)	0	0	C2_K2	0	0	0	Yes	Yes	Yes	Yes
S73	Sample73	F	62	NFPA	Macro	Yes	transsphenoidal	29_10_2019	NA	0	0	1	0	0	0	0	C1_K0	0	0	1	Yes	Yes	Yes	Yes
S74	Sample74	M	39	GH	Macro	No	transsphenoidal	05_11_2019	No	NA	NA	NA	NA	NA	NA	NA	NA	NA	NA	NA	<1%	Yes	Yes	Yes
S75	Sample75	F	57	NFPA	Macro	Yes	transsphenoidal	05_11_2019	NA	0	1 (8-10%)	1 (5-7%)	0	0	0	0	C1_K1	1(2-3%)	0	0	Yes	Yes	Yes	Yes
S76	Sample76	F	44	NFPA	Macro	Yes	transsphenoidal	10_12_2019	NA	NA	NA	NA	NA	NA	NA	NA	NA	NA	NA	NA	NA	Yes	Yes	Yes
S77	Sample77	F	56	NFPA	Macro	Yes	transsphenoidal	02_12_2019	NA	0	0	0	0	0	1	0	C2_K2	0	0	0	Yes	Yes	Yes	Yes
S78	Sample78	F	67	NFPA	Macro	Yes	transsphenoidal	23_11_2019	NA	0	0	0	0	0	0	1	C2_K2	0	0	0	Yes	Yes	Yes	Yes
S79	Sample79	M	34	NFPA	Macro	No	transsphenoidal	23_01_2020	NA	0	0	0	0	0	0	0	C2_K2	0	0	0	Yes	Yes	Yes	Yes
S80	Sample80	M	37	GH	Macro	Yes	transsphenoidal	31_03_2020	Yes	0	1 (1-2%)	0	0	0	0	0	C2_K1	1	0	0	Yes	Yes	Yes	Yes
S81	Sample81	F	85	NFPA	Macro	Yes	transsphenoidal	23_04_2020	NA	0	0	0	0	1 (7-9%)	0	0	C0_K0	0	0	0	Yes	Yes	Yes	Yes
S82	Sample82	F	36	NFPA	Macro	Yes	transsphenoidal	01_06_2020	NA	0	0	0	0	0	0	0	C2_K1	0	0	0	Yes	Yes	Yes	Yes

## Sheet: SuppTab_2
Differentially expressed genes between non-functioning PitNET and growth hormone secreting PitNET types (Sorted by P-adjusted values, L2FC > +/- 1.5, P-adjusted < 0.05)
ENSEMBL	baseMean	log2FoldChange	lfcSE	pvalue	padj	tNames	hgnc_symbol
ENSG00000185133	1830.46	-3.23798	0.370924	4.66e-20	3.52e-16	ENSG00000185133.14	INPP5J
ENSG00000132825	290.463	1.60761	0.182874	2.47e-19	1.43e-15	ENSG00000132825.7	PPP1R3D
ENSG00000198046	758.591	1.78178	0.203605	3.25e-19	1.48e-15	ENSG00000198046.12	ZNF667
ENSG00000287433	75.4057	6.01901	0.687208	7.21e-19	2.78e-15	ENSG00000287433.1	ENSG00000287433
ENSG00000131808	2997.16	-5.69357	0.709268	6.35e-18	1.93e-14	ENSG00000131808.11	FSHB
ENSG00000143869	277.304	-4.57366	0.567088	7.51e-18	1.99e-14	ENSG00000143869.7	GDF7
ENSG00000117791	351.239	-2.49355	0.305895	8.34e-18	1.99e-14	ENSG00000117791.16	MTARC2
ENSG00000140853	654.498	2.17869	0.262271	1.41e-17	3.2e-14	ENSG00000140853.16	NLRC5
ENSG00000185736	466.608	-3.09903	0.388113	2.1e-17	4.33e-14	ENSG00000185736.16	ADARB2
ENSG00000091536	1021.4	2.46176	0.298852	2.67e-17	5.04e-14	ENSG00000091536.19	MYO15A
ENSG00000156787	195.18	1.5377	0.18924	7.75e-17	1.23e-13	ENSG00000156787.17	TBC1D31
ENSG00000151491	1168.37	-2.11632	0.267573	9.16e-17	1.3e-13	ENSG00000151491.14	EPS8
ENSG00000179348	2406.96	-3.41289	0.443562	1.92e-16	2.56e-13	ENSG00000179348.12	GATA2
ENSG00000235109	140.97	2.21063	0.284254	1e-15	1.19e-12	ENSG00000235109.8	ZSCAN31
ENSG00000276710	635.77	-2.12265	0.279388	1.08e-15	1.2e-12	ENSG00000276710.4	CSPG4P10
ENSG00000215808	9.68767	2.21028	0.626664	1.11e-15	1.2e-12	ENSG00000215808.4	LINC01139
ENSG00000188674	283.57	-5.23301	0.71113	1.44e-15	1.51e-12	ENSG00000188674.11	C2orf80
ENSG00000078124	1002.95	-1.51707	0.199473	1.8e-15	2.11e-12	ENSG00000078124.13	ACER3
ENSG00000244300	164.841	-2.50131	0.339012	3.39e-15	2.8e-12	ENSG00000244300.3	GATA2-AS1
ENSG00000250742	110.874	-5.04931	0.631382	5.43e-15	3.89e-12	ENSG00000250742.4	LINC02381
ENSG00000112175	279.165	-4.08567	0.564023	4.73e-15	3.89e-12	ENSG00000112175.8	BMP5
ENSG00000116852	1462.03	-2.47108	0.335803	4.95e-15	3.89e-12	ENSG00000116852.15	KIF21B
ENSG00000283324	11.5024	-2.14918	0.754256	4.65e-15	3.89e-12	ENSG00000283324.1	CTXND2
ENSG00000175183	653.034	-2.9534	0.402246	4.45e-15	3.97e-12	ENSG00000175183.10	CSRP2
ENSG00000253368	627.939	-1.90646	0.258397	6.32e-15	3.97e-12	ENSG00000253368.4	TRNP1
ENSG00000179813	22.7795	-5.97592	0.866575	6.32e-15	4.09e-12	ENSG00000179813.7	FAM216B
ENSG00000095464	58.3991	-5.25292	0.767525	7.68e-15	4.7e-12	ENSG00000095464.10	PDE6C
ENSG00000111664	5052.87	-2.10418	0.286275	7.81e-15	4.89e-12	ENSG00000111664.11	GNB3
ENSG00000187678	900.31	2.31985	0.309713	1.01e-14	5.87e-12	ENSG00000187678.10	SPRY4
ENSG00000123572	107.744	-6.39009	0.903619	1.24e-14	6.87e-12	ENSG00000123572.17	NRK
ENSG00000183833	1125.33	1.52405	0.20428	1.37e-14	8.45e-12	ENSG00000183833.16	CFAP91
ENSG00000163145	100.3	-3.11702	0.43724	1.8e-14	9.51e-12	ENSG00000163145.13	C1QTNF7
ENSG00000251205	7.57564	5.98669	0.818065	2.44e-14	1.22e-11	ENSG00000251205.3	ENSG00000251205
ENSG00000099715	73.6765	-7.89444	1.24436	2.55e-14	1.31e-11	ENSG00000099715.14	PCDH11Y
ENSG00000255727	32.0558	-3.94632	0.571902	3.11e-14	1.86e-11	ENSG00000255727.2	LINC01489
ENSG00000148468	631.522	-1.89335	0.265042	3.9e-14	1.92e-11	ENSG00000148468.17	FAM171A1
ENSG00000102241	3224.13	1.75409	0.243432	8.68e-14	4.5e-11	ENSG00000102241.12	HTATSF1
ENSG00000204394	1801.99	1.5803	0.219644	9.62e-14	4.88e-11	ENSG00000204394.13	VARS1
ENSG00000235077	2.24168	3.80431	0.531064	1.21e-13	5.37e-11	ENSG00000235077.1	ENSG00000235077
ENSG00000056736	58.7073	4.4927	0.629967	1.51e-13	6.31e-11	ENSG00000056736.10	IL17RB
ENSG00000169314	27.7666	-3.11919	0.471447	1.81e-13	7.45e-11	ENSG00000169314.15	C22orf15
ENSG00000235370	593.109	-1.73992	0.250614	1.92e-13	7.45e-11	ENSG00000235370.6	DNM1P51
ENSG00000145703	724.704	-2.7648	0.404377	1.85e-13	7.5e-11	ENSG00000145703.16	IQGAP2
ENSG00000177494	21.6852	-3.38421	0.627633	1.92e-13	7.64e-11	ENSG00000177494.6	ZBED2
ENSG00000198106	27.425	-2.18823	0.316981	2.02e-13	7.91e-11	ENSG00000198106.8	ENSG00000198106
ENSG00000163254	6.92396	-7.10778	1.16963	2.64e-13	8.6e-11	ENSG00000163254.5	CRYGC
ENSG00000177359	299.337	-3.94571	0.594073	2.82e-13	1.02e-10	ENSG00000177359.20	ENSG00000177359
ENSG00000117266	3135.55	-2.36378	0.348149	2.91e-13	1.03e-10	ENSG00000117266.16	CDK18
ENSG00000092929	1441.64	-2.85299	0.423545	3.7e-13	1.25e-10	ENSG00000092929.12	UNC13D
ENSG00000259295	1193.71	-1.82475	0.267757	4.09e-13	1.53e-10	ENSG00000259295.6	CSPG4P12
ENSG00000277481	25.3963	3.84383	0.547222	4.14e-13	1.61e-10	ENSG00000277481.2	PKD1L3
ENSG00000106128	1001.96	3.43747	0.490546	4.31e-13	1.68e-10	ENSG00000106128.19	GHRHR
ENSG00000197984	29.7523	-2.39408	1.26322	4.5e-13	1.68e-10	ENSG00000197984.4	OR51A8P
ENSG00000107485	3778.41	-3.11196	0.603539	6.64e-13	1.9e-10	ENSG00000107485.18	GATA3
ENSG00000143632	7.15229	2.42712	0.348952	6.27e-13	1.9e-10	ENSG00000143632.15	ACTA1
ENSG00000119514	1002.12	-2.70374	0.405817	6.13e-13	1.97e-10	ENSG00000119514.7	GALNT12
ENSG00000116032	49.1872	-3.78888	0.58692	7.57e-13	2.19e-10	ENSG00000116032.5	GRIN3B
ENSG00000197594	1926.57	2.54866	0.370853	9.4e-13	2.45e-10	ENSG00000197594.14	ENPP1
ENSG00000154237	237.155	2.22812	0.324756	9.81e-13	2.65e-10	ENSG00000154237.13	LRRK1
ENSG00000283031	15.9366	3.30457	0.47904	8.65e-13	2.73e-10	ENSG00000283031.2	ENSG00000283031
ENSG00000284052	113.657	1.80354	0.262572	1.06e-12	2.81e-10	ENSG00000284052.1	ENSG00000284052
ENSG00000138413	5240.32	-2.60754	0.398377	1.14e-12	2.86e-10	ENSG00000138413.14	IDH1
ENSG00000159335	4327.61	-1.99592	0.300852	1.11e-12	2.86e-10	ENSG00000159335.18	PTMS
ENSG00000287129	17.3551	1.82903	0.267509	1.31e-12	2.86e-10	ENSG00000287129.1	ENSG00000287129
ENSG00000254154	83.9272	2.37004	0.34615	1.12e-12	2.86e-10	ENSG00000254154.8	CRYZL2P-SEC16B
ENSG00000109062	1444.16	-2.42751	0.36942	1.45e-12	3.52e-10	ENSG00000109062.12	SLC9A3R1
ENSG00000167771	92.3608	2.01707	0.297175	1.4e-12	3.52e-10	ENSG00000167771.6	RCOR2
ENSG00000214514	62.9979	4.14265	0.6043	1.49e-12	3.59e-10	ENSG00000214514.8	KRT42P
ENSG00000157782	339.067	-2.81824	0.433038	1.63e-12	3.65e-10	ENSG00000157782.9	CABP1
ENSG00000146918	501.098	1.71202	0.252064	1.7e-12	3.74e-10	ENSG00000146918.20	NCAPG2
ENSG00000149488	185.617	3.32671	0.490704	2.11e-12	4.87e-10	ENSG00000149488.14	TMC2
ENSG00000260001	2646.77	-3.27618	0.506528	2.23e-12	5.11e-10	ENSG00000260001.7	TGFBR3L
ENSG00000107957	1364.63	1.74359	0.258457	2.26e-12	5.13e-10	ENSG00000107957.16	SH3PXD2A
ENSG00000247627	49.1152	-3.22602	0.511498	2.33e-12	5.24e-10	ENSG00000247627.2	MTND4P12
ENSG00000204241	77.2642	-2.4942	0.386413	2.37e-12	5.38e-10	ENSG00000204241.8	LINC02731
ENSG00000225914	71.2939	-3.31185	0.514521	2.42e-12	5.44e-10	ENSG00000225914.3	TSBP1-AS1
ENSG00000204682	181.565	-2.33831	0.361886	2.52e-12	5.56e-10	ENSG00000204682.8	MIR1915HG
ENSG00000288035	15.2104	-1.66315	0.902038	2.73e-12	5.57e-10	ENSG00000288035.1	ENSG00000288035
ENSG00000224081	144.723	2.13723	0.317776	2.63e-12	5.57e-10	ENSG00000224081.9	SLC44A3-AS1
ENSG00000162992	628.05	-3.23913	0.629032	2.66e-12	5.59e-10	ENSG00000162992.5	NEUROD1
ENSG00000139209	160.224	4.26465	0.83097	2.85e-12	5.75e-10	ENSG00000139209.16	SLC38A4
ENSG00000129244	11254.8	-2.49585	0.3877	3.1e-12	6.56e-10	ENSG00000129244.9	ATP1B2
ENSG00000239474	637.297	-2.23005	0.344698	2.92e-12	7.58e-10	ENSG00000239474.7	KLHL41
ENSG00000259511	94.6124	-1.66205	0.25578	4.38e-12	8.44e-10	ENSG00000259511.3	UBE2Q2L
ENSG00000118160	2607.91	-2.11051	0.442088	5.06e-12	8.85e-10	ENSG00000118160.14	SLC8A2
ENSG00000158104	6.61609	-3.90535	0.65751	5.11e-12	9.34e-10	ENSG00000158104.11	HPD
ENSG00000175229	1293.75	-2.78237	0.436269	3.9e-12	9.48e-10	ENSG00000175229.7	GAL3ST3
ENSG00000147571	18.2628	5.23703	0.959061	6.12e-12	9.48e-10	ENSG00000147571.5	CRH
ENSG00000140835	106.179	-2.48812	0.395104	6.38e-12	1.12e-09	ENSG00000140835.10	CHST4
ENSG00000189221	421.921	-2.02244	0.317827	6.9e-12	1.12e-09	ENSG00000189221.10	MAOA
ENSG00000129167	234.418	-4.20055	0.507059	7.23e-12	1.23e-09	ENSG00000129167.10	TPH1
ENSG00000138623	1249.47	-3.24198	0.51897	6.99e-12	1.29e-09	ENSG00000138623.10	SEMA7A
ENSG00000247081	286.16	1.65398	0.251929	8e-12	1.31e-09	ENSG00000247081.8	BAALC-AS1
ENSG00000260930	7.34932	-4.36298	0.788663	9.6e-12	1.32e-09	ENSG00000260930.2	LINC01416
ENSG00000125355	1673.76	-2.74661	0.438695	9.08e-12	1.41e-09	ENSG00000125355.16	TMEM255A
ENSG00000248656	28.1118	-2.19704	0.633553	9.35e-12	1.43e-09	ENSG00000248656.3	ENSG00000248656
ENSG00000213218	9.98806	6.57177	0.9663	8.68e-12	1.55e-09	ENSG00000213218.11	CSH2
ENSG00000182010	152.488	2.43036	0.372683	1.04e-11	1.59e-09	ENSG00000182010.11	RTKN2
ENSG00000182103	543.778	-2.4064	0.385949	1.17e-11	1.74e-09	ENSG00000182103.5	FAM181B
ENSG00000096433	261.064	2.64537	0.405615	1.05e-11	1.74e-09	ENSG00000096433.11	ITPR3
ENSG00000214708	24.5231	-1.71371	0.271125	1.07e-11	1.84e-09	ENSG00000214708.4	ENSG00000214708
ENSG00000275695	14.5723	-2.14423	0.33904	1.49e-11	2.03e-09	ENSG00000275695.1	UBE2Q2P6
ENSG00000166148	123.048	1.87079	0.497226	1.46e-11	2.06e-09	ENSG00000166148.4	AVPR1A
ENSG00000233009	5.38874	5.3132	0.80997	1.46e-11	2.06e-09	ENSG00000233009.1	NALCN-AS1
ENSG00000082014	2473.76	-1.52813	0.241223	1.49e-11	2.08e-09	ENSG00000082014.17	SMARCD3
ENSG00000189129	42.5458	-2.89378	0.472366	1.74e-11	2.38e-09	ENSG00000189129.14	PLAC9
ENSG00000086991	123.206	3.01244	0.468996	1.78e-11	2.41e-09	ENSG00000086991.13	NOX4
ENSG00000200895	2.8662	3.32753	0.51627	1.86e-11	2.47e-09	ENSG00000200895.1	RN7SKP245
ENSG00000231552	6.70879	-3.93462	0.741507	2.03e-11	2.65e-09	ENSG00000231552.1	IGBP1P3
ENSG00000080854	2932.26	-1.85452	0.297999	2.02e-11	2.65e-09	ENSG00000080854.16	IGSF9B
ENSG00000239405	9.33429	-3.00632	0.484455	2.23e-11	2.87e-09	ENSG00000239405.1	TMED10P2
ENSG00000189149	28.8602	-2.95241	0.496643	1.93e-11	2.93e-09	ENSG00000189149.12	CRYM-AS1
ENSG00000100106	1025.15	-1.53563	0.243467	1.9e-11	3.22e-09	ENSG00000100106.22	TRIOBP
ENSG00000146054	112.11	2.92188	0.457182	2.6e-11	3.28e-09	ENSG00000146054.18	TRIM7
ENSG00000095539	488.287	-2.30702	0.378243	3e-11	3.5e-09	ENSG00000095539.15	SEMA4G
ENSG00000243795	9.11772	-3.09491	0.545256	3.23e-11	3.58e-09	ENSG00000243795.1	LINC02044
ENSG00000182255	1504.95	-1.85016	0.300401	3.14e-11	3.64e-09	ENSG00000182255.7	KCNA4
ENSG00000170049	39.3135	1.98378	0.31101	2.55e-11	3.7e-09	ENSG00000170049.10	KCNAB3
ENSG00000186340	806.938	3.73739	0.585512	3.29e-11	3.96e-09	ENSG00000186340.17	THBS2
ENSG00000162817	1787.36	-2.25772	0.370333	3.61e-11	4.29e-09	ENSG00000162817.7	C1orf115
ENSG00000189068	11.2489	-4.42357	0.751225	3.73e-11	4.37e-09	ENSG00000189068.11	VSTM1
ENSG00000183317	1196.4	-1.71344	0.27821	3.32e-11	4.37e-09	ENSG00000183317.17	EPHA10
ENSG00000141401	333.736	3.11565	0.492174	3.96e-11	4.37e-09	ENSG00000141401.12	IMPA2
ENSG00000115604	66.6276	3.36149	0.529384	3.69e-11	4.38e-09	ENSG00000115604.12	IL18R1
ENSG00000143036	291.358	2.31778	0.366335	3.66e-11	4.73e-09	ENSG00000143036.17	SLC44A3
ENSG00000107438	685.605	-2.28196	0.376739	4.15e-11	4.75e-09	ENSG00000107438.9	PDLIM1
ENSG00000164509	24.1249	4.75765	0.748017	4.32e-11	4.9e-09	ENSG00000164509.16	IL31RA
ENSG00000181433	9.67396	6.10229	0.969056	4.31e-11	4.9e-09	ENSG00000181433.10	SAGE1
ENSG00000251393	26.837	-3.41268	0.586824	4.73e-11	5.28e-09	ENSG00000251393.4	ENSG00000251393
ENSG00000163132	425.91	-1.74159	0.286814	6.05e-11	6.53e-09	ENSG00000163132.8	MSX1
ENSG00000120341	50.4175	2.9556	0.475819	6.32e-11	6.53e-09	ENSG00000120341.18	SEC16B
ENSG00000016391	295.394	3.93544	0.62774	7.02e-11	7.34e-09	ENSG00000016391.11	CHDH
ENSG00000010278	1174.19	-2.40945	0.403655	6.61e-11	8.18e-09	ENSG00000010278.15	CD9
ENSG00000168060	77.0467	-2.81111	0.478193	8.32e-11	8.45e-09	ENSG00000168060.16	NAALADL1
ENSG00000214491	163.899	-2.35085	0.398531	8.39e-11	8.45e-09	ENSG00000214491.8	SEC14L6
ENSG00000116133	1795.99	-2.45095	0.413437	8.55e-11	8.96e-09	ENSG00000116133.13	DHCR24
ENSG00000131650	10.2432	-3.2657	0.58415	9.89e-11	9.79e-09	ENSG00000131650.14	KREMEN2
ENSG00000105419	451.793	-1.70922	0.285545	1.05e-10	9.79e-09	ENSG00000105419.18	MEIS3
ENSG00000204054	578.2	2.05165	0.334414	1.22e-10	9.79e-09	ENSG00000204054.14	LINC00963
ENSG00000124145	1998.95	-2.65796	0.453064	1.03e-10	1e-08	ENSG00000124145.6	SDC4
ENSG00000188828	15.2191	3.62317	0.593603	9.48e-11	1.09e-08	ENSG00000188828.13	GLRA4
ENSG00000204677	501.26	2.17947	0.354719	1.15e-10	1.11e-08	ENSG00000204677.13	FAM153CP
ENSG00000213316	32.0405	-1.65957	0.275482	1.05e-10	1.19e-08	ENSG00000213316.10	LTC4S
ENSG00000147573	6.58584	4.97472	0.813725	1.28e-10	1.21e-08	ENSG00000147573.17	TRIM55
ENSG00000273181	3.10163	1.70848	0.280894	1.56e-10	1.23e-08	ENSG00000273181.1	ENSG00000273181
ENSG00000106123	1594.6	-3.21512	0.556519	1.36e-10	1.33e-08	ENSG00000106123.12	EPHB6
ENSG00000188038	145.269	-3.08678	0.444783	1.45e-10	1.37e-08	ENSG00000188038.8	NRN1L
ENSG00000139364	199.165	4.69622	0.759206	1.49e-10	1.38e-08	ENSG00000139364.11	TMEM132B
ENSG00000109072	92.9677	-2.29632	0.428273	1.66e-10	1.52e-08	ENSG00000109072.14	VTN
ENSG00000243910	29.9213	-5.60404	0.994574	1.79e-10	1.57e-08	ENSG00000243910.8	TUBA4B
ENSG00000239920	5.37386	3.26102	0.539171	2.12e-10	1.63e-08	ENSG00000239920.2	ENSG00000239920
ENSG00000185909	476.989	-1.52322	0.256728	1.83e-10	1.66e-08	ENSG00000185909.15	KLHDC8B
ENSG00000127530	297.734	4.99842	0.811136	1.83e-10	1.69e-08	ENSG00000127530.4	OR7C1
ENSG00000066813	4.20789	-4.0104	0.739114	2.01e-10	1.79e-08	ENSG00000066813.14	ACSM2B
ENSG00000140287	126.468	-3.42819	0.603457	1.96e-10	1.79e-08	ENSG00000140287.11	HDC
ENSG00000125247	158.687	1.61261	0.265803	2.05e-10	1.79e-08	ENSG00000125247.16	TMTC4
ENSG00000258223	6.76395	-5.29574	1.11443	2.4e-10	1.8e-08	ENSG00000258223.6	PRSS58
ENSG00000124785	61.7218	2.45516	0.406281	2.13e-10	1.8e-08	ENSG00000124785.9	NRN1
ENSG00000103316	32.9654	-2.75802	0.480142	2.08e-10	1.83e-08	ENSG00000103316.12	CRYM
ENSG00000230314	12.0573	-2.75625	0.48326	2.09e-10	1.83e-08	ENSG00000230314.7	ELOVL2-AS1
ENSG00000281162	5.76649	4.17014	0.694278	2.24e-10	1.94e-08	ENSG00000281162.2	LINC01127
ENSG00000183346	353.985	-2.16788	0.375927	2.49e-10	2.01e-08	ENSG00000183346.9	CABCOCO1
ENSG00000130558	1477.55	1.544	0.25536	2.33e-10	2.01e-08	ENSG00000130558.20	OLFM1
ENSG00000070540	232.092	1.93116	0.320785	2.35e-10	2.01e-08	ENSG00000070540.13	WIPI1
ENSG00000262484	10.4066	1.84468	0.304208	2.13e-10	2.12e-08	ENSG00000262484.2	CCER2
ENSG00000233705	69.8742	-3.01236	0.53357	2.56e-10	2.17e-08	ENSG00000233705.7	SLC26A4-AS1
ENSG00000257335	144.582	2.94933	0.489542	2.56e-10	2.17e-08	ENSG00000257335.8	MGAM
ENSG00000102349	318.42	-2.12202	0.370462	2.76e-10	2.18e-08	ENSG00000102349.18	KLF8
ENSG00000115461	10626.4	-1.70313	0.29293	2.78e-10	2.33e-08	ENSG00000115461.5	IGFBP5
ENSG00000253686	17.0568	3.85113	0.646942	2.81e-10	2.35e-08	ENSG00000253686.2	LINC01484
ENSG00000186642	496.862	-1.68115	0.289047	3.03e-10	2.36e-08	ENSG00000186642.16	PDE2A
ENSG00000187862	37.4753	-3.92276	0.723573	2.9e-10	2.4e-08	ENSG00000187862.13	TTC24
ENSG00000116035	19.2467	3.13757	0.520943	2.93e-10	2.41e-08	ENSG00000116035.4	VAX2
ENSG00000185561	232.281	-1.53907	0.263597	3.02e-10	2.48e-08	ENSG00000185561.10	TLCD2
ENSG00000108244	26.2636	3.94321	0.653075	2.62e-10	2.54e-08	ENSG00000108244.17	KRT23
ENSG00000167107	151.58	-2.04393	0.357077	3.4e-10	2.78e-08	ENSG00000167107.13	ACSF2
ENSG00000180209	4.55181	-3.03552	0.574395	3.8e-10	3.03e-08	ENSG00000180209.12	MYLPF
ENSG00000247287	53.4014	2.80409	0.472856	4.6e-10	3.44e-08	ENSG00000247287.3	PRKCH-AS1
ENSG00000132334	577.059	2.24057	0.378921	4.77e-10	3.47e-08	ENSG00000132334.17	PTPRE
ENSG00000241749	6.2742	-3.2434	0.649978	4.51e-10	3.49e-08	ENSG00000241749.4	RPSAP52
ENSG00000119862	343.109	1.81576	0.307268	4.81e-10	3.67e-08	ENSG00000119862.13	LGALSL
ENSG00000099139	241.962	1.72183	0.291163	4.86e-10	3.69e-08	ENSG00000099139.14	PCSK5
ENSG00000256612	26.703	-1.96667	0.345997	4.41e-10	3.94e-08	ENSG00000256612.7	CYP2B7P
ENSG00000213185	67.7181	2.801	0.474145	5.33e-10	4e-08	ENSG00000213185.7	FAM24B
ENSG00000256533	10.3651	1.79755	0.30486	5.44e-10	4.06e-08	ENSG00000256533.1	ENSG00000256533
ENSG00000187172	58.7625	5.35044	0.889597	5.32e-10	4.06e-08	ENSG00000187172.15	BAGE2
ENSG00000165895	368.287	-1.81139	0.318886	6.02e-10	4.22e-08	ENSG00000165895.19	ARHGAP42
ENSG00000125869	1217.77	-2.52844	0.453271	5.95e-10	4.38e-08	ENSG00000125869.10	LAMP5
ENSG00000151364	207.855	-2.66316	0.480519	6.31e-10	4.58e-08	ENSG00000151364.17	KCTD14
ENSG00000224982	112.074	3.36	0.570799	6.72e-10	4.85e-08	ENSG00000224982.4	TMEM233
ENSG00000134602	1317.45	-1.77549	0.31278	6.19e-10	4.97e-08	ENSG00000134602.16	STK26
ENSG00000140263	356.074	-1.59074	0.279815	7.18e-10	5.12e-08	ENSG00000140263.15	SORD
ENSG00000196569	1146.11	-2.55531	0.460689	7.21e-10	5.12e-08	ENSG00000196569.13	LAMA2
ENSG00000275894	10.6991	-2.91394	0.543829	7.31e-10	5.16e-08	ENSG00000275894.1	ENSG00000275894
ENSG00000143375	176.241	1.58362	0.270355	7.27e-10	5.22e-08	ENSG00000143375.15	CGN
ENSG00000134042	224.485	-1.99145	0.35317	6.67e-10	5.25e-08	ENSG00000134042.14	MRO
ENSG00000133392	698.075	-1.93495	0.345159	8.18e-10	5.71e-08	ENSG00000133392.18	MYH11
ENSG00000177363	35.2964	2.32392	0.396869	6.95e-10	5.73e-08	ENSG00000177363.5	LRRN4CL
ENSG00000150760	471.138	2.11903	0.36372	8.32e-10	5.77e-08	ENSG00000150760.13	DOCK1
ENSG00000261654	28.5302	2.0699	0.357059	8.54e-10	5.88e-08	ENSG00000261654.1	ENSG00000261654
ENSG00000135643	44.4642	2.14674	0.369472	8.81e-10	6.03e-08	ENSG00000135643.5	KCNMB4
ENSG00000111254	56.4317	1.64231	0.283691	9.94e-10	6.14e-08	ENSG00000111254.8	AKAP3
ENSG00000111186	196.121	1.71902	0.295955	9.2e-10	6.38e-08	ENSG00000111186.13	WNT5B
ENSG00000079337	222.22	1.91569	0.330572	9.41e-10	6.5e-08	ENSG00000079337.16	RAPGEF3
ENSG00000123104	4829.86	-1.62275	0.289887	1.04e-09	6.59e-08	ENSG00000123104.12	ITPR2
ENSG00000215483	221.887	3.40741	0.583179	8.77e-10	6.59e-08	ENSG00000215483.11	LINC00598
ENSG00000145248	2619.52	-3.09775	0.571883	1.05e-09	6.95e-08	ENSG00000145248.7	SLC10A4
ENSG00000145794	1231.66	-2.91301	0.535609	1.05e-09	6.95e-08	ENSG00000145794.17	MEGF10
ENSG00000165970	481.312	-3.19271	0.591796	1.11e-09	7.29e-08	ENSG00000165970.12	SLC6A5
ENSG00000198515	99.8231	-2.56054	0.474234	1.17e-09	7.45e-08	ENSG00000198515.16	CNGA1
ENSG00000203799	205.737	-2.62325	0.483879	1.22e-09	7.77e-08	ENSG00000203799.13	CCDC162P
ENSG00000130513	61.746	2.5604	0.444757	1.23e-09	7.97e-08	ENSG00000130513.6	GDF15
ENSG00000136883	30.6799	-3.39646	0.650915	1.24e-09	7.99e-08	ENSG00000136883.15	KIF12
ENSG00000246627	3.90039	2.39893	0.425369	1.26e-09	8.06e-08	ENSG00000246627.6	CACNA1C-AS1
ENSG00000128242	147.009	-2.22385	0.409267	1.34e-09	8.36e-08	ENSG00000128242.13	GAL3ST1
ENSG00000184828	806.568	-1.98686	0.360955	1.35e-09	8.52e-08	ENSG00000184828.10	ZBTB7C
ENSG00000279266	5.57442	2.52286	0.439482	1.36e-09	8.55e-08	ENSG00000279266.1	ENSG00000279266
ENSG00000136158	163.947	1.86717	0.325982	1.38e-09	8.62e-08	ENSG00000136158.12	SPRY2
ENSG00000185532	437.303	2.04257	0.470429	1.39e-09	8.65e-08	ENSG00000185532.20	PRKG1
ENSG00000242147	3.05717	3.4017	0.591671	1.73e-09	9.04e-08	ENSG00000242147.3	LASTR
ENSG00000141433	14.4795	3.71167	0.66085	1.61e-09	9.42e-08	ENSG00000141433.13	ADCYAP1
ENSG00000122543	6.9878	-3.1754	0.584892	1.6e-09	9.75e-08	ENSG00000122543.11	OCM
ENSG00000145451	2987.83	-3.2433	0.608454	1.62e-09	9.85e-08	ENSG00000145451.13	GLRA3
ENSG00000113396	272.204	-3.36972	0.634957	1.71e-09	1.03e-07	ENSG00000113396.13	SLC27A6
ENSG00000143320	743.335	-2.38695	0.436693	1.31e-09	1.05e-07	ENSG00000143320.9	CRABP2
ENSG00000007314	75.7774	2.39191	0.420723	1.76e-09	1.05e-07	ENSG00000007314.12	SCN4A
ENSG00000155846	944.568	-1.51347	0.273247	1.86e-09	1.1e-07	ENSG00000155846.17	PPARGC1B
ENSG00000249992	81.7117	2.36374	0.417468	1.86e-09	1.11e-07	ENSG00000249992.2	TMEM158
ENSG00000069018	261.849	-3.09974	0.581807	1.74e-09	1.14e-07	ENSG00000069018.19	TRPC7
ENSG00000139289	960.769	-1.60778	0.291905	1.97e-09	1.15e-07	ENSG00000139289.14	PHLDA1
ENSG00000273824	1.85846	3.20607	0.556538	2.09e-09	1.21e-07	ENSG00000273824.1	ENSG00000273824
ENSG00000227258	22.2056	2.18872	0.388892	2.44e-09	1.22e-07	ENSG00000227258.6	SMIM2-AS1
ENSG00000197977	240.333	-1.72341	0.31604	2.17e-09	1.27e-07	ENSG00000197977.4	ELOVL2
ENSG00000262558	3.52956	3.08328	0.54136	2.21e-09	1.27e-07	ENSG00000262558.1	ENSG00000262558
ENSG00000135824	59.5834	3.76322	0.663397	2.48e-09	1.28e-07	ENSG00000135824.12	RGS8
ENSG00000134533	214.37	-2.24212	0.416325	2.29e-09	1.31e-07	ENSG00000134533.6	RERG
ENSG00000162949	5.09162	3.54882	0.633657	2.71e-09	1.31e-07	ENSG00000162949.16	CAPN13
ENSG00000171357	156.737	-1.85301	0.3412	2.34e-09	1.32e-07	ENSG00000171357.6	LURAP1
ENSG00000132821	1714.02	-1.70697	0.312864	2.34e-09	1.32e-07	ENSG00000132821.12	VSTM2L
ENSG00000260196	53.6422	1.5453	0.273382	2.58e-09	1.32e-07	ENSG00000260196.1	ENSG00000260196
ENSG00000279905	17.6299	3.73307	0.669161	2.7e-09	1.32e-07	ENSG00000279905.1	ENSG00000279905
ENSG00000262920	7.00797	4.77425	0.840344	2.79e-09	1.32e-07	ENSG00000262920.5	ENSG00000262920
ENSG00000111275	900.261	1.6278	0.285929	1.83e-09	1.35e-07	ENSG00000111275.13	ALDH2
ENSG00000112902	928.635	2.25612	0.39807	2.01e-09	1.35e-07	ENSG00000112902.12	SEMA5A
ENSG00000182308	13.981	2.54708	0.454853	2.54e-09	1.35e-07	ENSG00000182308.7	DCAF4L1
ENSG00000287896	8.53839	-2.65866	0.525163	2.73e-09	1.35e-07	ENSG00000287896.1	ENSG00000287896
ENSG00000230870	6.91881	1.95055	0.347914	2.96e-09	1.38e-07	ENSG00000230870.2	FBXW11P1
ENSG00000168743	5267.01	-1.87609	0.348132	2.58e-09	1.41e-07	ENSG00000168743.13	NPNT
ENSG00000176928	63.7603	-2.11606	0.394857	2.74e-09	1.42e-07	ENSG00000176928.7	GCNT4
ENSG00000259384	167262	4.84721	0.843518	2.34e-09	1.42e-07	ENSG00000259384.7	GH1
ENSG00000204335	19.1158	-4.26768	0.824608	3.09e-09	1.44e-07	ENSG00000204335.4	SP5
ENSG00000144867	613.366	1.68767	0.299771	2.69e-09	1.45e-07	ENSG00000144867.13	SRPRB
ENSG00000196166	3.62005	-2.8593	0.544992	3.55e-09	1.48e-07	ENSG00000196166.5	C8orf86
ENSG00000227848	3.16077	1.86476	0.333283	3.38e-09	1.52e-07	ENSG00000227848.1	SUCLA2-AS1
ENSG00000157734	87.8457	-1.88502	0.355941	3.14e-09	1.67e-07	ENSG00000157734.14	SNX22
ENSG00000146215	42.452	-1.62549	0.300669	3.3e-09	1.67e-07	ENSG00000146215.14	CRIP3
ENSG00000253959	3.86041	-3.77853	0.758132	3.85e-09	1.72e-07	ENSG00000253959.1	LINC01863
ENSG00000235661	3.38951	2.62123	0.473969	4.28e-09	1.74e-07	ENSG00000235661.3	MIR670HG
ENSG00000287005	10.0417	3.05459	0.546385	3.46e-09	1.81e-07	ENSG00000287005.1	ENSG00000287005
ENSG00000018625	1389.15	-1.83838	0.343577	3.66e-09	1.89e-07	ENSG00000018625.15	ATP1A2
ENSG00000166126	16.7024	2.6635	0.48255	3.86e-09	1.9e-07	ENSG00000166126.11	AMN
ENSG00000100604	27404.3	-2.08371	0.392495	3.75e-09	1.93e-07	ENSG00000100604.13	CHGA
ENSG00000287335	39.893	3.51595	0.628837	3.92e-09	1.93e-07	ENSG00000287335.1	ENSG00000287335
ENSG00000186654	307.171	1.9699	0.354697	3.71e-09	1.94e-07	ENSG00000186654.21	PRR5
ENSG00000286615	36.854	-3.1628	0.616161	4.01e-09	2.03e-07	ENSG00000286615.1	ENSG00000286615
ENSG00000197956	229.404	2.09287	0.376921	4e-09	2.03e-07	ENSG00000197956.10	S100A6
ENSG00000188051	18.061	-3.05943	0.598342	4.3e-09	2.07e-07	ENSG00000188051.7	TMEM221
ENSG00000170558	1956.97	-2.05749	0.386538	3.69e-09	2.07e-07	ENSG00000170558.10	CDH2
ENSG00000181751	726.385	-1.99014	0.372556	3.22e-09	2.13e-07	ENSG00000181751.10	MACIR
ENSG00000128268	389.544	-2.10542	0.399697	4.6e-09	2.14e-07	ENSG00000128268.12	MGAT3
ENSG00000047648	498.647	2.07965	0.378272	5.67e-09	2.28e-07	ENSG00000047648.23	ARHGAP6
ENSG00000266074	1265.02	-1.60938	0.300609	4.69e-09	2.31e-07	ENSG00000266074.10	BAHCC1
ENSG00000120051	34.6139	1.83298	0.332853	4.81e-09	2.36e-07	ENSG00000120051.15	CFAP58
ENSG00000183067	43.4848	-2.42235	0.469491	5.38e-09	2.37e-07	ENSG00000183067.5	IGSF5
ENSG00000230453	133.316	-2.84222	0.550143	4.91e-09	2.38e-07	ENSG00000230453.9	ANKRD18B
ENSG00000231646	6.32905	1.74009	0.315172	5.83e-09	2.38e-07	ENSG00000231646.6	FSIP2-AS1
ENSG00000105707	141.385	-3.30422	0.652259	4.99e-09	2.41e-07	ENSG00000105707.15	HPN
ENSG00000271755	16.8812	2.25631	0.411476	5.9e-09	2.45e-07	ENSG00000271755.1	ENSG00000271755
ENSG00000096696	3160.04	-2.14547	0.409446	5.24e-09	2.52e-07	ENSG00000096696.15	DSP
ENSG00000281106	8.44668	2.5466	0.464848	6.12e-09	2.62e-07	ENSG00000281106.4	TMEM272
ENSG00000163380	51.1287	-2.78017	0.544752	6.22e-09	2.66e-07	ENSG00000163380.16	LMOD3
ENSG00000076716	1995.5	-2.77544	0.544251	5.97e-09	2.66e-07	ENSG00000076716.9	GPC4
ENSG00000166959	267.583	-2.33308	0.44779	5.02e-09	2.66e-07	ENSG00000166959.8	MS4A8
ENSG00000110492	3648.5	-1.81616	0.344019	5.18e-09	2.72e-07	ENSG00000110492.16	MDK
ENSG00000114948	1206	-1.74822	0.327174	4.34e-09	2.72e-07	ENSG00000114948.13	ADAM23
ENSG00000214866	7.37024	3.80821	0.69431	5.85e-09	2.73e-07	ENSG00000214866.9	DCDC2C
ENSG00000078814	46.0502	1.84701	0.343742	5.78e-09	2.75e-07	ENSG00000078814.17	MYH7B
ENSG00000241956	80.3404	3.70206	0.671043	6.1e-09	2.83e-07	ENSG00000241956.10	ENSG00000241956
ENSG00000068650	2064.53	1.70357	0.310694	6.12e-09	2.83e-07	ENSG00000068650.19	ATP11A
ENSG00000205978	1255.5	-1.61571	0.30524	6.22e-09	2.87e-07	ENSG00000205978.6	NYNRIN
ENSG00000234509	8.36579	1.54297	0.282469	7e-09	2.89e-07	ENSG00000234509.1	ENSG00000234509
ENSG00000019505	1661.6	2.52219	0.460883	6.37e-09	2.92e-07	ENSG00000019505.8	SYT13
ENSG00000074706	456.779	-2.00616	0.388177	8.31e-09	3.09e-07	ENSG00000074706.13	IPCEF1
ENSG00000267327	4.99007	-3.73603	0.854228	6.84e-09	3.11e-07	ENSG00000267327.2	ENSG00000267327
ENSG00000183580	712.966	-1.91273	0.362954	5.23e-09	3.15e-07	ENSG00000183580.10	FBXL7
ENSG00000262533	2.93144	2.3216	0.42605	9.34e-09	3.22e-07	ENSG00000262533.1	ENSG00000262533
ENSG00000248583	15.5419	2.60714	0.485263	8.98e-09	3.42e-07	ENSG00000248583.1	ENSG00000248583
ENSG00000131037	60.9895	-2.35943	0.457451	7.69e-09	3.45e-07	ENSG00000131037.15	EPS8L1
ENSG00000268555	38.8667	-1.98495	0.381476	6.62e-09	3.45e-07	ENSG00000268555.2	ENSG00000268555
ENSG00000284526	14.208	-2.95923	0.576981	7.87e-09	3.45e-07	ENSG00000284526.1	ENSG00000284526
ENSG00000163631	8.32162	-4.16588	0.613092	7.97e-09	3.47e-07	ENSG00000163631.17	ALB
ENSG00000234906	32.4854	-2.09591	0.404142	8.08e-09	3.51e-07	ENSG00000234906.11	APOC2
ENSG00000147251	1203.04	2.50411	0.457094	6.14e-09	3.56e-07	ENSG00000147251.16	DOCK11
ENSG00000183779	694.14	-1.91056	0.368408	8.23e-09	3.56e-07	ENSG00000183779.7	ZNF703
ENSG00000172346	353.786	1.62536	0.299785	8.89e-09	3.6e-07	ENSG00000172346.15	CSDC2
ENSG00000164651	5.22136	1.70612	1.1792	8.91e-09	3.63e-07	ENSG00000164651.17	SP8
ENSG00000167550	3.71308	1.81765	0.334677	8.56e-09	3.68e-07	ENSG00000167550.11	RHEBL1
ENSG00000185483	352.819	-1.91748	0.372304	9.31e-09	3.74e-07	ENSG00000185483.12	ROR1
ENSG00000120875	256.413	1.95514	0.360063	7.85e-09	3.77e-07	ENSG00000120875.9	DUSP4
ENSG00000262877	98.7554	-2.02705	0.394637	9.29e-09	3.88e-07	ENSG00000262877.5	ENSG00000262877
ENSG00000285922	6.86573	-2.99999	0.631114	1.03e-08	4.13e-07	ENSG00000285922.1	ENSG00000285922
ENSG00000259583	20.9849	2.84039	0.525891	9.87e-09	4.16e-07	ENSG00000259583.3	ALDH1A3-AS1
ENSG00000257568	8.63099	-4.4047	0.936267	1.04e-08	4.34e-07	ENSG00000257568.1	ENSG00000257568
ENSG00000053918	121.019	1.79766	0.332841	1.02e-08	4.37e-07	ENSG00000053918.18	KCNQ1
ENSG00000135697	41.3922	-2.14999	0.419138	1.07e-08	4.44e-07	ENSG00000135697.10	BCO1
ENSG00000153714	97.4526	2.51119	0.467072	1.09e-08	4.59e-07	ENSG00000153714.6	LURAP1L
ENSG00000138172	234.692	-1.70111	0.329637	1.13e-08	4.62e-07	ENSG00000138172.11	CALHM2
ENSG00000246366	5.95044	3.52913	0.662883	1.21e-08	4.9e-07	ENSG00000246366.6	LACTB2-AS1
ENSG00000132677	8.58522	-3.18851	0.708286	1.36e-08	4.93e-07	ENSG00000132677.13	RHBG
ENSG00000184925	459.483	-1.86678	0.365975	1.33e-08	5.02e-07	ENSG00000184925.12	LCN12
ENSG00000197872	403.595	1.92282	0.360319	1.33e-08	5.04e-07	ENSG00000197872.11	CYRIA
ENSG00000130055	282.055	-3.09487	0.627379	1.28e-08	5.23e-07	ENSG00000130055.14	GDPD2
ENSG00000143845	2508.57	-1.86902	0.367873	1.31e-08	5.23e-07	ENSG00000143845.15	ETNK2
ENSG00000120093	24.412	2.26722	0.825956	1.3e-08	5.23e-07	ENSG00000120093.12	HOXB3
ENSG00000234147	69.3411	3.52815	0.658447	1.44e-08	5.23e-07	ENSG00000234147.2	ENSG00000234147
ENSG00000287665	22.7891	1.60893	0.300262	1.33e-08	5.28e-07	ENSG00000287665.1	ENSG00000287665
ENSG00000073792	231.224	-2.38342	0.47646	1.34e-08	5.28e-07	ENSG00000073792.16	IGF2BP2
ENSG00000074803	143.039	-2.04146	0.402914	1.36e-08	5.49e-07	ENSG00000074803.20	SLC12A1
ENSG00000198075	114.149	-1.8888	0.372408	1.4e-08	5.56e-07	ENSG00000198075.10	SULT1C4
ENSG00000152672	11.6396	2.33975	0.439805	1.45e-08	5.68e-07	ENSG00000152672.8	CLEC4F
ENSG00000151952	28.3928	3.19194	0.865692	1.23e-08	5.68e-07	ENSG00000151952.16	TMEM132D
ENSG00000112038	325.813	-4.67552	0.988773	1.58e-08	5.75e-07	ENSG00000112038.18	OPRM1
ENSG00000263232	10.3673	3.30436	0.618546	1.65e-08	5.76e-07	ENSG00000263232.2	ATP5F1AP3
ENSG00000130768	20.4822	-2.68569	0.54245	1.5e-08	5.82e-07	ENSG00000130768.15	SMPDL3B
ENSG00000158966	1909.89	-1.51371	0.293779	1.56e-08	5.98e-07	ENSG00000158966.16	CACHD1
ENSG00000179715	174.808	-2.04105	0.406193	1.61e-08	6.21e-07	ENSG00000179715.13	PCED1B
ENSG00000062038	689.502	-2.4729	0.493155	1.29e-08	6.5e-07	ENSG00000062038.15	CDH3
ENSG00000072310	8866.66	-1.86218	0.372882	1.88e-08	6.7e-07	ENSG00000072310.18	SREBF1
ENSG00000132256	94.1537	1.66867	0.31557	1.82e-08	6.71e-07	ENSG00000132256.20	TRIM5
ENSG00000076770	1804.87	-1.64757	0.324686	1.92e-08	6.79e-07	ENSG00000076770.15	MBNL3
ENSG00000158482	22.6185	-2.85647	0.593034	2.13e-08	6.85e-07	ENSG00000158482.10	SNX29P1
ENSG00000125820	78.5973	6.2803	1.15762	1.95e-08	6.96e-07	ENSG00000125820.6	NKX2-2
ENSG00000112183	150.54	1.80456	0.340567	1.87e-08	6.96e-07	ENSG00000112183.15	RBM24
ENSG00000171303	2778.44	-1.89092	0.377425	1.9e-08	7.05e-07	ENSG00000171303.7	KCNK3
ENSG00000198570	223.666	-2.89378	0.593875	1.95e-08	7.19e-07	ENSG00000198570.7	RD3
ENSG00000134532	312.19	2.61942	0.49733	2e-08	7.36e-07	ENSG00000134532.19	SOX5
ENSG00000143340	688.765	2.88065	0.547061	2.09e-08	7.63e-07	ENSG00000143340.6	FAM163A
ENSG00000151062	1293.4	-2.54375	0.511742	1.75e-08	7.7e-07	ENSG00000151062.15	CACNA2D4
ENSG00000253661	39.8676	-2.11032	0.428991	2.22e-08	7.71e-07	ENSG00000253661.2	ZFHX4-AS1
ENSG00000234614	11.0742	2.72888	0.526922	2.12e-08	7.71e-07	ENSG00000234614.1	C2CD4D-AS1
ENSG00000280182	2.54902	-3.25436	0.766952	2.52e-08	7.71e-07	ENSG00000280182.1	ENSG00000280182
ENSG00000183671	9.76751	-2.97649	0.587554	1.91e-08	8.07e-07	ENSG00000183671.12	CMKLR2
ENSG00000255931	9.13692	3.03539	0.581661	2.5e-08	8.07e-07	ENSG00000255931.2	ENSG00000255931
ENSG00000116039	85.6234	3.76199	0.711103	2.22e-08	8.11e-07	ENSG00000116039.13	ATP6V1B1
ENSG00000260337	12.3399	2.30652	0.441839	2.27e-08	8.14e-07	ENSG00000260337.4	ENSG00000260337
ENSG00000185477	1840.89	1.95245	0.372762	2.29e-08	8.18e-07	ENSG00000185477.5	GPRIN3
ENSG00000065717	399.661	-1.82226	0.363816	2.3e-08	8.21e-07	ENSG00000065717.15	TLE2
ENSG00000130176	17.7256	-1.84341	0.373562	2.52e-08	8.54e-07	ENSG00000130176.8	CNN1
ENSG00000214988	6.32057	2.53324	0.483837	2.64e-08	8.81e-07	ENSG00000214988.4	RPL7AP26
ENSG00000181085	93.6819	-2.90351	0.600989	2.45e-08	8.84e-07	ENSG00000181085.15	MAPK15
ENSG00000229388	5.22801	1.7382	0.334573	2.67e-08	8.88e-07	ENSG00000229388.1	LINC01715
ENSG00000183230	78.3903	-2.21496	0.452577	2.66e-08	8.91e-07	ENSG00000183230.18	CTNNA3
ENSG00000234156	4.99528	2.03276	0.716247	2.73e-08	9.02e-07	ENSG00000234156.3	ENSG00000234156
ENSG00000198028	4.18178	4.72109	0.620628	3.44e-08	9.27e-07	ENSG00000198028.4	ZNF560
ENSG00000172296	53.5743	1.84094	0.355993	3.01e-08	9.43e-07	ENSG00000172296.13	SPTLC3
ENSG00000125207	10.4603	3.17741	0.61936	2.78e-08	9.58e-07	ENSG00000125207.7	PIWIL1
ENSG00000138646	180.261	2.24439	0.43146	2.73e-08	9.6e-07	ENSG00000138646.9	HERC5
ENSG00000253693	2.62489	3.70822	0.708904	3.64e-08	9.7e-07	ENSG00000253693.1	ENSG00000253693
ENSG00000157978	279.24	2.09522	0.403329	2.84e-08	9.75e-07	ENSG00000157978.12	LDLRAP1
ENSG00000262223	6.68388	-2.37481	0.481855	2.96e-08	1.01e-06	ENSG00000262223.8	ENSG00000262223
ENSG00000179981	3332.22	-1.84673	0.303142	2.99e-08	1.02e-06	ENSG00000179981.11	TSHZ1
ENSG00000184261	389.284	1.89844	0.36692	3.22e-08	1.03e-06	ENSG00000184261.5	KCNK12
ENSG00000138166	69.0457	2.12668	0.411451	3.05e-08	1.03e-06	ENSG00000138166.6	DUSP5
ENSG00000161714	877.98	-2.11987	0.432579	3.08e-08	1.04e-06	ENSG00000161714.12	PLCD3
ENSG00000137463	648.322	-2.17989	0.440662	2.34e-08	1.04e-06	ENSG00000137463.5	MGARP
ENSG00000166343	105.527	-1.77808	0.357974	3.1e-08	1.04e-06	ENSG00000166343.10	MSS51
ENSG00000145088	60.7157	1.72312	0.33204	3.13e-08	1.07e-06	ENSG00000145088.9	EAF2
ENSG00000124092	6.73993	4.47691	0.859307	3.8e-08	1.08e-06	ENSG00000124092.13	CTCFL
ENSG00000173805	496.556	2.43058	0.470857	3.24e-08	1.08e-06	ENSG00000173805.16	HAP1
ENSG00000197168	14.9145	1.8465	0.35615	3.25e-08	1.08e-06	ENSG00000197168.13	NEK5
ENSG00000163106	19.2076	-1.97633	0.405076	3.29e-08	1.09e-06	ENSG00000163106.11	HPGDS
ENSG00000261757	4.37714	1.52599	0.57718	3.31e-08	1.09e-06	ENSG00000261757.1	ENSG00000261757
ENSG00000127863	256.036	2.09289	0.404643	3.24e-08	1.09e-06	ENSG00000127863.16	TNFRSF19
ENSG00000255650	9.97481	2.28708	0.445543	3.91e-08	1.11e-06	ENSG00000255650.6	FAM222A-AS1
ENSG00000149054	11.9479	2.13563	0.411606	2.89e-08	1.11e-06	ENSG00000149054.16	ZNF215
ENSG00000147257	174.604	-3.72661	0.610213	3.35e-08	1.11e-06	ENSG00000147257.15	GPC3
ENSG00000184156	300.32	2.02651	0.393718	3.35e-08	1.12e-06	ENSG00000184156.17	KCNQ3
ENSG00000072195	2953.63	-1.57061	0.31684	4e-08	1.22e-06	ENSG00000072195.15	SPEG
ENSG00000272477	3.60948	2.35653	0.458296	4.47e-08	1.22e-06	ENSG00000272477.1	ENSG00000272477
ENSG00000225889	148.331	2.17651	0.423346	3.79e-08	1.23e-06	ENSG00000225889.9	ENSG00000225889
ENSG00000233977	17.0554	2.91396	0.56427	3.81e-08	1.23e-06	ENSG00000233977.1	ENSG00000233977
ENSG00000285476	178.629	1.75419	0.34097	3.87e-08	1.25e-06	ENSG00000285476.1	ENSG00000285476
ENSG00000158806	286.474	-1.57189	0.315464	3.46e-08	1.25e-06	ENSG00000158806.14	NPM2
ENSG00000257108	78.5751	-1.63594	0.33188	4.31e-08	1.25e-06	ENSG00000257108.2	NHLRC4
ENSG00000285735	17.3804	3.21885	0.628309	4.55e-08	1.26e-06	ENSG00000285735.2	LINC02717
ENSG00000239697	310.446	-1.55309	0.312134	3.54e-08	1.27e-06	ENSG00000239697.11	TNFSF12
ENSG00000154188	140.775	2.29376	0.447634	3.97e-08	1.27e-06	ENSG00000154188.10	ANGPT1
ENSG00000232638	5.9967	-3.02452	0.721573	4.76e-08	1.28e-06	ENSG00000232638.1	ENSG00000232638
ENSG00000253558	14.2045	1.6579	0.323317	4.67e-08	1.28e-06	ENSG00000253558.1	ENSG00000253558
ENSG00000175267	187.309	1.74167	0.338881	4.03e-08	1.28e-06	ENSG00000175267.15	VWA3A
ENSG00000204219	413.128	-2.10256	0.436424	4.37e-08	1.3e-06	ENSG00000204219.11	TCEA3
ENSG00000176840	5089.54	1.7875	0.349009	4.36e-08	1.3e-06	ENSG00000176840.12	MIR7-3HG
ENSG00000134986	1196.36	-1.71754	0.351155	4.49e-08	1.41e-06	ENSG00000134986.14	NREP
ENSG00000124772	372.789	-1.94787	0.403127	4.83e-08	1.43e-06	ENSG00000124772.12	CPNE5
ENSG00000102230	355.613	-2.06414	0.428937	4.91e-08	1.44e-06	ENSG00000102230.14	PCYT1B
ENSG00000178078	78.7115	-1.56607	0.319343	5.09e-08	1.44e-06	ENSG00000178078.12	STAP2
ENSG00000141338	110.572	1.78413	0.496362	4.73e-08	1.47e-06	ENSG00000141338.14	ABCA8
ENSG00000132000	12.2845	2.65537	0.525157	5.29e-08	1.47e-06	ENSG00000132000.14	PODNL1
ENSG00000152784	446.763	2.9529	0.577534	4.75e-08	1.47e-06	ENSG00000152784.16	PRDM8
ENSG00000117519	1786.62	-1.59903	0.326722	5.33e-08	1.54e-06	ENSG00000117519.16	CNN3
ENSG00000175264	465.065	2.38959	0.471609	5.47e-08	1.57e-06	ENSG00000175264.8	CHST1
ENSG00000287419	4.68269	1.79995	0.354516	5.21e-08	1.58e-06	ENSG00000287419.1	ENSG00000287419
ENSG00000165300	116.225	2.89154	0.568172	5.34e-08	1.63e-06	ENSG00000165300.8	SLITRK5
ENSG00000287431	85.6858	-1.84018	0.384271	5.6e-08	1.65e-06	ENSG00000287431.1	RENO1
ENSG00000249242	478.14	1.99665	0.392637	5.59e-08	1.68e-06	ENSG00000249242.8	TMEM150C
ENSG00000112053	17.1183	-2.15824	0.461893	6.52e-08	1.69e-06	ENSG00000112053.14	SLC26A8
ENSG00000135253	34.7029	-2.00968	0.417353	4.79e-08	1.7e-06	ENSG00000135253.15	KCP
ENSG00000196660	71.5518	-1.95337	0.407854	5.95e-08	1.7e-06	ENSG00000196660.11	SLC30A10
ENSG00000228659	1.83712	4.72719	0.870909	5.73e-08	1.71e-06	ENSG00000228659.1	LINC01201
ENSG00000165507	2049.3	2.30847	0.457124	6.13e-08	1.72e-06	ENSG00000165507.9	DEPP1
ENSG00000117407	62.2526	-1.566	0.322902	6.1e-08	1.73e-06	ENSG00000117407.17	ARTN
ENSG00000101638	761.756	-2.17526	0.450877	4.42e-08	1.74e-06	ENSG00000101638.14	ST8SIA5
ENSG00000110195	546.358	-3.58747	0.785692	5.91e-08	1.75e-06	ENSG00000110195.14	FOLR1
ENSG00000205578	88.1266	-2.01761	0.422072	5.92e-08	1.76e-06	ENSG00000205578.6	POM121B
ENSG00000150347	2596.37	1.50646	0.296269	5.7e-08	1.76e-06	ENSG00000150347.17	ARID5B
ENSG00000145491	14.6303	1.89846	0.375014	6.03e-08	1.77e-06	ENSG00000145491.12	ROPN1L
ENSG00000126231	3.79264	3.63649	0.743172	6.11e-08	1.79e-06	ENSG00000126231.15	PROZ
ENSG00000162738	553.577	-1.71706	0.356235	6.59e-08	1.8e-06	ENSG00000162738.6	VANGL2
ENSG00000179915	4002.43	-1.53298	0.31521	6.58e-08	1.81e-06	ENSG00000179915.24	NRXN1
ENSG00000204060	743.255	-2.13801	0.287836	4.65e-08	1.81e-06	ENSG00000204060.7	FOXO6
ENSG00000222445	3.77083	1.92256	0.386394	7.9e-08	1.92e-06	ENSG00000222445.1	RN7SKP56
ENSG00000236548	45.4267	-1.52281	0.316492	7.04e-08	1.93e-06	ENSG00000236548.2	RNF217-AS1
ENSG00000183960	647.89	2.2143	0.435465	5.1e-08	1.93e-06	ENSG00000183960.9	KCNH8
ENSG00000113657	2437.05	-1.83781	0.383499	7e-08	1.99e-06	ENSG00000113657.13	DPYSL3
ENSG00000203797	28.9153	2.75256	0.543408	5.97e-08	2.01e-06	ENSG00000203797.12	DDO
ENSG00000236081	27.734	-3.101	0.675243	6e-08	2.01e-06	ENSG00000236081.1	ELFN1-AS1
ENSG00000169181	202.562	-2.83328	0.613725	7.22e-08	2.08e-06	ENSG00000169181.13	GSG1L
ENSG00000278041	10.7022	6.76451	1.05406	8.31e-08	2.1e-06	ENSG00000278041.1	ENSG00000278041
ENSG00000257403	3.58161	-3.09876	0.751036	7.58e-08	2.13e-06	ENSG00000257403.2	ENSG00000257403
ENSG00000255850	3.68869	2.67254	0.530447	7.59e-08	2.13e-06	ENSG00000255850.2	RXYLT1-AS1
ENSG00000235621	26.5735	2.95914	0.834556	7.59e-08	2.13e-06	ENSG00000235621.9	LINC00494
ENSG00000136487	375.174	5.36639	1.04876	8.31e-08	2.18e-06	ENSG00000136487.18	GH2
ENSG00000115361	86.7835	-3.68817	0.523347	7.99e-08	2.19e-06	ENSG00000115361.8	ACADL
ENSG00000184985	373.549	-2.198	0.46761	8e-08	2.23e-06	ENSG00000184985.16	SORCS2
ENSG00000182742	8.50141	2.78567	0.850263	9.11e-08	2.28e-06	ENSG00000182742.6	HOXB4
ENSG00000182568	921.936	1.84841	0.365819	6.14e-08	2.28e-06	ENSG00000182568.17	SATB1
ENSG00000271743	15.0147	-1.58159	0.333696	8.83e-08	2.33e-06	ENSG00000271743.1	ENSG00000271743
ENSG00000158747	671.147	2.15836	0.428543	6.49e-08	2.37e-06	ENSG00000158747.15	NBL1
ENSG00000284606	13.5196	2.2756	0.457886	9.23e-08	2.42e-06	ENSG00000284606.1	ENSG00000284606
ENSG00000129673	76.5139	-3.63061	0.998868	9.29e-08	2.43e-06	ENSG00000129673.10	AANAT
ENSG00000124067	452.453	1.58548	0.318724	9.86e-08	2.52e-06	ENSG00000124067.17	SLC12A4
ENSG00000115290	78.1341	-2.59853	0.568536	1.03e-07	2.53e-06	ENSG00000115290.10	GRB14
ENSG00000177707	737.789	-1.67304	0.351409	9.35e-08	2.53e-06	ENSG00000177707.11	NECTIN3
ENSG00000270171	4.93176	2.27562	0.460268	1.11e-07	2.54e-06	ENSG00000270171.1	ENSG00000270171
ENSG00000112539	34.2459	2.65748	0.53402	7.99e-08	2.56e-06	ENSG00000112539.15	C6orf118
ENSG00000171094	89.9957	2.47749	0.498776	9.43e-08	2.59e-06	ENSG00000171094.18	ALK
ENSG00000179520	256.706	-2.88871	0.634139	9.49e-08	2.6e-06	ENSG00000179520.11	SLC17A8
ENSG00000280054	6.33211	2.90046	0.593263	1.17e-07	2.63e-06	ENSG00000280054.1	ENSG00000280054
ENSG00000286693	14.0107	-3.89892	0.87801	1.15e-07	2.64e-06	ENSG00000286693.1	ENSG00000286693
ENSG00000165905	531.674	-2.02631	0.433854	1e-07	2.67e-06	ENSG00000165905.18	LARGE2
ENSG00000198673	113.241	1.91511	0.385747	9.97e-08	2.67e-06	ENSG00000198673.11	TAFA2
ENSG00000198695	4174.74	-4.0201	0.434974	1.09e-07	2.71e-06	ENSG00000198695.2	MT-ND6
ENSG00000102934	106.705	-1.92681	0.412099	1.02e-07	2.72e-06	ENSG00000102934.10	PLLP
ENSG00000164841	105.178	1.63178	0.328479	1.03e-07	2.72e-06	ENSG00000164841.5	TMEM74
ENSG00000196218	254.686	1.81075	0.363893	9.25e-08	2.72e-06	ENSG00000196218.13	RYR1
ENSG00000139144	185.717	-3.27053	0.731191	1.08e-07	2.76e-06	ENSG00000139144.11	PIK3C2G
ENSG00000230852	52.6002	-2.09801	0.455663	1.07e-07	2.79e-06	ENSG00000230852.2	LINC02857
ENSG00000116183	270.922	2.73295	0.549679	9.56e-08	2.79e-06	ENSG00000116183.11	PAPPA2
ENSG00000255856	8.93933	1.79107	0.364007	1.26e-07	2.82e-06	ENSG00000255856.2	ENSG00000255856
ENSG00000264714	3.27668	4.32936	0.925849	1.42e-07	2.85e-06	ENSG00000264714.1	KIAA0895LP1
ENSG00000167034	47.2927	1.78867	0.362149	1.12e-07	2.88e-06	ENSG00000167034.10	NKX3-1
ENSG00000183287	70.0292	2.36913	0.89092	1.24e-07	2.88e-06	ENSG00000183287.14	CCBE1
ENSG00000285706	18.949	-2.10123	0.450917	9.65e-08	2.92e-06	ENSG00000285706.1	ENSG00000285706
ENSG00000149090	84.6381	2.74562	0.556376	1.16e-07	3e-06	ENSG00000149090.12	PAMR1
ENSG00000112182	125.583	2.08627	0.424601	1.2e-07	3.06e-06	ENSG00000112182.15	BACH2
ENSG00000169946	1072.09	-2.34753	0.514244	1.23e-07	3.11e-06	ENSG00000169946.14	ZFPM2
ENSG00000260461	72.8232	-2.06382	0.446835	1.23e-07	3.11e-06	ENSG00000260461.1	ENSG00000260461
ENSG00000077713	71.5992	-1.75516	0.377553	1.22e-07	3.14e-06	ENSG00000077713.19	SLC25A43
ENSG00000136944	8.55149	-4.30871	0.748457	1.06e-07	3.14e-06	ENSG00000136944.19	LMX1B
ENSG00000114654	70.3316	1.98338	0.406613	1.38e-07	3.14e-06	ENSG00000114654.8	EFCC1
ENSG00000114541	802.668	-1.73231	0.370348	1.26e-07	3.16e-06	ENSG00000114541.15	FRMD4B
ENSG00000280038	34.4325	-1.50009	0.317633	1.26e-07	3.17e-06	ENSG00000280038.1	DNM1P41
ENSG00000234336	14.0374	-1.7189	0.37434	1.28e-07	3.19e-06	ENSG00000234336.7	JAZF1-AS1
ENSG00000180592	124.018	-1.72245	0.370752	1.33e-07	3.29e-06	ENSG00000180592.17	SKIDA1
ENSG00000244306	305.777	1.9959	0.406944	1.31e-07	3.31e-06	ENSG00000244306.11	ENSG00000244306
ENSG00000001626	77.7675	-2.7819	0.624047	1.44e-07	3.38e-06	ENSG00000001626.16	CFTR
ENSG00000229191	10.965	-2.55234	0.572284	1.42e-07	3.46e-06	ENSG00000229191.1	ENSG00000229191
ENSG00000268333	7.8081	2.39861	0.489491	1.42e-07	3.46e-06	ENSG00000268333.1	ENSG00000268333
ENSG00000154319	866.91	1.60771	0.328184	1.42e-07	3.47e-06	ENSG00000154319.16	FAM167A
ENSG00000118004	37.3838	-2.05658	0.444643	1.22e-07	3.51e-06	ENSG00000118004.18	COLEC11
ENSG00000125848	505.643	-1.66865	0.360416	1.79e-07	3.54e-06	ENSG00000125848.10	FLRT3
ENSG00000256433	6.2491	1.99851	0.414921	1.57e-07	3.59e-06	ENSG00000256433.3	ENSG00000256433
ENSG00000164093	4268.03	-2.48834	0.554618	1.5e-07	3.62e-06	ENSG00000164093.17	PITX2
ENSG00000046889	798.64	2.17404	0.441279	1.15e-07	3.71e-06	ENSG00000046889.19	PREX2
ENSG00000165949	146.572	2.91311	0.38707	1.54e-07	3.72e-06	ENSG00000165949.12	IFI27
ENSG00000075643	191.065	2.74177	0.563527	1.65e-07	3.94e-06	ENSG00000075643.6	MOCOS
ENSG00000129667	201.888	-1.55408	0.332531	1.66e-07	3.96e-06	ENSG00000129667.13	RHBDF2
ENSG00000106066	449.501	1.8262	0.376095	1.7e-07	4.01e-06	ENSG00000106066.15	CPVL
ENSG00000227987	4.78392	3.17499	0.647615	1.72e-07	4.06e-06	ENSG00000227987.1	ENSG00000227987
ENSG00000123307	886.427	2.75687	0.561357	1.3e-07	4.11e-06	ENSG00000123307.4	NEUROD4
ENSG00000127588	3.64918	-3.59743	0.966375	2.27e-07	4.12e-06	ENSG00000127588.5	GNG13
ENSG00000239542	2.17394	2.57907	0.529462	2.1e-07	4.12e-06	ENSG00000239542.3	RN7SL399P
ENSG00000152128	185.962	2.22145	0.459388	1.74e-07	4.15e-06	ENSG00000152128.13	TMEM163
ENSG00000091436	1082.9	-1.687	0.361443	1.35e-07	4.19e-06	ENSG00000091436.17	MAP3K20
ENSG00000204791	3.50599	-2.96623	0.684581	2.22e-07	4.34e-06	ENSG00000204791.10	SMPD5
ENSG00000278971	7.82226	-2.06065	0.471046	1.91e-07	4.42e-06	ENSG00000278971.1	ENSG00000278971
ENSG00000237423	130.414	2.63664	0.551572	1.88e-07	4.42e-06	ENSG00000237423.3	LINC01522
ENSG00000133488	7.37697	-2.58825	0.59798	1.99e-07	4.54e-06	ENSG00000133488.15	SEC14L4
ENSG00000240498	129.672	2.18723	0.454573	2.02e-07	4.6e-06	ENSG00000240498.9	CDKN2B-AS1
ENSG00000142675	219.642	-1.74425	0.380778	2.02e-07	4.68e-06	ENSG00000142675.18	CNKSR1
ENSG00000237978	4.67246	2.35226	0.507136	2.15e-07	4.83e-06	ENSG00000237978.6	KCNMB2-AS1
ENSG00000272397	12.0607	1.84062	0.384645	2.16e-07	4.85e-06	ENSG00000272397.1	ENSG00000272397
ENSG00000119411	666.346	-2.07589	0.455397	1.65e-07	4.95e-06	ENSG00000119411.11	BSPRY
ENSG00000128655	188.677	1.99548	0.416496	2.27e-07	5.08e-06	ENSG00000128655.18	PDE11A
ENSG00000167525	46.1189	-1.79304	0.397721	2.42e-07	5.16e-06	ENSG00000167525.15	PROCA1
ENSG00000198883	51.4488	3.97851	0.599335	2.35e-07	5.2e-06	ENSG00000198883.12	PNMA5
ENSG00000108255	3.72861	-4.46546	1.1813	2.41e-07	5.32e-06	ENSG00000108255.8	CRYBA1
ENSG00000250511	92.3447	-2.59176	0.592859	2.37e-07	5.35e-06	ENSG00000250511.1	ENSG00000250511
ENSG00000144868	768.507	-1.67584	0.363168	1.85e-07	5.4e-06	ENSG00000144868.14	TMEM108
ENSG00000230333	27.3143	2.3053	0.483265	2.46e-07	5.4e-06	ENSG00000230333.6	ENSG00000230333
ENSG00000172508	22.6294	-1.56508	0.345647	2.64e-07	5.51e-06	ENSG00000172508.10	CARNS1
ENSG00000231327	32.5414	-1.81431	0.404214	2.54e-07	5.53e-06	ENSG00000231327.1	LINC01816
ENSG00000287578	27.7139	-2.15574	0.492307	2.69e-07	5.82e-06	ENSG00000287578.1	ENSG00000287578
ENSG00000163331	246.486	-2.04211	0.456329	2.4e-07	5.82e-06	ENSG00000163331.12	DAPL1
ENSG00000229891	21.6782	1.92431	0.405849	2.89e-07	5.96e-06	ENSG00000229891.2	LINC01315
ENSG00000175287	107.339	-2.24526	0.508882	2.73e-07	5.99e-06	ENSG00000175287.19	PHYHD1
ENSG00000163947	4800.07	-1.75674	0.318437	2.8e-07	6.02e-06	ENSG00000163947.12	ARHGEF3
ENSG00000166426	299.81	-2.87194	0.566628	2.84e-07	6.08e-06	ENSG00000166426.8	CRABP1
ENSG00000140459	211.473	-2.8413	0.658364	2.85e-07	6.1e-06	ENSG00000140459.18	CYP11A1
ENSG00000188931	25.8948	2.18918	0.461449	2.87e-07	6.12e-06	ENSG00000188931.4	CFAP126
ENSG00000163497	386.752	-2.74864	0.637883	3.11e-07	6.19e-06	ENSG00000163497.3	FEV
ENSG00000255693	16.2714	2.44844	0.511487	2.47e-07	6.2e-06	ENSG00000255693.3	LINC02389
ENSG00000231394	13.6138	2.64075	0.55879	3.4e-07	6.21e-06	ENSG00000231394.1	ENSG00000231394
ENSG00000136699	4481.67	-1.51477	0.33181	2.81e-07	6.24e-06	ENSG00000136699.20	SMPD4
ENSG00000273010	6.07939	1.67263	0.353848	3.02e-07	6.38e-06	ENSG00000273010.1	ENSG00000273010
ENSG00000182223	29.3378	-2.53349	0.582973	3.03e-07	6.39e-06	ENSG00000182223.7	ZAR1
ENSG00000162650	538.168	-1.53697	0.343987	3.72e-07	6.4e-06	ENSG00000162650.17	ATXN7L2
ENSG00000155754	90.0947	2.14185	0.453066	3.05e-07	6.42e-06	ENSG00000155754.15	C2CD6
ENSG00000089041	119.005	1.60627	0.338951	3.17e-07	6.64e-06	ENSG00000089041.17	P2RX7
ENSG00000267374	8.92971	3.23789	0.683235	3.19e-07	6.67e-06	ENSG00000267374.2	MIR924HG
ENSG00000186907	63.8176	1.6653	0.353747	3.37e-07	6.72e-06	ENSG00000186907.8	RTN4RL2
ENSG00000054803	6.3152	3.61229	0.669195	3.8e-07	6.73e-06	ENSG00000054803.4	CBLN4
ENSG00000069535	2423.95	-1.87601	0.423077	3.53e-07	6.88e-06	ENSG00000069535.14	MAOB
ENSG00000169432	2108.38	-1.64165	0.365104	3.37e-07	6.96e-06	ENSG00000169432.18	SCN9A
ENSG00000100968	524.231	-1.5403	0.341903	3.57e-07	6.97e-06	ENSG00000100968.14	NFATC4
ENSG00000123243	873.579	-1.80068	0.404439	3.48e-07	7.13e-06	ENSG00000123243.15	ITIH5
ENSG00000229344	10.5711	-2.2994	0.535253	3e-07	7.17e-06	ENSG00000229344.1	MTCO2P12
ENSG00000235162	173.901	-1.52002	0.33571	3.51e-07	7.17e-06	ENSG00000235162.9	C12orf75
ENSG00000237595	3.69262	2.07113	0.445281	3.57e-07	7.28e-06	ENSG00000237595.5	LINC01275
ENSG00000183979	65.8884	-1.73826	0.396266	3.98e-07	7.32e-06	ENSG00000183979.8	NPB
ENSG00000155368	876.174	-1.579	0.345986	2.69e-07	7.32e-06	ENSG00000155368.17	DBI
ENSG00000154928	734.595	-1.52543	0.333832	2.73e-07	7.36e-06	ENSG00000154928.19	EPHB1
ENSG00000082175	193.444	-2.80985	0.663703	3.73e-07	7.56e-06	ENSG00000082175.15	PGR
ENSG00000100342	670.48	2.34109	0.492991	2.8e-07	7.6e-06	ENSG00000100342.21	APOL1
ENSG00000280099	100.196	-2.23777	0.410937	3.72e-07	7.62e-06	ENSG00000280099.1	ENSG00000280099
ENSG00000229474	27.0255	1.68858	0.35737	3.2e-07	7.67e-06	ENSG00000229474.8	PATL2
ENSG00000065911	517.871	1.84847	0.39785	4.71e-07	7.75e-06	ENSG00000065911.13	MTHFD2
ENSG00000105928	153.082	2.25849	0.48254	3.84e-07	7.75e-06	ENSG00000105928.16	GSDME
ENSG00000178814	74.9436	-1.57954	0.351035	3.85e-07	7.76e-06	ENSG00000178814.17	OPLAH
ENSG00000186765	30.499	-1.67369	0.378243	3.95e-07	7.93e-06	ENSG00000186765.12	FSCN2
ENSG00000270550	14.681	3.48608	0.663208	4.38e-07	8.35e-06	ENSG00000270550.1	IGHV3-30
ENSG00000166793	175.441	2.00785	0.430525	4.24e-07	8.42e-06	ENSG00000166793.13	YPEL4
ENSG00000006210	534.98	-1.7371	0.392724	4.25e-07	8.43e-06	ENSG00000006210.7	CX3CL1
ENSG00000236466	111.549	-2.11564	0.489958	4.39e-07	8.5e-06	ENSG00000236466.2	ENSG00000236466
ENSG00000253696	2.26342	1.65994	0.356187	5.13e-07	8.55e-06	ENSG00000253696.2	KBTBD11-OT1
ENSG00000258742	8.66838	-2.5657	0.608045	4.85e-07	8.59e-06	ENSG00000258742.6	LINC02833
ENSG00000164023	562.544	1.92459	0.417011	5.38e-07	8.65e-06	ENSG00000164023.14	SGMS2
ENSG00000243629	14.6297	3.17009	0.680138	4.65e-07	8.76e-06	ENSG00000243629.2	LINC00880
ENSG00000186919	22.3618	-2.86156	0.6778	4.66e-07	8.76e-06	ENSG00000186919.13	ZACN
ENSG00000196167	89.2145	-2.58358	0.611104	4.43e-07	8.88e-06	ENSG00000196167.10	COLCA1
ENSG00000116815	59.8674	1.64174	0.354728	4.93e-07	9.2e-06	ENSG00000116815.16	CD58
ENSG00000119771	871.189	1.70447	0.362105	3.59e-07	9.26e-06	ENSG00000119771.15	KLHL29
ENSG00000147883	152.857	1.86268	0.401372	4.77e-07	9.26e-06	ENSG00000147883.12	CDKN2B
ENSG00000128594	229.91	-1.60386	0.362399	4.87e-07	9.39e-06	ENSG00000128594.8	LRRC4
ENSG00000080224	136.845	-3.05939	0.734133	4.84e-07	9.5e-06	ENSG00000080224.17	EPHA6
ENSG00000226562	58.0516	-2.61697	0.619399	4.85e-07	9.5e-06	ENSG00000226562.4	CYP4F26P
ENSG00000100196	205.542	2.30547	0.49904	5.13e-07	9.6e-06	ENSG00000100196.11	KDELR3
ENSG00000117971	51.0052	2.73584	0.590644	5.11e-07	9.91e-06	ENSG00000117971.12	CHRNB4
ENSG00000231233	36.148	1.69115	0.366694	5.49e-07	9.97e-06	ENSG00000231233.1	CFAP58-DT
ENSG00000134259	18.8598	2.46769	0.538683	6.1e-07	9.97e-06	ENSG00000134259.6	NGF
ENSG00000248329	13.52	-5.97469	1.51928	4.44e-07	9.98e-06	ENSG00000248329.6	APELA
ENSG00000129221	34.3414	-5.32061	0.997995	4.45e-07	9.99e-06	ENSG00000129221.16	AIPL1
ENSG00000204632	35.7417	2.53635	0.549712	5.37e-07	1.01e-05	ENSG00000204632.12	HLA-G
ENSG00000256008	11.881	-2.74665	0.660242	6e-07	1.02e-05	ENSG00000256008.3	CABP1-DT
ENSG00000279803	5.28475	1.96702	0.428688	5.4e-07	1.02e-05	ENSG00000279803.1	ENSG00000279803
ENSG00000160401	63.9434	1.60509	0.344782	5.43e-07	1.02e-05	ENSG00000160401.15	CFAP157
ENSG00000235192	3.56052	-1.91317	0.41949	5.51e-07	1.03e-05	ENSG00000235192.1	ENSG00000235192
ENSG00000166833	1289.14	1.53468	0.332056	5.52e-07	1.03e-05	ENSG00000166833.22	NAV2
ENSG00000158813	311.3	-1.50743	0.340882	5.59e-07	1.04e-05	ENSG00000158813.18	EDA
ENSG00000278952	10.5661	-1.86682	0.433218	6.36e-07	1.06e-05	ENSG00000278952.1	ENSG00000278952
ENSG00000251623	55.5329	1.84902	0.401457	5.74e-07	1.07e-05	ENSG00000251623.2	ENSG00000251623
ENSG00000007312	559.949	3.47869	0.752169	6.13e-07	1.08e-05	ENSG00000007312.13	CD79B
ENSG00000144191	489.999	2.58694	0.56376	6.16e-07	1.08e-05	ENSG00000144191.12	CNGA3
ENSG00000277118	2.16864	2.2147	0.47916	5.89e-07	1.09e-05	ENSG00000277118.1	ENSG00000277118
ENSG00000176092	31.677	-2.02957	0.482961	4.99e-07	1.09e-05	ENSG00000176092.17	CRYBG2
ENSG00000287733	11.0109	1.64585	0.353004	5.1e-07	1.1e-05	ENSG00000287733.1	ENSG00000287733
ENSG00000159904	34.0927	2.23918	0.485766	5.25e-07	1.14e-05	ENSG00000159904.11	ZNF890P
ENSG00000271699	14.7218	-2.02349	0.472561	7.25e-07	1.14e-05	ENSG00000271699.5	SNX29P2
ENSG00000180532	5.43382	-2.61998	0.611182	7.46e-07	1.15e-05	ENSG00000180532.11	ZSCAN4
ENSG00000122548	43.7652	-2.58365	0.630167	6.38e-07	1.16e-05	ENSG00000122548.5	KIAA0087
ENSG00000169550	53.1945	2.79225	0.611783	7.1e-07	1.17e-05	ENSG00000169550.14	MUC15
ENSG00000280035	19.2313	1.52141	0.329908	5.57e-07	1.2e-05	ENSG00000280035.1	ENSG00000280035
ENSG00000274849	6.17489	3.08352	0.671615	7.07e-07	1.21e-05	ENSG00000274849.1	ENSG00000274849
ENSG00000101977	382.057	-2.45027	0.589894	7.22e-07	1.22e-05	ENSG00000101977.21	MCF2
ENSG00000214290	53.4698	-2.60758	0.627771	6.78e-07	1.25e-05	ENSG00000214290.8	COLCA2
ENSG00000206195	162.806	1.86001	0.408199	6.96e-07	1.25e-05	ENSG00000206195.11	DUXAP8
ENSG00000176597	151.392	1.70654	0.374245	7.17e-07	1.26e-05	ENSG00000176597.12	B3GNT5
ENSG00000144671	4.60673	1.59822	0.351213	7.17e-07	1.28e-05	ENSG00000144671.11	SLC22A14
ENSG00000183722	435.156	1.51954	0.332943	7.66e-07	1.29e-05	ENSG00000183722.9	LHFPL6
ENSG00000166106	34.4426	2.20873	0.481871	6.14e-07	1.29e-05	ENSG00000166106.4	ADAMTS15
ENSG00000187608	133.878	1.96038	0.431145	7.49e-07	1.33e-05	ENSG00000187608.10	ISG15
ENSG00000275880	26.2457	2.14374	0.471309	6.34e-07	1.33e-05	ENSG00000275880.1	ENSG00000275880
ENSG00000171476	122.906	-2.02495	0.479987	7.85e-07	1.36e-05	ENSG00000171476.22	HOPX
ENSG00000160471	18.4114	-2.47327	0.620114	9.08e-07	1.37e-05	ENSG00000160471.13	COX6B2
ENSG00000234913	13.9713	1.85253	0.41144	7.97e-07	1.39e-05	ENSG00000234913.1	ENSG00000234913
ENSG00000146006	381.311	-1.5014	0.345199	8.04e-07	1.41e-05	ENSG00000146006.8	LRRTM2
ENSG00000260470	9.85262	-2.17795	0.514772	8.11e-07	1.41e-05	ENSG00000260470.1	ENSG00000260470
ENSG00000268460	59.5818	2.01279	0.445762	8.13e-07	1.42e-05	ENSG00000268460.2	ENSG00000268460
ENSG00000257767	155.153	1.90122	0.421696	8.06e-07	1.42e-05	ENSG00000257767.3	ENSG00000257767
ENSG00000232431	8.74709	-2.53321	0.627205	7.05e-07	1.44e-05	ENSG00000232431.3	ENSG00000232431
ENSG00000285955	31.6313	2.08699	0.463771	8.4e-07	1.46e-05	ENSG00000285955.1	ENSG00000285955
ENSG00000181458	190.59	2.00789	0.445788	8.73e-07	1.48e-05	ENSG00000181458.10	TMEM45A
ENSG00000185112	266.254	1.66544	0.367963	8.58e-07	1.48e-05	ENSG00000185112.6	FAM43A
ENSG00000170074	211.258	2.1807	0.483332	8.48e-07	1.48e-05	ENSG00000170074.19	FAM153A
ENSG00000113100	21.7154	-4.42746	1.11601	1e-06	1.49e-05	ENSG00000113100.10	CDH9
ENSG00000287886	2.54839	3.11644	0.684176	8.68e-07	1.5e-05	ENSG00000287886.1	ENSG00000287886
ENSG00000128918	197.635	2.5274	0.559345	8.55e-07	1.5e-05	ENSG00000128918.15	ALDH1A2
ENSG00000148053	647	2.04215	0.44719	6.67e-07	1.52e-05	ENSG00000148053.17	NTRK2
ENSG00000131379	5.06191	1.82004	0.412399	8.95e-07	1.53e-05	ENSG00000131379.10	C3orf20
ENSG00000225210	93.6736	1.86984	0.415246	9.19e-07	1.57e-05	ENSG00000225210.10	DUXAP9
ENSG00000223749	34.6074	-2.58627	0.622891	7.8e-07	1.58e-05	ENSG00000223749.11	MIR503HG
ENSG00000287929	5.83395	-1.86657	0.442061	9.78e-07	1.58e-05	ENSG00000287929.1	ENSG00000287929
ENSG00000180921	880.391	-1.63058	0.37566	6.92e-07	1.58e-05	ENSG00000180921.7	FAM83H
ENSG00000279208	28.3502	2.32508	0.518411	9.69e-07	1.58e-05	ENSG00000279208.1	ENSG00000279208
ENSG00000272941	22.6617	1.7266	0.382924	9.38e-07	1.59e-05	ENSG00000272941.1	ENSG00000272941
ENSG00000228956	14.493	2.54203	0.564484	9.38e-07	1.59e-05	ENSG00000228956.9	SATB1-AS1
ENSG00000130287	279.115	-1.9652	0.468059	9.31e-07	1.61e-05	ENSG00000130287.14	NCAN
ENSG00000278238	14.3911	1.68098	0.37565	1.11e-06	1.61e-05	ENSG00000278238.1	ENSG00000278238
ENSG00000250305	547.554	-1.73604	0.41202	1.02e-06	1.61e-05	ENSG00000250305.9	TRMT9B
ENSG00000232527	45.7592	-1.97444	0.477941	1.08e-06	1.63e-05	ENSG00000232527.8	LINC02802
ENSG00000253958	40.3808	2.35181	0.524442	9.83e-07	1.64e-05	ENSG00000253958.2	CLDN23
ENSG00000278891	24.4887	-1.92851	0.461543	9.94e-07	1.66e-05	ENSG00000278891.1	ENSG00000278891
ENSG00000167608	1013.3	-1.62744	0.379683	8.88e-07	1.66e-05	ENSG00000167608.12	TMC4
ENSG00000100767	286.489	2.72889	0.607911	1e-06	1.66e-05	ENSG00000100767.17	PAPLN
ENSG00000130822	19.5177	-1.93143	0.469414	1.01e-06	1.67e-05	ENSG00000130822.16	PNCK
ENSG00000240809	28.5825	2.72814	0.607548	1.01e-06	1.67e-05	ENSG00000240809.1	CAP1P1
ENSG00000143412	47.9174	-2.40339	0.592372	1.02e-06	1.69e-05	ENSG00000143412.10	ANXA9
ENSG00000129951	33.6154	-1.9957	0.494176	1.02e-06	1.69e-05	ENSG00000129951.19	PLPPR3
ENSG00000264529	3.86388	1.61541	0.362544	1.03e-06	1.7e-05	ENSG00000264529.1	DNAJB6P8
ENSG00000101850	51.8011	-1.69843	0.399152	1.05e-06	1.72e-05	ENSG00000101850.13	GPR143
ENSG00000158715	69.3206	1.98929	0.449315	1.16e-06	1.72e-05	ENSG00000158715.6	SLC45A3
ENSG00000103089	31.9592	-2.14864	0.520405	1.12e-06	1.76e-05	ENSG00000103089.9	FA2H
ENSG00000152207	419.074	-1.67596	0.396212	1.08e-06	1.76e-05	ENSG00000152207.8	CYSLTR2
ENSG00000229848	11.4229	-1.90229	0.463989	1.08e-06	1.76e-05	ENSG00000229848.1	ENSG00000229848
ENSG00000187714	4.63166	2.72779	0.87871	1.29e-06	1.77e-05	ENSG00000187714.7	SLC18A3
ENSG00000144824	423.232	-1.64269	0.3889	1.16e-06	1.77e-05	ENSG00000144824.21	PHLDB2
ENSG00000250933	7.98937	-2.92598	0.753413	1.22e-06	1.77e-05	ENSG00000250933.1	GAPDHP66
ENSG00000183807	33.0861	1.76427	0.392192	9.45e-07	1.81e-05	ENSG00000183807.8	FAM162B
ENSG00000109107	237.472	1.90146	0.423873	1.11e-06	1.83e-05	ENSG00000109107.14	ALDOC
ENSG00000231754	5.4151	-3.15557	0.778285	1.35e-06	1.84e-05	ENSG00000231754.2	ENSG00000231754
ENSG00000145936	26.7702	-1.59104	0.373081	9.63e-07	1.84e-05	ENSG00000145936.9	KCNMB1
ENSG00000143862	1835.82	-1.6098	0.381641	1.26e-06	1.9e-05	ENSG00000143862.8	ARL8A
ENSG00000188175	451.694	3.55151	0.799362	1.45e-06	1.9e-05	ENSG00000188175.10	HEPACAM2
ENSG00000120549	428.404	1.60953	0.362332	1.28e-06	1.93e-05	ENSG00000120549.18	KIAA1217
ENSG00000064270	100.165	-2.03821	0.493667	1.24e-06	1.94e-05	ENSG00000064270.13	ATP2C2
ENSG00000204869	47.3161	1.53306	0.343514	1.28e-06	1.94e-05	ENSG00000204869.8	IGFL4
ENSG00000260577	6.10715	-2.37577	0.617297	1.23e-06	1.96e-05	ENSG00000260577.2	ENSG00000260577
ENSG00000183971	59.2468	-3.21545	0.471617	1.31e-06	1.99e-05	ENSG00000183971.10	NPW
ENSG00000236444	2.39298	1.88701	0.432787	1.25e-06	1.99e-05	ENSG00000236444.5	UBE2L5
ENSG00000258376	14.9506	1.66914	0.616131	1.26e-06	1.99e-05	ENSG00000258376.2	PAPLN-AS1
ENSG00000150054	314.425	1.71128	0.383269	1.13e-06	2.01e-05	ENSG00000150054.19	MPP7
ENSG00000128342	14.0167	1.92213	0.440265	1.28e-06	2.03e-05	ENSG00000128342.5	LIF
ENSG00000060982	1886.06	2.60897	0.5904	1.37e-06	2.03e-05	ENSG00000060982.15	BCAT1
ENSG00000081052	802.933	2.28365	0.509654	9.99e-07	2.08e-05	ENSG00000081052.14	COL4A4
ENSG00000095713	453.478	2.28501	0.522691	1.64e-06	2.09e-05	ENSG00000095713.14	CRTAC1
ENSG00000262061	31.8699	2.49928	0.561555	1.13e-06	2.09e-05	ENSG00000262061.6	RPH3AL-AS1
ENSG00000280255	113.098	-2.161	0.534662	1.35e-06	2.1e-05	ENSG00000280255.1	ENSG00000280255
ENSG00000250786	119.905	2.66735	0.604374	1.41e-06	2.14e-05	ENSG00000250786.2	SNHG18
ENSG00000248455	33.3281	-3.53092	0.942471	1.39e-06	2.15e-05	ENSG00000248455.6	LINC02217
ENSG00000168329	259.87	-1.61359	0.384321	1.36e-06	2.16e-05	ENSG00000168329.14	CX3CR1
ENSG00000148204	451.927	-2.60073	0.654427	1.4e-06	2.16e-05	ENSG00000148204.12	CRB2
ENSG00000196503	17.4903	-1.87045	0.449705	1.4e-06	2.16e-05	ENSG00000196503.5	ARL9
ENSG00000107249	256.259	2.00832	0.457104	1.37e-06	2.16e-05	ENSG00000107249.24	GLIS3
ENSG00000148200	284.555	-1.58945	0.378079	1.25e-06	2.17e-05	ENSG00000148200.17	NR6A1
ENSG00000142611	27.0789	1.97582	0.450644	1.41e-06	2.17e-05	ENSG00000142611.17	PRDM16
ENSG00000169507	153.435	-1.82359	0.441854	1.41e-06	2.17e-05	ENSG00000169507.9	SLC38A11
ENSG00000258702	67.2259	1.88576	0.430509	1.49e-06	2.19e-05	ENSG00000258702.3	ENSG00000258702
ENSG00000204860	62.7987	-1.97043	0.482862	1.5e-06	2.19e-05	ENSG00000204860.5	FAM201A
ENSG00000213424	191.714	-2.00149	0.49083	1.43e-06	2.23e-05	ENSG00000213424.9	KRT222
ENSG00000235531	94.4928	2.02113	0.460978	1.51e-06	2.25e-05	ENSG00000235531.11	MSC-AS1
ENSG00000198624	1424.26	-1.74344	0.422778	1.42e-06	2.27e-05	ENSG00000198624.13	CCDC69
ENSG00000064692	25.7151	1.98943	0.452406	1.26e-06	2.28e-05	ENSG00000064692.20	SNCAIP
ENSG00000111404	41.3354	-1.59664	0.377582	1.27e-06	2.29e-05	ENSG00000111404.7	RERGL
ENSG00000100312	14.9581	-2.23831	0.331368	1.55e-06	2.34e-05	ENSG00000100312.11	ACR
ENSG00000132386	1877.47	-1.95322	0.478087	1.43e-06	2.41e-05	ENSG00000132386.11	SERPINF1
ENSG00000163071	206.452	2.04817	0.467881	1.61e-06	2.43e-05	ENSG00000163071.11	SPATA18
ENSG00000091844	121.997	1.7345	0.392523	1.59e-06	2.44e-05	ENSG00000091844.8	RGS17
ENSG00000226747	2.93109	1.96877	0.449428	1.64e-06	2.46e-05	ENSG00000226747.6	FSIP2-AS2
ENSG00000203706	29.6935	-1.5179	0.367936	1.74e-06	2.49e-05	ENSG00000203706.8	SERTAD4-AS1
ENSG00000164120	66.8482	-2.43403	0.620777	1.83e-06	2.6e-05	ENSG00000164120.14	HPGD
ENSG00000166183	21.9198	2.58185	0.599998	1.86e-06	2.64e-05	ENSG00000166183.16	ASPG
ENSG00000257379	480.922	-2.12241	0.532537	1.92e-06	2.66e-05	ENSG00000257379.1	ENSG00000257379
ENSG00000155495	16.3769	4.01842	1.08637	1.88e-06	2.66e-05	ENSG00000155495.9	MAGEC1
ENSG00000262294	3.0601	2.66345	0.61486	2.16e-06	2.68e-05	ENSG00000262294.1	ENSG00000262294
ENSG00000152208	380.917	-2.63651	0.677212	1.83e-06	2.69e-05	ENSG00000152208.13	GRID2
ENSG00000287043	6.97012	-2.02426	0.494256	1.84e-06	2.7e-05	ENSG00000287043.1	ENSG00000287043
ENSG00000064835	1696.83	3.24045	0.742548	1.96e-06	2.7e-05	ENSG00000064835.12	POU1F1
ENSG00000118231	102.975	-4.24291	1.17133	1.85e-06	2.7e-05	ENSG00000118231.5	CRYGD
ENSG00000070882	254.472	1.67061	0.383498	1.88e-06	2.75e-05	ENSG00000070882.13	OSBPL3
ENSG00000122824	45.8299	1.58759	0.365508	1.86e-06	2.77e-05	ENSG00000122824.11	NUDT10
ENSG00000229272	32.2964	-1.84708	0.463361	1.6e-06	2.77e-05	ENSG00000229272.2	ENSG00000229272
ENSG00000205795	197.023	2.0781	0.47889	1.92e-06	2.79e-05	ENSG00000205795.4	CYS1
ENSG00000237686	14.6861	2.4601	0.571217	2.31e-06	2.87e-05	ENSG00000237686.7	SCIRT
ENSG00000136099	602.331	2.34567	0.544041	2.16e-06	2.95e-05	ENSG00000136099.13	PCDH8
ENSG00000228474	1925.47	-1.56909	0.38323	2.07e-06	2.98e-05	ENSG00000228474.6	OST4
ENSG00000101443	1014.31	-1.90328	0.468756	1.73e-06	3.01e-05	ENSG00000101443.18	WFDC2
ENSG00000184809	338.403	-1.87852	0.468753	2.22e-06	3.02e-05	ENSG00000184809.13	B3GALT5-AS1
ENSG00000130812	6.49116	1.61315	0.373297	2.1e-06	3.02e-05	ENSG00000130812.11	ANGPTL6
ENSG00000226306	90.929	-3.14271	0.832367	2.11e-06	3.03e-05	ENSG00000226306.6	NPY6R
ENSG00000255197	65.4219	-1.66837	0.41197	2.15e-06	3.08e-05	ENSG00000255197.6	ENSG00000255197
ENSG00000274979	5.84166	-2.03078	0.51519	2.3e-06	3.1e-05	ENSG00000274979.1	ENSG00000274979
ENSG00000261678	952.281	-1.7168	0.416685	1.63e-06	3.11e-05	ENSG00000261678.3	SCRT1
ENSG00000278771	841.784	1.81172	0.413615	1.64e-06	3.12e-05	ENSG00000278771.1	RN7SL3
ENSG00000232568	3.12387	1.55814	0.362677	2.22e-06	3.15e-05	ENSG00000232568.2	RPL23AP35
ENSG00000278058	7.25239	-2.44619	0.634569	2.24e-06	3.17e-05	ENSG00000278058.1	ENSG00000278058
ENSG00000166828	48.5254	-1.80464	0.455531	2.48e-06	3.17e-05	ENSG00000166828.3	SCNN1G
ENSG00000168234	454.067	1.76331	0.408918	2.24e-06	3.17e-05	ENSG00000168234.13	TTC39C
ENSG00000177685	355.659	-1.5766	0.387418	2.41e-06	3.19e-05	ENSG00000177685.17	CRACR2B
ENSG00000248027	3.31784	-2.61177	0.662736	2.73e-06	3.26e-05	ENSG00000248027.1	ARHGAP42-AS1
ENSG00000248923	5.25215	-2.3312	0.658484	2.73e-06	3.26e-05	ENSG00000248923.1	MTND5P11
ENSG00000186075	4.05898	-5.78558	1.72952	2.82e-06	3.34e-05	ENSG00000186075.13	ZPBP2
ENSG00000232022	12.2109	-1.84108	0.470112	2.7e-06	3.38e-05	ENSG00000232022.7	FAAHP1
ENSG00000233756	4.26203	2.21288	0.528124	3.13e-06	3.38e-05	ENSG00000233756.5	DSCAM-IT1
ENSG00000226800	4.6506	-1.76983	0.446759	2.59e-06	3.57e-05	ENSG00000226800.5	CACTIN-AS1
ENSG00000090376	562.164	1.87772	0.440755	2.76e-06	3.59e-05	ENSG00000090376.11	IRAK3
ENSG00000011422	71.9848	-1.60139	0.278352	2.89e-06	3.59e-05	ENSG00000011422.12	PLAUR
ENSG00000159556	46.897	-2.36691	0.610498	2.77e-06	3.64e-05	ENSG00000159556.10	ISL2
ENSG00000218823	12.3091	1.63616	0.386246	3.01e-06	3.69e-05	ENSG00000218823.2	PAPOLB
ENSG00000214018	10.9429	1.81694	0.430918	3.03e-06	3.71e-05	ENSG00000214018.3	RRM2P3
ENSG00000230006	37.1875	1.9745	0.46054	2.37e-06	3.82e-05	ENSG00000230006.7	ANKRD36BP2
ENSG00000196415	10.3969	-1.91819	0.501794	3.16e-06	3.84e-05	ENSG00000196415.10	PRTN3
ENSG00000206262	379.786	-2.50303	0.660231	3.05e-06	3.89e-05	ENSG00000206262.9	FOXL2NB
ENSG00000132874	11.1821	2.39438	0.567287	2.93e-06	3.95e-05	ENSG00000132874.15	SLC14A2
ENSG00000228510	22.1076	1.95404	0.466599	2.99e-06	4.01e-05	ENSG00000228510.2	ENSG00000228510
ENSG00000250362	5.41855	3.36872	0.7935	3.59e-06	4.07e-05	ENSG00000250362.1	ENSG00000250362
ENSG00000130962	340.869	-1.76252	0.450747	3.25e-06	4.09e-05	ENSG00000130962.18	PRRG1
ENSG00000212766	148.169	-1.85924	0.474461	3.16e-06	4.2e-05	ENSG00000212766.9	EWSAT1
ENSG00000072952	397.313	1.6052	0.379776	3.41e-06	4.25e-05	ENSG00000072952.20	IRAG1
ENSG00000250125	83.7632	-3.51795	0.976844	3.29e-06	4.28e-05	ENSG00000250125.4	LINC02232
ENSG00000286545	12.4885	1.52737	0.36105	3.6e-06	4.28e-05	ENSG00000286545.1	ENSG00000286545
ENSG00000146859	83.0851	1.61853	0.381752	3.28e-06	4.34e-05	ENSG00000146859.6	TMEM140
ENSG00000284862	49.6468	1.69862	0.402697	3.32e-06	4.39e-05	ENSG00000284862.3	CCDC39
ENSG00000267532	124.587	1.96556	0.466932	3.39e-06	4.39e-05	ENSG00000267532.5	MIR497HG
ENSG00000135549	283.447	2.19462	0.520808	3.32e-06	4.39e-05	ENSG00000135549.15	PKIB
ENSG00000162951	71.7198	1.63381	0.386895	3.53e-06	4.45e-05	ENSG00000162951.11	LRRTM1
ENSG00000203697	7.12899	2.6171	0.631046	3.4e-06	4.46e-05	ENSG00000203697.12	CAPN8
ENSG00000251611	4.41303	-1.81029	0.464723	3.4e-06	4.47e-05	ENSG00000251611.1	FHIP1A-DT
ENSG00000279678	7.93535	1.5383	0.364096	3.41e-06	4.48e-05	ENSG00000279678.1	ENSG00000279678
ENSG00000248323	52.1414	1.93194	0.459749	3.51e-06	4.6e-05	ENSG00000248323.7	LUCAT1
ENSG00000250155	6.51626	2.2322	0.535892	3.52e-06	4.6e-05	ENSG00000250155.2	ENSG00000250155
ENSG00000148655	65.0507	1.51987	0.359872	3.52e-06	4.6e-05	ENSG00000148655.15	LRMDA
ENSG00000270332	5.17788	1.53643	0.367484	3.75e-06	4.62e-05	ENSG00000270332.2	SMC2-DT
ENSG00000211598	14.8305	1.86407	0.728327	3.71e-06	4.63e-05	ENSG00000211598.2	IGKV4-1
ENSG00000270933	8.17568	2.6795	0.636062	3.6e-06	4.69e-05	ENSG00000270933.1	ENSG00000270933
ENSG00000164236	323.149	2.21451	0.529999	3.87e-06	4.71e-05	ENSG00000164236.12	ANKRD33B
ENSG00000101438	2779.89	-2.06509	0.539424	3.86e-06	4.72e-05	ENSG00000101438.4	SLC32A1
ENSG00000251301	8.29778	2.22478	0.529888	3.64e-06	4.72e-05	ENSG00000251301.7	LINC02384
ENSG00000141756	1233.58	1.81523	0.432513	3.68e-06	4.78e-05	ENSG00000141756.19	FKBP10
ENSG00000152377	7502.59	-1.65043	0.420589	3.56e-06	4.83e-05	ENSG00000152377.14	SPOCK1
ENSG00000188783	196.591	-2.51727	0.419744	3.87e-06	4.98e-05	ENSG00000188783.6	PRELP
ENSG00000256124	12.0142	-3.38608	0.92786	3.89e-06	5e-05	ENSG00000256124.6	LINC01152
ENSG00000141052	50.6848	-2.42558	0.466826	3.9e-06	5.08e-05	ENSG00000141052.18	MYOCD
ENSG00000236107	27.0677	-2.71	0.750441	4.02e-06	5.12e-05	ENSG00000236107.10	SCN1A-AS1
ENSG00000214140	65.3454	-1.91386	0.505599	4.46e-06	5.13e-05	ENSG00000214140.11	PRCD
ENSG00000121297	352.974	1.60863	0.385433	4.32e-06	5.14e-05	ENSG00000121297.8	TSHZ3
ENSG00000284685	8.55436	-1.86861	0.476403	4.09e-06	5.17e-05	ENSG00000284685.1	ENSG00000284685
ENSG00000064195	6.49431	-3.40805	0.709826	4.11e-06	5.2e-05	ENSG00000064195.7	DLX3
ENSG00000241475	3.25775	-2.70749	0.836014	4.89e-06	5.22e-05	ENSG00000241475.1	ENSG00000241475
ENSG00000124091	1.98904	4.17176	0.991235	4.91e-06	5.22e-05	ENSG00000124091.9	GCNT7
ENSG00000170579	702.205	-2.40012	0.643666	4.17e-06	5.24e-05	ENSG00000170579.17	DLGAP1
ENSG00000167641	64.3147	-1.5567	0.396667	4.37e-06	5.26e-05	ENSG00000167641.11	PPP1R14A
ENSG00000115380	183.726	2.41187	0.580555	4.3e-06	5.29e-05	ENSG00000115380.20	EFEMP1
ENSG00000232294	2.43472	3.27798	0.783432	5.03e-06	5.34e-05	ENSG00000232294.6	ENSG00000232294
ENSG00000254139	3.97803	-2.91157	0.788978	4.26e-06	5.34e-05	ENSG00000254139.1	ENSG00000254139
ENSG00000286519	15.8003	-2.0951	0.545972	3.6e-06	5.35e-05	ENSG00000286519.1	ENSG00000286519
ENSG00000226816	16.9366	2.20889	0.536353	5.07e-06	5.44e-05	ENSG00000226816.3	ENSG00000226816
ENSG00000232093	10.8791	-1.74908	0.451972	4.87e-06	5.45e-05	ENSG00000232093.1	DCST1-AS1
ENSG00000160233	33.2672	1.69393	0.406631	4.4e-06	5.47e-05	ENSG00000160233.8	LRRC3
ENSG00000114737	198.024	1.87054	0.45084	4.36e-06	5.47e-05	ENSG00000114737.16	CISH
ENSG00000261150	156.327	-1.58098	0.405211	4.58e-06	5.57e-05	ENSG00000261150.3	EPPK1
ENSG00000187122	1387.1	2.54992	0.61711	4.79e-06	5.59e-05	ENSG00000187122.17	SLIT1
ENSG00000237065	9.31733	2.20357	0.531918	4.59e-06	5.67e-05	ENSG00000237065.2	NANOGP4
ENSG00000175097	6.99548	-3.36412	0.702349	5.44e-06	5.7e-05	ENSG00000175097.8	RAG2
ENSG00000161835	81.7627	1.61238	0.388235	4.73e-06	5.71e-05	ENSG00000161835.11	TAMALIN
ENSG00000270076	2.95328	1.53375	0.37164	6.03e-06	5.75e-05	ENSG00000270076.1	ENSG00000270076
ENSG00000182450	6.79299	-2.19625	0.599057	5.54e-06	5.75e-05	ENSG00000182450.13	KCNK4
ENSG00000167858	41.672	2.25821	0.541071	3.96e-06	5.77e-05	ENSG00000167858.13	TEKT1
ENSG00000205683	451.589	-1.68602	0.436191	4.72e-06	5.78e-05	ENSG00000205683.12	DPF3
ENSG00000169684	77.7184	-2.58368	0.705529	4.62e-06	5.78e-05	ENSG00000169684.13	CHRNA5
ENSG00000177675	83.6291	1.77387	0.42913	4.84e-06	5.79e-05	ENSG00000177675.9	CD163L1
ENSG00000162913	273.771	-1.62739	0.419606	4.79e-06	5.85e-05	ENSG00000162913.10	OBSCN-AS1
ENSG00000240774	1.75772	3.29713	0.790679	5.78e-06	5.95e-05	ENSG00000240774.1	ENSG00000240774
ENSG00000171136	15.0485	-2.14658	0.580545	4.91e-06	5.98e-05	ENSG00000171136.7	RLN3
ENSG00000102243	6.8115	3.57175	0.859231	4.9e-06	5.98e-05	ENSG00000102243.13	VGLL1
ENSG00000101194	71.6725	2.01114	0.489819	5.45e-06	6e-05	ENSG00000101194.18	SLC17A9
ENSG00000279814	12.9515	1.71308	0.410854	4.23e-06	6.03e-05	ENSG00000279814.1	ENSG00000279814
ENSG00000278389	6.81792	2.66713	0.643884	4.97e-06	6.04e-05	ENSG00000278389.1	ENSG00000278389
ENSG00000144857	955.569	-1.51763	0.389135	4.98e-06	6.04e-05	ENSG00000144857.15	BOC
ENSG00000236345	6.98791	-2.95659	0.79377	5e-06	6.06e-05	ENSG00000236345.1	SCAT8
ENSG00000261390	13.2232	-1.6383	0.437708	5.89e-06	6.13e-05	ENSG00000261390.6	MAFTRR
ENSG00000146083	1572.49	-1.54597	0.280686	4.9e-06	6.2e-05	ENSG00000146083.12	RNF44
ENSG00000036828	33.4921	-2.74038	0.803141	5.43e-06	6.26e-05	ENSG00000036828.17	CASR
ENSG00000226690	10.4348	3.28821	0.786479	4.44e-06	6.27e-05	ENSG00000226690.9	ENSG00000226690
ENSG00000130037	1234.17	-1.56465	0.39977	4.66e-06	6.28e-05	ENSG00000130037.5	KCNA5
ENSG00000258603	9.35161	-1.58799	0.40891	6.1e-06	6.32e-05	ENSG00000258603.4	ENSG00000258603
ENSG00000179873	15.5622	3.99759	0.962983	6.12e-06	6.34e-05	ENSG00000179873.14	NLRP11
ENSG00000100095	10161.7	-2.0422	0.54553	5.34e-06	6.41e-05	ENSG00000100095.19	SEZ6L
ENSG00000168418	146.529	-3.05719	0.867528	5.5e-06	6.45e-05	ENSG00000168418.8	KCNG4
ENSG00000123119	1814.75	-2.1148	0.563941	4.86e-06	6.5e-05	ENSG00000123119.12	NECAB1
ENSG00000180071	149.266	-1.87363	0.493429	5.58e-06	6.52e-05	ENSG00000180071.20	ANKRD18A
ENSG00000114805	173.465	-1.615	0.418989	5.47e-06	6.52e-05	ENSG00000114805.18	PLCH1
ENSG00000270607	41.3282	1.84681	0.450254	5.46e-06	6.52e-05	ENSG00000270607.1	NAV2-AS6
ENSG00000146910	4.71235	-3.30861	1.24632	5.65e-06	6.71e-05	ENSG00000146910.13	CNPY1
ENSG00000280081	33.423	3.27836	1.4906	5.94e-06	6.74e-05	ENSG00000280081.4	LINC01667
ENSG00000258647	6.83103	2.38337	0.592231	6.77e-06	6.78e-05	ENSG00000258647.6	LINC00930
ENSG00000117472	705.535	-1.89657	0.50468	5.91e-06	6.97e-05	ENSG00000117472.10	TSPAN1
ENSG00000144485	243.774	1.62793	0.396934	5.83e-06	7e-05	ENSG00000144485.11	HES6
ENSG00000124253	470.395	3.61818	0.87989	6.35e-06	7e-05	ENSG00000124253.11	PCK1
ENSG00000285188	64.2633	1.638	0.400045	6.03e-06	7.09e-05	ENSG00000285188.1	ENSG00000285188
ENSG00000099260	281.521	-1.75908	0.462523	5.38e-06	7.09e-05	ENSG00000099260.11	PALMD
ENSG00000197308	198.648	-2.8197	0.798493	6.09e-06	7.13e-05	ENSG00000197308.9	GATA3-AS1
ENSG00000176956	1072.36	-1.89602	0.503328	5.44e-06	7.13e-05	ENSG00000176956.13	LY6H
ENSG00000186191	62.4997	-6.42346	1.00137	6.37e-06	7.13e-05	ENSG00000186191.9	BPIFB4
ENSG00000100867	108.388	-1.98864	0.533458	6.03e-06	7.13e-05	ENSG00000100867.15	DHRS2
ENSG00000281903	31.5988	-1.75216	0.46207	5.19e-06	7.18e-05	ENSG00000281903.2	LINC02246
ENSG00000121764	21.378	-1.82876	0.487818	6.22e-06	7.24e-05	ENSG00000121764.11	HCRTR1
ENSG00000089558	13.2145	1.50541	0.363659	5.31e-06	7.24e-05	ENSG00000089558.9	KCNH4
ENSG00000265203	8.77321	-3.2296	0.929324	6.39e-06	7.4e-05	ENSG00000265203.2	RBP3
ENSG00000204099	30.9133	2.00131	0.496406	6.54e-06	7.56e-05	ENSG00000204099.12	NEU4
ENSG00000131435	113.867	2.56672	0.633016	6.71e-06	7.59e-05	ENSG00000131435.13	PDLIM4
ENSG00000153898	21.0391	-1.85709	0.506398	7.67e-06	7.62e-05	ENSG00000153898.13	MCOLN2
ENSG00000054219	110.748	1.61895	0.398002	6.68e-06	7.69e-05	ENSG00000054219.11	LY75
ENSG00000229770	10.6959	-2.01529	0.545441	7.49e-06	7.73e-05	ENSG00000229770.2	ENSG00000229770
ENSG00000196739	104.577	1.64065	0.404184	6.72e-06	7.73e-05	ENSG00000196739.15	COL27A1
ENSG00000255618	6.48787	2.56545	0.646847	7.96e-06	7.73e-05	ENSG00000255618.2	LINC02440
ENSG00000233760	8.28919	-2.74283	0.767577	6.8e-06	7.81e-05	ENSG00000233760.2	ENSG00000233760
ENSG00000287315	62.7529	-1.6205	0.430547	7.24e-06	7.93e-05	ENSG00000287315.1	ENSG00000287315
ENSG00000168658	24.7007	2.40943	0.597396	7.25e-06	7.94e-05	ENSG00000168658.19	VWA3B
ENSG00000124449	11.6211	-3.19329	0.938199	6.95e-06	7.95e-05	ENSG00000124449.7	IRGC
ENSG00000187037	32.8812	1.88529	0.462718	5.89e-06	7.99e-05	ENSG00000187037.9	GPR141
ENSG00000148408	881.449	1.8782	0.457047	5.31e-06	8.04e-05	ENSG00000148408.13	CACNA1B
ENSG00000224287	35.0715	2.27577	0.558525	5.97e-06	8.07e-05	ENSG00000224287.2	MSL3P1
ENSG00000121039	533.066	1.67044	0.413699	7.54e-06	8.09e-05	ENSG00000121039.10	RDH10
ENSG00000279428	3.766	1.85603	0.464228	9.45e-06	8.28e-05	ENSG00000279428.1	ENSG00000279428
ENSG00000279516	5.13274	5.25981	1.23803	8.78e-06	8.36e-05	ENSG00000279516.2	FAM230C
ENSG00000234965	19.1524	-2.00538	0.684461	6.27e-06	8.37e-05	ENSG00000234965.3	SHISA8
ENSG00000198010	432.01	1.65576	0.410908	7.81e-06	8.72e-05	ENSG00000198010.13	DLGAP2
ENSG00000128422	8.91877	3.83043	0.563108	7.86e-06	8.77e-05	ENSG00000128422.17	KRT17
ENSG00000175518	5.40016	2.26616	0.577429	9.39e-06	8.88e-05	ENSG00000175518.8	UBQLNL
ENSG00000179270	13.714	2.89807	0.74734	9.46e-06	9.06e-05	ENSG00000179270.7	PCARE
ENSG00000165643	11.7406	2.7303	0.680411	8.18e-06	9.08e-05	ENSG00000165643.11	SOHLH1
ENSG00000141579	66.1714	2.63643	0.659833	8.6e-06	9.12e-05	ENSG00000141579.7	ZNF750
ENSG00000079263	28.5462	1.78557	0.446041	8.32e-06	9.2e-05	ENSG00000079263.19	SP140
ENSG00000165621	13.4173	2.6491	0.661007	8.33e-06	9.2e-05	ENSG00000165621.9	OXGR1
ENSG00000132840	258.267	-1.80858	0.491428	8.29e-06	9.32e-05	ENSG00000132840.10	BHMT2
ENSG00000102539	2.69132	2.07733	0.517499	8.47e-06	9.33e-05	ENSG00000102539.5	MLNR
ENSG00000276772	7.77235	2.30146	0.585226	1.02e-05	9.45e-05	ENSG00000276772.1	ENSG00000276772
ENSG00000106069	211.569	2.03292	0.508953	8.43e-06	9.45e-05	ENSG00000106069.23	CHN2
ENSG00000139973	572.203	1.96054	0.49876	1.1e-05	9.83e-05	ENSG00000139973.17	SYT16
ENSG00000155011	46.8301	1.84868	0.466872	9.44e-06	9.85e-05	ENSG00000155011.9	DKK2
ENSG00000182890	50.014	-1.76162	0.479866	1e-05	9.89e-05	ENSG00000182890.5	GLUD2
ENSG00000070731	51.3549	-1.65407	0.44848	1.01e-05	9.91e-05	ENSG00000070731.11	ST6GALNAC2
ENSG00000272887	147.956	-2.12036	0.591727	9.07e-06	9.96e-05	ENSG00000272887.1	CSPG4P5
ENSG00000250337	12.3949	3.11934	0.785654	1.06e-05	9.96e-05	ENSG00000250337.7	PURPL
ENSG00000198846	156.339	-2.14232	0.600826	9.08e-06	9.97e-05	ENSG00000198846.6	TOX
ENSG00000166573	148.985	-2.41416	0.692191	9.52e-06	0.000101014	ENSG00000166573.6	GALR1
ENSG00000196196	15.4001	-1.55274	0.409777	9.74e-06	0.000101014	ENSG00000196196.3	HRCT1
ENSG00000125733	387.175	-1.53295	0.411295	9.99e-06	0.000101307	ENSG00000125733.18	TRIP10
ENSG00000109689	1256.78	-1.71665	0.276054	7.81e-06	0.000101961	ENSG00000109689.19	STIM2
ENSG00000150594	364.793	-2.01155	0.56089	1e-05	0.000102489	ENSG00000150594.7	ADRA2A
ENSG00000280207	5.27465	1.97599	0.504917	1.13e-05	0.000103115	ENSG00000280207.1	ENSG00000280207
ENSG00000185290	16.9695	-1.87346	0.513602	9.62e-06	0.000103685	ENSG00000185290.4	NUPR2
ENSG00000174827	37.8067	-1.90658	0.532775	1.02e-05	0.000104698	ENSG00000174827.14	PDZK1
ENSG00000156299	795.38	1.649	0.415118	9.88e-06	0.000106192	ENSG00000156299.13	TIAM1
ENSG00000100285	514.207	2.22223	0.561843	9.89e-06	0.000106249	ENSG00000100285.10	NEFH
ENSG00000182836	924.988	2.33244	0.579716	7.5e-06	0.000107697	ENSG00000182836.10	PLCXD3
ENSG00000168952	187.078	-2.66186	0.7757	1.01e-05	0.000108169	ENSG00000168952.15	STXBP6
ENSG00000167600	104.023	-1.67222	0.456219	1.05e-05	0.00011001	ENSG00000167600.14	CYP2S1
ENSG00000185527	17.6821	-2.21906	0.622858	8.74e-06	0.00011014	ENSG00000185527.12	PDE6G
ENSG00000147408	302.237	1.57853	0.397174	1.01e-05	0.00011014	ENSG00000147408.14	CSGALNACT1
ENSG00000214102	12.3999	-1.70849	0.484393	8.85e-06	0.000110226	ENSG00000214102.7	WEE2
ENSG00000258499	8.539	-2.44907	0.730486	1.16e-05	0.000110393	ENSG00000258499.1	LINC02287
ENSG00000280222	51.832	-1.83024	0.506395	1.05e-05	0.000111127	ENSG00000280222.1	ENSG00000280222
ENSG00000162639	74.8651	1.56431	0.394212	1.06e-05	0.000111762	ENSG00000162639.16	HENMT1
ENSG00000262691	9.12903	1.62358	0.409614	1.06e-05	0.000111762	ENSG00000262691.1	ENSG00000262691
ENSG00000188848	127.876	2.03192	0.515452	1.06e-05	0.000111762	ENSG00000188848.16	BEND4
ENSG00000113494	3516.52	1.97853	0.498984	9.62e-06	0.000113509	ENSG00000113494.17	PRLR
ENSG00000148377	3.67276	-3.51664	1.02656	1.11e-05	0.000116482	ENSG00000148377.6	IDI2
ENSG00000196104	437.294	-2.82163	0.842023	1.19e-05	0.00011649	ENSG00000196104.11	SPOCK3
ENSG00000215481	5.33186	1.59308	0.40466	1.18e-05	0.00011649	ENSG00000215481.9	BCRP3
ENSG00000232600	3.42	-1.67722	0.459877	1.12e-05	0.000117202	ENSG00000232600.3	TONSL-AS1
ENSG00000179954	4172.97	-1.72067	0.470808	1e-05	0.000117265	ENSG00000179954.16	SSC5D
ENSG00000175697	29.566	1.77559	0.447499	9.67e-06	0.000119423	ENSG00000175697.11	GPR156
ENSG00000268659	2.76966	1.98396	0.504634	1.16e-05	0.000120544	ENSG00000268659.2	ENSG00000268659
ENSG00000143333	229.533	1.74705	0.44482	1.16e-05	0.000120635	ENSG00000143333.7	RGS16
ENSG00000280870	50.8945	-2.08005	0.598033	1.22e-05	0.000121114	ENSG00000280870.3	ENSG00000280870
ENSG00000204970	26.9007	2.3477	0.594599	9.87e-06	0.000121275	ENSG00000204970.10	PCDHA1
ENSG00000234685	9.21474	1.93726	0.495524	1.19e-05	0.000123073	ENSG00000234685.1	NUS1P2
ENSG00000231713	18.3623	-1.67339	0.459398	1.21e-05	0.000124797	ENSG00000231713.2	ENSG00000231713
ENSG00000284128	11.465	3.05968	0.42998	1.04e-05	0.00012592	ENSG00000284128.1	ENSG00000284128
ENSG00000224940	11.3714	-1.60716	0.45084	1.38e-05	0.00012731	ENSG00000224940.9	PRRT4
ENSG00000188467	20.65	-2.30913	0.672183	1.45e-05	0.00012777	ENSG00000188467.11	SLC24A5
ENSG00000116031	10.751	1.64534	0.42041	1.08e-05	0.000129493	ENSG00000116031.9	CD207
ENSG00000169031	597.785	2.05041	0.528848	1.37e-05	0.000131949	ENSG00000169031.21	COL4A3
ENSG00000007952	5.16496	3.36895	0.853541	1.3e-05	0.000132271	ENSG00000007952.18	NOX1
ENSG00000072041	289.786	3.50198	0.888965	1.27e-05	0.000132271	ENSG00000072041.18	SLC6A15
ENSG00000128285	94.8017	-1.7462	0.487994	1.33e-05	0.000132288	ENSG00000128285.4	MCHR1
ENSG00000285973	151.27	1.61965	0.414522	1.29e-05	0.000132735	ENSG00000285973.2	ENSG00000285973
ENSG00000261332	27.9757	-2.54702	0.741916	1.11e-05	0.000134023	ENSG00000261332.1	ENSG00000261332
ENSG00000179546	8.46816	-1.86467	0.545783	1.34e-05	0.000136155	ENSG00000179546.5	HTR1D
ENSG00000239263	6.90156	-2.54461	0.765192	1.61e-05	0.000138058	ENSG00000239263.1	RBM43P1
ENSG00000285907	19.3594	2.95555	0.760871	1.42e-05	0.000138058	ENSG00000285907.1	ENSG00000285907
ENSG00000287048	10.2112	1.51225	0.386359	1.37e-05	0.00013906	ENSG00000287048.1	ENSG00000287048
ENSG00000073756	152.762	-1.65968	0.460266	1.36e-05	0.000140198	ENSG00000073756.13	PTGS2
ENSG00000198756	645.563	-1.51087	0.40568	1.04e-05	0.000140342	ENSG00000198756.12	COLGALT2
ENSG00000145194	1138.85	-1.74263	0.4896	1.4e-05	0.000140553	ENSG00000145194.19	ECE2
ENSG00000105642	70.9947	-2.14782	0.626356	1.56e-05	0.00014157	ENSG00000105642.16	KCNN1
ENSG00000182901	71.9981	1.83927	0.476024	1.41e-05	0.000141834	ENSG00000182901.17	RGS7
ENSG00000139985	14.4986	-1.60417	0.441176	1.43e-05	0.000143226	ENSG00000139985.8	ADAM21
ENSG00000139219	1042.27	-1.72035	0.481891	1.43e-05	0.000143257	ENSG00000139219.19	COL2A1
ENSG00000140092	166.664	-1.55776	0.429848	1.43e-05	0.000146146	ENSG00000140092.15	FBLN5
ENSG00000270112	128.813	-1.60104	0.44496	1.49e-05	0.00014645	ENSG00000270112.4	ST8SIA5-DT
ENSG00000171587	501.159	1.96071	0.509888	1.57e-05	0.00014665	ENSG00000171587.15	DSCAM
ENSG00000253819	6.39101	2.54554	0.666904	1.55e-05	0.000146703	ENSG00000253819.2	LINC01151
ENSG00000259834	323.912	-1.53255	0.425908	1.57e-05	0.000146834	ENSG00000259834.1	ENSG00000259834
ENSG00000261340	47.4433	-1.55501	0.430179	1.45e-05	0.000147633	ENSG00000261340.1	LINC01616
ENSG00000129682	932.278	-1.96104	0.562412	1.48e-05	0.000148011	ENSG00000129682.16	FGF13
ENSG00000131771	115.531	-2.03942	0.585003	1.48e-05	0.000148577	ENSG00000131771.14	PPP1R1B
ENSG00000204175	107.737	-1.8296	0.517561	1.49e-05	0.000150723	ENSG00000204175.5	GPRIN2
ENSG00000267325	26.0138	-1.5914	0.443719	1.29e-05	0.000151283	ENSG00000267325.2	LINC01415
ENSG00000105926	132.452	1.9616	0.510687	1.57e-05	0.000152298	ENSG00000105926.16	PALS2
ENSG00000268278	10.1921	-2.0526	0.609071	1.56e-05	0.000153738	ENSG00000268278.1	ENSG00000268278
ENSG00000227189	19.7318	2.20325	0.574834	1.63e-05	0.000153738	ENSG00000227189.2	ENSG00000227189
ENSG00000211899	137.497	2.4507	0.63668	1.53e-05	0.000153738	ENSG00000211899.10	IGHM
ENSG00000188269	82.2867	4.13921	1.0568	1.57e-05	0.000154125	ENSG00000188269.10	OR7A5
ENSG00000110427	2058.44	-1.9248	0.555999	1.62e-05	0.000159305	ENSG00000110427.17	KIAA1549L
ENSG00000261253	4.89255	2.05037	0.540166	1.64e-05	0.000160018	ENSG00000261253.2	ENSG00000261253
ENSG00000243319	3.78329	1.94357	0.510832	1.65e-05	0.000160968	ENSG00000243319.7	FGF14-IT1
ENSG00000275830	43.6678	2.89854	0.753925	1.64e-05	0.000162878	ENSG00000275830.2	ENSG00000275830
ENSG00000106536	138.706	-2.15383	0.639601	1.66e-05	0.000164774	ENSG00000106536.21	POU6F2
ENSG00000279878	17.899	1.52301	0.396895	1.8e-05	0.000167177	ENSG00000279878.1	ENSG00000279878
ENSG00000108684	160.274	3.31028	0.858825	1.7e-05	0.000167216	ENSG00000108684.15	ASIC2
ENSG00000286703	2.3658	1.97772	0.524871	1.73e-05	0.000167371	ENSG00000286703.1	ENSG00000286703
ENSG00000049089	881.493	1.95418	0.502261	1.31e-05	0.000167816	ENSG00000049089.15	COL9A2
ENSG00000251639	5.28775	2.60714	0.680497	1.74e-05	0.00016864	ENSG00000251639.2	ENSG00000251639
ENSG00000225746	945.848	2.31361	0.607281	1.79e-05	0.000171811	ENSG00000225746.13	MEG8
ENSG00000253671	96.9401	-1.7909	0.516459	1.8e-05	0.000172744	ENSG00000253671.3	ENSG00000253671
ENSG00000283706	90.4937	-2.08837	0.616409	1.84e-05	0.000173161	ENSG00000283706.2	PRSS50
ENSG00000155966	1211.92	2.50465	0.645203	1.36e-05	0.000174122	ENSG00000155966.14	AFF2
ENSG00000288105	3.04423	-2.43413	0.927638	1.82e-05	0.000174306	ENSG00000288105.1	ENSG00000288105
ENSG00000130943	5.43792	1.51083	0.396678	2.15e-05	0.000174306	ENSG00000130943.7	PKDREJ
ENSG00000279718	6.23862	2.13227	0.566411	2.17e-05	0.000175105	ENSG00000279718.1	SNX18P12
ENSG00000285930	2.63837	-2.54993	0.835996	2.41e-05	0.000177694	ENSG00000285930.1	ENSG00000285930
ENSG00000254586	3.75645	4.07739	1.02845	1.9e-05	0.000180518	ENSG00000254586.2	ENSG00000254586
ENSG00000204362	4.06272	3.78108	1.04116	1.91e-05	0.000181196	ENSG00000204362.6	LINC02783
ENSG00000276399	4.67272	5.85319	1.35868	2.27e-05	0.000181549	ENSG00000276399.1	ENSG00000276399
ENSG00000179097	24.3584	1.94969	0.510392	1.64e-05	0.000183466	ENSG00000179097.7	HTR1F
ENSG00000117318	592.283	-1.5501	0.439279	2.06e-05	0.00018348	ENSG00000117318.9	ID3
ENSG00000176381	134.831	-1.77495	0.512557	1.91e-05	0.000183788	ENSG00000176381.6	PRR18
ENSG00000203999	15.0934	1.71383	0.455929	2.32e-05	0.000187237	ENSG00000203999.9	LINC01270
ENSG00000184735	5.77737	4.69444	1.18173	2e-05	0.00018737	ENSG00000184735.7	DDX53
ENSG00000227375	5.66903	1.50832	0.408342	2.37e-05	0.00018842	ENSG00000227375.6	DLG1-AS1
ENSG00000152894	930.976	1.53691	0.398635	1.67e-05	0.000189066	ENSG00000152894.15	PTPRK
ENSG00000176842	48.0634	-2.15265	0.641786	2.04e-05	0.000190176	ENSG00000176842.15	IRX5
ENSG00000198597	265.601	2.48011	0.656399	2.04e-05	0.000190212	ENSG00000198597.9	ZNF536
ENSG00000084110	85.3597	2.35556	0.624812	2.11e-05	0.000192749	ENSG00000084110.11	HAL
ENSG00000177173	5.25157	1.54558	0.417554	2.49e-05	0.000196117	ENSG00000177173.5	NAP1L4P1
ENSG00000225675	3.05803	1.69886	0.45914	2.72e-05	0.000196416	ENSG00000225675.2	LINC01771
ENSG00000008226	168.533	1.56825	0.413672	2.12e-05	0.000196752	ENSG00000008226.20	DLEC1
ENSG00000211644	13.8809	2.3534	0.885789	2.24e-05	0.000198742	ENSG00000211644.3	IGLV1-51
ENSG00000280061	33.8339	2.54131	0.675098	2.15e-05	0.000199618	ENSG00000280061.1	ENSG00000280061
ENSG00000250770	16.639	-2.25806	0.684873	2.16e-05	0.00019984	ENSG00000250770.3	ENSG00000250770
ENSG00000235150	11.4094	-2.85949	0.913279	2.2e-05	0.000202352	ENSG00000235150.1	RCBTB2P1
ENSG00000262454	8.38019	1.71322	0.464912	2.46e-05	0.00020322	ENSG00000262454.4	MIR193BHG
ENSG00000198354	53.797	1.71686	0.455138	2.22e-05	0.00020395	ENSG00000198354.7	DCAF12L2
ENSG00000227304	11.7462	1.93953	0.523953	2.47e-05	0.00020427	ENSG00000227304.3	ENSG00000227304
ENSG00000235920	16.9781	1.55426	0.410817	1.91e-05	0.000207625	ENSG00000235920.1	THRAP3P3
ENSG00000233695	50.6917	1.55234	0.41138	2.52e-05	0.000208533	ENSG00000233695.2	GAS6-AS1
ENSG00000205562	7.77977	-2.13308	0.740622	2.28e-05	0.000208915	ENSG00000205562.3	ENSG00000205562
ENSG00000233029	6.19815	-1.71744	0.489432	2.7e-05	0.000209301	ENSG00000233029.3	ENSG00000233029
ENSG00000102359	34.2654	1.97711	0.530669	2.29e-05	0.000209301	ENSG00000102359.9	SRPX2
ENSG00000215455	3.88267	-1.87524	0.558514	2.33e-05	0.00021219	ENSG00000215455.4	KRTAP10-1
ENSG00000261189	9.49405	-1.64618	0.467777	2.33e-05	0.00021219	ENSG00000261189.1	ENSG00000261189
ENSG00000228016	27.6567	-1.65703	0.498878	1.99e-05	0.000214414	ENSG00000228016.1	RAPGEF4-AS1
ENSG00000115594	309.049	1.7662	0.470926	2.35e-05	0.000217442	ENSG00000115594.12	IL1R1
ENSG00000234571	26.2247	-1.55446	0.451202	2.52e-05	0.000217908	ENSG00000234571.2	H2BP2
ENSG00000089169	53.7331	2.8	0.748101	2.4e-05	0.000221137	ENSG00000089169.15	RPH3A
ENSG00000279771	5.67837	-2.57068	0.812173	2.93e-05	0.00022304	ENSG00000279771.1	ENSG00000279771
ENSG00000140479	228.88	2.28832	0.614081	2.47e-05	0.000225964	ENSG00000140479.18	PCSK6
ENSG00000184144	461.09	2.16268	0.590798	3.17e-05	0.000230728	ENSG00000184144.12	CNTN2
ENSG00000233208	8.19486	-2.1578	0.657915	2.63e-05	0.000233874	ENSG00000233208.6	LINC00642
ENSG00000258903	17.1203	1.60282	0.435001	3.11e-05	0.000237963	ENSG00000258903.2	ENSG00000258903
ENSG00000186897	3.89224	-3.36935	0.660924	2.73e-05	0.000241673	ENSG00000186897.5	C1QL4
ENSG00000204403	12.5588	2.11556	0.578783	2.73e-05	0.000241673	ENSG00000204403.9	CASP12
ENSG00000205517	483.174	-1.6491	0.484933	2.91e-05	0.000242597	ENSG00000205517.13	RGL3
ENSG00000118156	54.3007	-1.56104	0.459863	2.9e-05	0.000244885	ENSG00000118156.12	ZNF541
ENSG00000186510	1031.21	-2.31188	0.71074	2.31e-05	0.000245658	ENSG00000186510.12	CLCNKA
ENSG00000083067	735.549	-1.55826	0.442891	2.11e-05	0.000245853	ENSG00000083067.24	TRPM3
ENSG00000167767	22.8956	3.31363	0.71062	2.82e-05	0.000247697	ENSG00000167767.14	KRT80
ENSG00000156414	233.146	2.30073	0.623695	2.82e-05	0.000248106	ENSG00000156414.19	TDRD9
ENSG00000182132	17.4649	2.27977	0.575506	2.96e-05	0.000248833	ENSG00000182132.14	KCNIP1
ENSG00000176358	93.101	-2.56523	0.821526	2.83e-05	0.000249041	ENSG00000176358.15	TAC4
ENSG00000225330	2.8038	-1.94881	0.629677	2.87e-05	0.000251031	ENSG00000225330.1	ENSG00000225330
ENSG00000147724	119.699	2.28842	0.637957	2.81e-05	0.000251031	ENSG00000147724.12	FAM135B
ENSG00000145283	37.0751	2.76771	0.748955	2.92e-05	0.000254933	ENSG00000145283.8	SLC10A6
ENSG00000046774	126.906	3.86346	1.39446	2.89e-05	0.000256901	ENSG00000046774.10	MAGEC2
ENSG00000286715	4.54196	1.70632	0.461401	3.09e-05	0.000266304	ENSG00000286715.1	ENSG00000286715
ENSG00000149948	210.711	-2.21722	0.693938	3.09e-05	0.000266527	ENSG00000149948.14	HMGA2
ENSG00000220378	4.35731	-1.90958	0.650183	3.09e-05	0.000266527	ENSG00000220378.3	KRT8P42
ENSG00000162733	2319.22	-1.52412	0.446194	3.11e-05	0.000267581	ENSG00000162733.19	DDR2
ENSG00000005381	30.7682	3.05457	0.817549	2.64e-05	0.000269127	ENSG00000005381.8	MPO
ENSG00000288107	5.10444	2.57244	0.716005	3.71e-05	0.00027001	ENSG00000288107.1	ENSG00000288107
ENSG00000143502	842.346	1.60461	0.427015	2.39e-05	0.000271581	ENSG00000143502.16	SUSD4
ENSG00000273079	159.885	-2.26866	0.742797	3.14e-05	0.000272274	ENSG00000273079.7	GRIN2B
ENSG00000185559	11237	3.10963	0.836296	2.84e-05	0.000272627	ENSG00000185559.16	DLK1
ENSG00000271420	5.41216	-1.90955	0.592651	3.41e-05	0.000275023	ENSG00000271420.1	ENSG00000271420
ENSG00000285413	1.95483	2.69749	0.734855	4.23e-05	0.000279154	ENSG00000285413.1	ENSG00000285413
ENSG00000187123	396.39	-2.21609	0.69826	3.28e-05	0.000279274	ENSG00000187123.15	LYPD6
ENSG00000236915	12.6772	1.55055	0.425553	3.83e-05	0.000280546	ENSG00000236915.2	CLCA4-AS1
ENSG00000255624	7.20304	1.66643	0.454449	3.31e-05	0.00028098	ENSG00000255624.3	C10orf88B
ENSG00000154102	22.2684	-1.60136	0.476449	3.33e-05	0.000283026	ENSG00000154102.11	C16orf74
ENSG00000149403	404.574	-1.59476	0.477176	3.58e-05	0.000284063	ENSG00000149403.13	GRIK4
ENSG00000232392	6.05138	1.92135	0.524094	3.42e-05	0.000288622	ENSG00000232392.1	GOT2P7
ENSG00000278959	8.17113	1.94974	0.570661	3.97e-05	0.000288922	ENSG00000278959.1	ENSG00000278959
ENSG00000213996	69.1806	-1.55751	0.465443	3.43e-05	0.000289249	ENSG00000213996.13	TM6SF2
ENSG00000265646	31.9322	3.79473	1.01106	2.89e-05	0.000289249	ENSG00000265646.2	TUFMP1
ENSG00000078725	314.283	1.69106	0.462011	3.36e-05	0.000289543	ENSG00000078725.13	BRINP1
ENSG00000276269	2.16963	3.05106	0.839574	3.45e-05	0.000290025	ENSG00000276269.1	ENSG00000276269
ENSG00000141750	36.4147	2.01868	0.548016	2.94e-05	0.000292387	ENSG00000141750.7	STAC2
ENSG00000254872	3.50673	1.85551	0.52726	4.14e-05	0.000292733	ENSG00000254872.3	LINC02688
ENSG00000157150	264.662	2.19176	0.60207	3.43e-05	0.000293451	ENSG00000157150.5	TIMP4
ENSG00000213401	2.70277	2.16423	1.12872	4.21e-05	0.000297148	ENSG00000213401.10	MAGEA12
ENSG00000272872	17.2813	2.14678	0.598373	4.19e-05	0.000300774	ENSG00000272872.1	ENSG00000272872
ENSG00000256870	111.567	-2.364	0.759995	3.58e-05	0.000301381	ENSG00000256870.3	SLC5A8
ENSG00000140470	40.953	2.41358	0.668921	3.83e-05	0.000304319	ENSG00000140470.15	ADAMTS17
ENSG00000246774	4.07037	-1.97704	0.66656	3.69e-05	0.000306397	ENSG00000246774.1	COL25A1-DT
ENSG00000235008	10.0301	2.15962	0.599115	3.7e-05	0.000307019	ENSG00000235008.1	ENSG00000235008
ENSG00000083454	18.6103	2.19147	0.605704	3.75e-05	0.000310139	ENSG00000083454.22	P2RX5
ENSG00000080493	266.233	1.81744	0.501318	3.72e-05	0.000313149	ENSG00000080493.18	SLC4A4
ENSG00000134548	97.0934	-1.93078	0.59941	3.76e-05	0.00031591	ENSG00000134548.11	SPX
ENSG00000149243	37.2602	1.8195	0.496526	3.25e-05	0.000316408	ENSG00000149243.16	KLHL35
ENSG00000274414	4.78428	1.51452	0.416744	3.93e-05	0.000322196	ENSG00000274414.1	ENSG00000274414
ENSG00000095739	51.8752	-1.50144	0.452262	4.36e-05	0.000322887	ENSG00000095739.11	BAMBI
ENSG00000234948	30.9339	2.28188	0.62592	3.33e-05	0.000323012	ENSG00000234948.2	LINC01524
ENSG00000275358	4.08557	-1.98821	0.599058	4.73e-05	0.000326092	ENSG00000275358.1	ENSG00000275358
ENSG00000137766	2833.53	-1.5921	0.483479	3.99e-05	0.000326092	ENSG00000137766.18	UNC13C
ENSG00000105650	66.2408	1.63825	0.449769	3.95e-05	0.000328284	ENSG00000105650.22	PDE4C
ENSG00000233557	3.73325	-1.7847	0.868202	4.8e-05	0.000329914	ENSG00000233557.2	NFU1P2
ENSG00000167912	13.6795	-2.39581	0.796196	4.73e-05	0.000331739	ENSG00000167912.6	ENSG00000167912
ENSG00000136514	22.5872	1.56927	0.432779	4.08e-05	0.00033192	ENSG00000136514.3	RTP4
ENSG00000163060	4.96869	-2.03743	0.624382	4.85e-05	0.000332546	ENSG00000163060.8	TEKT4
ENSG00000174502	102.671	-2.08722	0.662534	4.13e-05	0.000334847	ENSG00000174502.19	SLC26A9
ENSG00000204866	9.97195	1.94453	0.548743	4.81e-05	0.00033606	ENSG00000204866.8	IGFL2
ENSG00000181800	8.56473	3.68088	1.01368	4.63e-05	0.00033606	ENSG00000181800.6	CELF2-AS1
ENSG00000169071	234.751	-2.22867	0.712007	3.7e-05	0.000336194	ENSG00000169071.15	ROR2
ENSG00000284948	2.80374	1.8026	0.506762	4.94e-05	0.000336194	ENSG00000284948.1	ENSG00000284948
ENSG00000285947	4.80806	3.99743	1.13611	4.16e-05	0.000336194	ENSG00000285947.1	ENSG00000285947
ENSG00000183654	90.3036	2.0559	0.57288	4.18e-05	0.000337477	ENSG00000183654.9	MARCHF11
ENSG00000050344	19.0264	1.51117	0.420182	4.42e-05	0.000340577	ENSG00000050344.9	NFE2L3
ENSG00000188219	3.46799	4.65913	0.577715	5.04e-05	0.000342159	ENSG00000188219.15	POTEE
ENSG00000142408	353.458	-1.58959	0.481443	4.25e-05	0.000342637	ENSG00000142408.7	CACNG8
ENSG00000041515	54.566	2.10731	0.589247	4.27e-05	0.000343855	ENSG00000041515.16	MYO16
ENSG00000145113	9.74488	3.36682	0.689594	4.99e-05	0.000345507	ENSG00000145113.22	MUC4
ENSG00000138316	244.375	3.20986	0.889329	4.32e-05	0.000346895	ENSG00000138316.11	ADAMTS14
ENSG00000261346	3.18761	-2.97165	0.966268	5.19e-05	0.000350367	ENSG00000261346.1	ENSG00000261346
ENSG00000140285	11.3516	2.07171	0.58782	4.4e-05	0.000351795	ENSG00000140285.12	FGF7
ENSG00000260908	5.32986	-2.36628	0.830121	4.67e-05	0.000352806	ENSG00000260908.1	ENSG00000260908
ENSG00000160183	45.25	1.87963	0.775222	4.44e-05	0.000353908	ENSG00000160183.17	TMPRSS3
ENSG00000126861	14.1613	-2.17003	0.688075	4.52e-05	0.000358992	ENSG00000126861.5	OMG
ENSG00000175471	171.918	1.57025	0.437503	4.62e-05	0.000358992	ENSG00000175471.19	MCTP1
ENSG00000049283	235.421	-2.12067	0.681135	4.44e-05	0.000359869	ENSG00000049283.18	EPN3
ENSG00000187664	260.091	-2.50539	0.836648	4.59e-05	0.000369873	ENSG00000187664.9	HAPLN4
ENSG00000287555	25.9652	-1.62743	0.507577	4.75e-05	0.000374395	ENSG00000287555.1	ENSG00000287555
ENSG00000206432	177.59	1.78025	0.499714	4.78e-05	0.00037602	ENSG00000206432.4	TMEM200C
ENSG00000273179	3.99833	1.85841	0.530347	5.75e-05	0.000379296	ENSG00000273179.1	ENSG00000273179
ENSG00000204572	2.98092	-2.11441	0.693613	4.94e-05	0.000386072	ENSG00000204572.10	KRTAP5-10
ENSG00000285774	6.75687	3.10744	0.878506	5.84e-05	0.00038668	ENSG00000285774.3	ENSG00000285774
ENSG00000012504	8.81375	-2.16963	0.74863	5.54e-05	0.000387453	ENSG00000012504.15	NR1H4
ENSG00000081051	5.75316	-3.04736	1.31296	6.07e-05	0.00039834	ENSG00000081051.8	AFP
ENSG00000272808	30.4679	2.03816	0.569558	4.35e-05	0.000400013	ENSG00000272808.4	GCAWKR
ENSG00000081248	6.35616	-3.93072	1.07849	5.51e-05	0.000403546	ENSG00000081248.12	CACNA1S
ENSG00000184908	170.618	-2.08398	0.681656	5.2e-05	0.000406617	ENSG00000184908.19	CLCNKB
ENSG00000276386	14.5694	2.40933	0.672078	4.46e-05	0.000407555	ENSG00000276386.1	CNTNAP3P2
ENSG00000241743	35.418	-1.8412	0.597255	4.54e-05	0.000413382	ENSG00000241743.4	XACT
ENSG00000254101	8.85843	2.90225	0.838093	6.27e-05	0.000415123	ENSG00000254101.7	LINC02055
ENSG00000165309	47.0602	1.68043	0.474761	5.33e-05	0.000417849	ENSG00000165309.14	ARMC3
ENSG00000260089	2.76038	1.59262	0.45568	6.58e-05	0.000425436	ENSG00000260089.2	ADAM3B
ENSG00000124493	38.795	2.40214	0.691255	5.86e-05	0.000428026	ENSG00000124493.14	GRM4
ENSG00000164303	16.627	2.21494	0.632463	5.87e-05	0.000428394	ENSG00000164303.11	ENPP6
ENSG00000171119	21.456	-1.69581	0.524014	5.67e-05	0.000432286	ENSG00000171119.3	NRTN
ENSG00000254990	2.79502	1.62589	0.469118	6.76e-05	0.00043434	ENSG00000254990.5	ENSG00000254990
ENSG00000273669	2.7941	1.59181	0.462621	7.52e-05	0.000441337	ENSG00000273669.1	ENSG00000273669
ENSG00000286406	39.7059	1.65512	0.466042	4.93e-05	0.000442321	ENSG00000286406.1	ENSG00000286406
ENSG00000224557	6.99512	-2.37244	0.778213	6.89e-05	0.000442391	ENSG00000224557.7	HLA-DPB2
ENSG00000263426	12.0928	3.23842	0.563133	6.56e-05	0.000444904	ENSG00000263426.2	RN7SL471P
ENSG00000268649	4.26135	1.93603	0.561791	7.04e-05	0.000447711	ENSG00000268649.5	ENSG00000268649
ENSG00000153404	284.133	1.92307	0.550492	5.9e-05	0.000452893	ENSG00000153404.14	PLEKHG4B
ENSG00000248896	7.64919	2.05589	0.591319	6.4e-05	0.000453918	ENSG00000248896.3	ENSG00000248896
ENSG00000279249	165.376	2.69791	0.770898	5.94e-05	0.000454759	ENSG00000279249.3	ENSG00000279249
ENSG00000235448	13.1189	2.99368	0.854572	6.1e-05	0.000456604	ENSG00000235448.3	LURAP1L-AS1
ENSG00000223601	2.12414	2.85332	0.816863	7.23e-05	0.000456943	ENSG00000223601.2	EBLN1
ENSG00000285777	18.4298	-1.9499	0.630821	7.16e-05	0.000460051	ENSG00000285777.1	ENSG00000285777
ENSG00000100336	492.312	2.20365	0.633967	6.66e-05	0.000467617	ENSG00000100336.18	APOL4
ENSG00000286088	18.2732	2.30079	0.662172	6.41e-05	0.000476141	ENSG00000286088.1	ENSG00000286088
ENSG00000112619	60.5968	1.58277	0.449885	6.55e-05	0.000484604	ENSG00000112619.8	PRPH2
ENSG00000145358	332.651	-1.59957	0.507878	7.04e-05	0.000490962	ENSG00000145358.6	DDIT4L
ENSG00000118432	1183.51	2.59176	0.731279	5.03e-05	0.000495814	ENSG00000118432.13	CNR1
ENSG00000235590	24.6404	1.84655	0.535905	7.13e-05	0.00050098	ENSG00000235590.7	GNAS-AS1
ENSG00000261061	11.4118	-2.31305	0.799477	5.86e-05	0.000503908	ENSG00000261061.1	ENSG00000261061
ENSG00000223475	10.7106	2.1468	0.620082	6.89e-05	0.000505779	ENSG00000223475.1	ENSG00000223475
ENSG00000220517	31.1636	1.65855	0.474437	5.9e-05	0.000512667	ENSG00000220517.2	ASS1P1
ENSG00000234840	34.4604	3.11434	0.900638	7.41e-05	0.000517982	ENSG00000234840.2	LINC01239
ENSG00000102924	517.871	2.48394	0.734216	8.74e-05	0.000520062	ENSG00000102924.12	CBLN1
ENSG00000174417	222.418	-1.75847	0.569309	7.02e-05	0.000522464	ENSG00000174417.3	TRHR
ENSG00000237928	5.74641	1.77005	0.521686	7.72e-05	0.000530881	ENSG00000237928.6	NFIA-AS2
ENSG00000272472	7.17634	2.42746	0.711157	7.73e-05	0.000531121	ENSG00000272472.1	ENSG00000272472
ENSG00000101134	20.438	2.02427	0.588058	7.36e-05	0.000534544	ENSG00000101134.12	DOK5
ENSG00000214553	12.9745	1.93901	0.568724	8.22e-05	0.000534898	ENSG00000214553.10	LRRC37A11P
ENSG00000099812	358.182	-1.5065	0.477938	7.91e-05	0.000537411	ENSG00000099812.9	MISP
ENSG00000271945	89.6618	-2.02653	0.684263	7.72e-05	0.000545791	ENSG00000271945.2	ENSG00000271945
ENSG00000287583	6.95453	1.96842	0.573787	7.6e-05	0.000548181	ENSG00000287583.1	ENSG00000287583
ENSG00000198842	5.99698	-1.94357	0.683483	7.62e-05	0.000549383	ENSG00000198842.10	STYXL2
ENSG00000196604	6.81716	4.90383	0.686903	7.65e-05	0.000550949	ENSG00000196604.13	POTEF
ENSG00000263278	15.2645	2.67936	0.7804	7.72e-05	0.000555313	ENSG00000263278.2	ENSG00000263278
ENSG00000085552	23.4233	-1.77576	0.570039	6.58e-05	0.00055941	ENSG00000085552.17	IGSF9
ENSG00000129521	326.21	-1.72819	0.566079	8.08e-05	0.000576369	ENSG00000129521.15	EGLN3
ENSG00000173930	75.2912	-1.5108	0.481802	8.15e-05	0.000580989	ENSG00000173930.9	SLCO4C1
ENSG00000186458	12.2814	-4.72769	0.993772	8.17e-05	0.000581829	ENSG00000186458.5	DEFB132
ENSG00000262686	5.15465	-1.63401	0.531793	0.000100376	0.000600118	ENSG00000262686.1	GLIS2-AS1
ENSG00000104826	735.466	-2.70594	0.998752	8.52e-05	0.000601604	ENSG00000104826.15	LHB
ENSG00000186204	11.893	-1.64496	0.54057	8.54e-05	0.000601788	ENSG00000186204.15	CYP4F12
ENSG00000198948	223.479	1.64544	0.481072	8.36e-05	0.000601788	ENSG00000198948.12	MFAP3L
ENSG00000029559	5.15117	3.89811	0.76756	8.58e-05	0.000604711	ENSG00000029559.7	IBSP
ENSG00000283235	37.7272	1.52766	0.447707	8.62e-05	0.00060654	ENSG00000283235.2	ENSG00000283235
ENSG00000116014	24.0697	-1.72415	0.562266	8.66e-05	0.000609296	ENSG00000116014.10	KISS1R
ENSG00000280135	20.0472	1.80652	0.532799	8.69e-05	0.000610965	ENSG00000280135.1	ENSG00000280135
ENSG00000279415	5.33909	-1.64253	0.529266	8.71e-05	0.000612006	ENSG00000279415.1	ENSG00000279415
ENSG00000258752	6.5565	1.95901	0.60526	8.81e-05	0.000617411	ENSG00000258752.2	ENSG00000258752
ENSG00000248464	4.40529	3.1662	0.968376	0.000105754	0.000624417	ENSG00000248464.1	FGF10-AS1
ENSG00000232857	2.73184	2.09173	0.62572	0.000107624	0.000631397	ENSG00000232857.2	KATNBL1P2
ENSG00000183379	16.5394	-1.74721	0.574262	9.12e-05	0.000634985	ENSG00000183379.9	SYNDIG1L
ENSG00000211941	4.22921	3.42708	0.853655	9.23e-05	0.00064116	ENSG00000211941.3	IGHV3-11
ENSG00000231738	18.3283	1.62584	0.485941	0.000108573	0.000647658	ENSG00000231738.11	TSPAN19
ENSG00000111341	624.428	-2.38906	0.427778	0.000100596	0.000651629	ENSG00000111341.10	MGP
ENSG00000271787	1.86339	1.94599	0.578316	0.00011344	0.000659287	ENSG00000271787.1	ENSG00000271787
ENSG00000266968	5.52488	2.25231	0.684412	0.000115024	0.000672133	ENSG00000266968.2	ENSG00000266968
ENSG00000135409	123.936	-2.12162	0.746454	9.72e-05	0.00067547	ENSG00000135409.11	AMHR2
ENSG00000125378	97.9068	-1.7649	0.59368	9.89e-05	0.000683986	ENSG00000125378.16	BMP4
ENSG00000164270	29.2294	2.44525	0.735266	0.000104809	0.000685585	ENSG00000164270.18	HTR4
ENSG00000162510	6.42112	1.79393	0.536717	0.000100466	0.000686782	ENSG00000162510.6	MATN1
ENSG00000237283	6.38533	-2.50067	1.14762	0.000119357	0.000689225	ENSG00000237283.2	ENSG00000237283
ENSG00000284633	8.22033	-1.72677	0.577576	0.00010098	0.000689633	ENSG00000284633.1	ENSG00000284633
ENSG00000271074	5.73082	3.36228	1.00462	0.000119535	0.000689633	ENSG00000271074.1	ENSG00000271074
ENSG00000122756	134.015	1.849	0.549426	0.000102111	0.000695716	ENSG00000122756.15	CNTFR
ENSG00000213363	3.10886	2.24574	0.678787	0.000121966	0.000699053	ENSG00000213363.4	RPS3P6
ENSG00000157766	32.9223	-2.50667	0.627928	0.000107543	0.000699289	ENSG00000157766.19	ACAN
ENSG00000270969	2.93175	2.6794	0.795086	0.00010347	0.000702866	ENSG00000270969.1	ENSG00000270969
ENSG00000075213	802.725	2.19883	0.659248	0.000103788	0.000704392	ENSG00000075213.11	SEMA3A
ENSG00000287189	34.0463	-1.65421	0.545838	8.79e-05	0.00070701	ENSG00000287189.1	ENSG00000287189
ENSG00000128849	761.403	1.52364	0.441687	7.87e-05	0.000712488	ENSG00000128849.11	CGNL1
ENSG00000178394	278.588	-1.93641	0.662212	9.5e-05	0.00072041	ENSG00000178394.5	HTR1A
ENSG00000168309	2515.46	-1.67744	0.56134	9.54e-05	0.000720745	ENSG00000168309.18	FAM107A
ENSG00000284060	46.4778	-1.80095	0.613528	0.000108391	0.000729296	ENSG00000284060.1	ENSG00000284060
ENSG00000183798	155.448	-1.68723	0.567727	0.000108922	0.000732003	ENSG00000183798.5	EMILIN3
ENSG00000286728	3.61841	-2.34088	1.13765	0.000128963	0.000732114	ENSG00000286728.1	ENSG00000286728
ENSG00000111218	27.3956	-1.67653	0.565318	0.000109481	0.000734453	ENSG00000111218.12	PRMT8
ENSG00000251449	5.47022	-2.42721	0.923768	0.000119289	0.000752641	ENSG00000251449.2	MTND1P19
ENSG00000102466	334.342	1.77334	0.536508	0.00012006	0.000756467	ENSG00000102466.16	FGF14
ENSG00000128040	12.2881	-2.30417	0.854873	0.000134596	0.000770198	ENSG00000128040.11	SPINK2
ENSG00000257398	162.677	3.11915	0.936582	0.000115302	0.000780106	ENSG00000257398.8	ENSG00000257398
ENSG00000184254	268.999	2.23289	0.675748	0.000115319	0.0007804	ENSG00000184254.17	ALDH1A3
ENSG00000259466	3.31366	2.66144	0.821763	0.000152109	0.00078083	ENSG00000259466.1	NPM1P47
ENSG00000223403	162.856	2.23931	0.679235	0.000118182	0.000782176	ENSG00000223403.6	MEG9
ENSG00000180537	313.267	-1.55649	0.512231	0.000105576	0.000784204	ENSG00000180537.13	RNF182
ENSG00000130988	91.2411	-1.77892	0.616773	0.000123076	0.000809129	ENSG00000130988.13	RGN
ENSG00000272321	5.17505	3.09	0.927468	0.000123249	0.000809377	ENSG00000272321.1	ENSG00000272321
ENSG00000186369	1958.04	1.62584	0.486219	0.000110448	0.000810762	ENSG00000186369.10	LINC00643
ENSG00000237285	3.00959	-2.2818	0.801539	0.000124415	0.000815332	ENSG00000237285.1	HNRNPA1P2
ENSG00000084628	47.8035	1.83638	0.562959	0.000138261	0.000818531	ENSG00000084628.10	NKAIN1
ENSG00000237233	5.87329	-3.2316	0.751775	0.000148229	0.000819152	ENSG00000237233.2	TMEM26-AS1
ENSG00000279769	2.42513	1.59159	0.488324	0.000149283	0.000822157	ENSG00000279769.1	ENSG00000279769
ENSG00000116273	667.608	-1.88678	0.305108	0.000126529	0.000825943	ENSG00000116273.6	PHF13
ENSG00000279694	4.28327	-1.8127	0.675319	0.000150568	0.00082747	ENSG00000279694.1	ENSG00000279694
ENSG00000287692	91.3505	-1.90741	0.772638	0.000124748	0.000829945	ENSG00000287692.1	ENSG00000287692
ENSG00000111405	3.74455	1.99582	0.63148	0.000154728	0.000850403	ENSG00000111405.9	ENDOU
ENSG00000140481	109.656	-1.79919	0.630037	0.000131745	0.000855453	ENSG00000140481.15	CCDC33
ENSG00000112309	40.6063	1.50648	0.453923	0.000133987	0.000867279	ENSG00000112309.11	B3GAT2
ENSG00000234292	2.28157	1.68293	0.518919	0.000159509	0.000869354	ENSG00000234292.3	ENSG00000234292
ENSG00000173917	8.39647	2.37558	0.559771	0.000134425	0.000869373	ENSG00000173917.11	HOXB2
ENSG00000104369	179.867	-1.65118	0.570316	0.000138601	0.000901709	ENSG00000104369.5	JPH1
ENSG00000220161	10.2021	-2.64057	0.716432	0.000140248	0.000901885	ENSG00000220161.4	LINC02076
ENSG00000100373	11.9243	-1.55623	0.51945	0.000120177	0.000904359	ENSG00000100373.10	UPK3A
ENSG00000278931	24.2091	1.7868	0.5422	0.000121003	0.000918349	ENSG00000278931.1	ENSG00000278931
ENSG00000283122	124.929	1.88607	0.579446	0.000142564	0.000929238	ENSG00000283122.1	HYMAI
ENSG00000008196	17.6749	-1.68832	0.591564	0.00014594	0.000931088	ENSG00000008196.13	TFAP2B
ENSG00000232717	10.454	-2.33391	0.884139	0.000146066	0.000931634	ENSG00000232717.2	TRIM51JP
ENSG00000154529	146.76	1.62062	0.49602	0.000144226	0.000937165	ENSG00000154529.15	CNTNAP3B
ENSG00000260971	10.6786	1.71116	0.525224	0.000147271	0.000937209	ENSG00000260971.4	ENSG00000260971
ENSG00000276715	4.18029	2.55768	0.878383	0.000174657	0.000938921	ENSG00000276715.4	YWHAEP7
ENSG00000230707	13.1276	-1.54617	0.544259	0.000149822	0.000949979	ENSG00000230707.2	ENSG00000230707
ENSG00000287537	4.5388	-1.50014	0.512753	0.000149889	0.000950137	ENSG00000287537.1	ENSG00000287537
ENSG00000159648	9.19399	-1.61726	0.571319	0.000150274	0.000952046	ENSG00000159648.13	TEPP
ENSG00000225206	724.345	-1.61236	0.539497	0.000113072	0.000957665	ENSG00000225206.10	MIR137HG
ENSG00000277693	92.7885	3.21101	0.987131	0.000151474	0.000958573	ENSG00000277693.2	ENSG00000277693
ENSG00000153930	37.5436	2.21491	0.678017	0.000130137	0.00097244	ENSG00000153930.13	ANKFN1
ENSG00000079931	58.3286	2.72895	0.845508	0.000154665	0.000975503	ENSG00000079931.15	MOXD1
ENSG00000229352	3.33761	-1.79642	0.619844	0.000183355	0.000976362	ENSG00000229352.1	ENSG00000229352
ENSG00000282591	15.9323	-1.9674	0.726434	0.000162786	0.000980528	ENSG00000282591.1	FAM138F
ENSG00000169442	99.7412	-1.54604	0.529948	0.000153213	0.000984231	ENSG00000169442.9	CD52
ENSG00000166558	14.7952	2.09941	0.641463	0.000132097	0.000984349	ENSG00000166558.11	SLC38A8
ENSG00000111783	187.743	2.21289	0.687721	0.000155047	0.000985896	ENSG00000111783.13	RFX4
ENSG00000197322	4.11348	3.14748	0.963374	0.000156792	0.000985896	ENSG00000197322.4	TMEM132E-DT
ENSG00000106258	44.648	3.27403	1.01746	0.000165154	0.000992085	ENSG00000106258.15	CYP3A5
ENSG00000267055	2.12184	2.89003	0.884436	0.00015912	0.000998599	ENSG00000267055.1	ENSG00000267055
ENSG00000168594	38.5846	-1.81963	0.644482	0.000134444	0.000998784	ENSG00000168594.15	ADAM29
ENSG00000165084	38.4759	1.76723	0.549225	0.000159556	0.00100022	ENSG00000165084.16	C8orf34
ENSG00000225465	206.808	1.64434	0.518609	0.000156416	0.00100064	ENSG00000225465.10	RFPL1S
ENSG00000162069	59.2621	-1.93447	0.707402	0.000159776	0.00100105	ENSG00000162069.16	BICDL2
ENSG00000285820	2.30934	4.4601	0.813286	0.00021056	0.00101952	ENSG00000285820.1	ENSG00000285820
ENSG00000173578	10.2759	1.99423	0.625595	0.000165576	0.00103197	ENSG00000173578.9	XCR1
ENSG00000228649	12.1344	1.65896	0.524586	0.000184888	0.00103353	ENSG00000228649.9	SNHG26
ENSG00000222000	2.63735	2.78033	0.876005	0.000214218	0.00103438	ENSG00000222000.7	ENSG00000222000
ENSG00000274578	6.09875	-1.58113	0.541852	0.000167054	0.00103976	ENSG00000274578.1	ENSG00000274578
ENSG00000229492	9.08492	1.87692	0.637037	0.000186578	0.00104154	ENSG00000229492.1	ENSG00000229492
ENSG00000259910	47.5523	-1.73325	0.625799	0.000169018	0.00105082	ENSG00000259910.1	ENSG00000259910
ENSG00000136931	2379.05	-2.11881	0.787293	0.000151105	0.00105113	ENSG00000136931.10	NR5A1
ENSG00000286473	12.9776	3.18339	1.03694	0.000171945	0.00106452	ENSG00000286473.1	ENSG00000286473
ENSG00000130508	1051.29	1.7376	0.542702	0.000173118	0.00107015	ENSG00000130508.11	PXDN
ENSG00000261572	20.602	1.6289	0.506756	0.000173551	0.00107253	ENSG00000261572.1	ENSG00000261572
ENSG00000286496	9.67195	1.58452	0.501061	0.00019588	0.00108542	ENSG00000286496.1	ENSG00000286496
ENSG00000287579	14.9908	1.61929	0.508084	0.000184042	0.00108682	ENSG00000287579.1	ENSG00000287579
ENSG00000277954	22.7959	-1.74438	0.645102	0.000204605	0.00108763	ENSG00000277954.1	ENSG00000277954
ENSG00000100121	4.36195	-2.4029	1.03153	0.000211159	0.00109582	ENSG00000100121.13	GGTLC2
ENSG00000197921	9.94218	-1.58311	0.55381	0.000198467	0.00109617	ENSG00000197921.6	HES5
ENSG00000278969	9.03949	2.84748	0.887653	0.000179317	0.00110325	ENSG00000278969.1	ENSG00000278969
ENSG00000144285	298.201	-2.0788	0.786869	0.000175837	0.00110382	ENSG00000144285.22	SCN1A
ENSG00000235834	2.80826	1.64065	0.528579	0.000234152	0.0011144	ENSG00000235834.1	ENSG00000235834
ENSG00000198535	266.677	2.15623	0.679985	0.000182464	0.00111877	ENSG00000198535.5	C2CD4A
ENSG00000254271	6.12478	-1.51073	0.536867	0.000216357	0.00112424	ENSG00000254271.1	ANK3-DT
ENSG00000204380	6.40688	-1.64459	0.634048	0.000217603	0.00112526	ENSG00000204380.4	PKP4-AS1
ENSG00000176040	4.11394	1.6505	0.496236	0.000220892	0.00113551	ENSG00000176040.13	TMPRSS7
ENSG00000242220	29.3798	-1.72386	0.625917	0.00018763	0.00114364	ENSG00000242220.9	TCP10L
ENSG00000226674	91.8315	2.10911	0.668452	0.000190719	0.00115873	ENSG00000226674.11	TEX41
ENSG00000227232	406.77	-1.63469	0.341758	0.000203981	0.00116801	ENSG00000227232.5	WASH7P
ENSG00000105889	24.0436	-1.61243	0.557372	0.000165009	0.00118259	ENSG00000105889.16	STEAP1B
ENSG00000163347	327.316	-1.53624	0.546275	0.000209332	0.00118441	ENSG00000163347.6	CLDN1
ENSG00000285162	3.33466	2.07007	0.666432	0.000196764	0.00118655	ENSG00000285162.1	ENSG00000285162
ENSG00000124140	1085.8	-1.92524	0.340086	0.000149385	0.00120088	ENSG00000124140.14	SLC12A5
ENSG00000228044	3.82352	-2.11245	0.951384	0.000259284	0.00120593	ENSG00000228044.3	ENSG00000228044
ENSG00000185860	10.5655	-1.9659	0.764476	0.000202343	0.00121277	ENSG00000185860.13	CCDC190
ENSG00000178222	113.816	1.85989	0.589065	0.000200847	0.00121654	ENSG00000178222.13	RNF212
ENSG00000261520	8.16759	-2.23471	1.01843	0.000238114	0.00122604	ENSG00000261520.5	DLGAP1-AS5
ENSG00000227835	4.26058	1.73722	0.969926	0.000265867	0.00123133	ENSG00000227835.8	CARM1P1
ENSG00000186197	35.09	-1.78283	0.651735	0.000175589	0.00124126	ENSG00000186197.15	EDARADD
ENSG00000253479	2.82653	-2.29954	1.24587	0.000247291	0.00124615	ENSG00000253479.6	LINC01603
ENSG00000121904	418.444	1.56166	0.493905	0.000209386	0.00124742	ENSG00000121904.18	CSMD2
ENSG00000118495	1669.9	1.63482	0.521492	0.000223156	0.00125	ENSG00000118495.20	PLAGL1
ENSG00000011426	208.174	1.66546	0.528873	0.000209949	0.00125	ENSG00000011426.11	ANLN
ENSG00000233492	4.06087	6.08805	1.59611	0.000248619	0.00125021	ENSG00000233492.2	ENSG00000233492
ENSG00000178297	30.619	-1.74416	0.642932	0.000221129	0.00125722	ENSG00000178297.14	TMPRSS9
ENSG00000286147	48.9933	1.5692	0.493604	0.000210577	0.00127453	ENSG00000286147.1	ENSG00000286147
ENSG00000165985	15.0659	-2.91529	0.806268	0.000249849	0.00127501	ENSG00000165985.10	C1QL3
ENSG00000234123	2.36311	1.77249	0.567103	0.000215975	0.00127792	ENSG00000234123.1	RHBDF1P1
ENSG00000254532	7.7508	-1.75084	0.628667	0.000216491	0.00127964	ENSG00000254532.2	ARL14EP-DT
ENSG00000261888	23.7804	1.99182	0.641226	0.000226687	0.00128075	ENSG00000261888.1	ENSG00000261888
ENSG00000233797	7.39105	-1.504	0.560552	0.000240259	0.00133061	ENSG00000233797.2	UFL1-AS1
ENSG00000244094	3.29979	-3.7357	1.8489	0.000293272	0.00133123	ENSG00000244094.2	SPRR2F
ENSG00000261821	23.5841	-1.55682	0.562485	0.000230079	0.00134557	ENSG00000261821.2	ENSG00000261821
ENSG00000261241	28.6052	1.56824	0.492747	0.00019397	0.00134567	ENSG00000261241.7	LINC02128
ENSG00000267706	3.58025	-1.77817	0.661711	0.000297856	0.00134856	ENSG00000267706.3	ENSG00000267706
ENSG00000084674	8.97756	-2.43036	1.14617	0.000232336	0.00135492	ENSG00000084674.15	APOB
ENSG00000188517	1317.54	-1.59448	0.573631	0.000192378	0.00135492	ENSG00000188517.16	COL25A1
ENSG00000260818	2.21805	2.96805	0.949519	0.00029955	0.00135492	ENSG00000260818.2	UNGP1
ENSG00000185933	25.5454	-1.7141	0.646426	0.000244697	0.00136284	ENSG00000185933.7	CALHM1
ENSG00000280309	13.4949	-1.81612	0.694871	0.000237468	0.00137812	ENSG00000280309.1	ENSG00000280309
ENSG00000101890	2.97385	1.80149	0.585817	0.000238302	0.00138095	ENSG00000101890.5	GUCY2F
ENSG00000226406	5.01633	-1.74207	0.655878	0.000243512	0.00140313	ENSG00000226406.1	RBMX2P1
ENSG00000280122	5.57336	-1.68378	0.638484	0.000292142	0.0014195	ENSG00000280122.1	ENSG00000280122
ENSG00000197301	3.5061	-1.87406	0.91362	0.000298051	0.00143824	ENSG00000197301.7	HMGA2-AS1
ENSG00000249129	31.3724	1.58686	0.511433	0.000251276	0.00143873	ENSG00000249129.1	SUDS3P1
ENSG00000248994	69.0771	-1.55441	0.568368	0.000253469	0.00144872	ENSG00000248994.2	ENSG00000248994
ENSG00000269155	2.51348	1.86695	0.612588	0.000304015	0.00146171	ENSG00000269155.2	ENSG00000269155
ENSG00000135373	35.1669	1.87749	0.612266	0.000257127	0.0014652	ENSG00000135373.13	EHF
ENSG00000248719	16.8235	2.50908	0.832546	0.000298489	0.0014652	ENSG00000248719.2	PRDM8-AS1
ENSG00000264734	6.92259	3.24169	1.04333	0.000257271	0.00146528	ENSG00000264734.1	ENSG00000264734
ENSG00000225345	64.1838	-1.50739	0.548883	0.00027175	0.00147835	ENSG00000225345.3	SNX18P3
ENSG00000178722	3.81507	1.56039	0.519134	0.000313719	0.00149812	ENSG00000178722.13	C5orf64
ENSG00000249923	1.75168	2.20011	0.710112	0.000265087	0.00150075	ENSG00000249923.1	LINC02891
ENSG00000232517	15.8171	3.21521	1.02256	0.000224268	0.00150306	ENSG00000232517.2	CSPG4BP
ENSG00000254510	7.0949	1.66516	0.539463	0.000267174	0.00150992	ENSG00000254510.2	ENSG00000254510
ENSG00000243914	3.29048	-1.51375	0.573096	0.000317253	0.00151015	ENSG00000243914.1	RPL5P14
ENSG00000260644	23.2136	1.75091	0.574397	0.000282433	0.00152537	ENSG00000260644.6	HERC2P5
ENSG00000225510	4.53442	1.6922	0.575439	0.000320907	0.00153016	ENSG00000225510.2	PCDH8P1
ENSG00000189325	8.42299	2.53362	0.827338	0.000272139	0.00153492	ENSG00000189325.7	BNIP5
ENSG00000286485	32.1575	-1.62599	0.612086	0.000274972	0.0015482	ENSG00000286485.1	ENSG00000286485
ENSG00000286058	3.89445	4.546	0.675724	0.000328699	0.00156148	ENSG00000286058.1	ENSG00000286058
ENSG00000241449	13.5073	-2.80188	0.842348	0.00029078	0.00156305	ENSG00000241449.6	ENSG00000241449
ENSG00000111886	100.183	-1.74021	0.666209	0.000275425	0.00157571	ENSG00000111886.11	GABRR2
ENSG00000231419	4.28002	2.88065	0.561783	0.000362732	0.00157571	ENSG00000231419.6	LINC00689
ENSG00000086717	8.44911	1.68242	0.559367	0.000328322	0.00158403	ENSG00000086717.18	PPEF1
ENSG00000161055	26.1357	-1.8627	0.714158	0.000240396	0.00159247	ENSG00000161055.4	SCGB3A1
ENSG00000184486	4.15011	3.44312	0.98211	0.000338509	0.00159464	ENSG00000184486.10	POU3F2
ENSG00000205424	7.76188	-1.51931	0.53511	0.000304846	0.0016101	ENSG00000205424.2	PCBP3-AS1
ENSG00000258419	3.13515	3.01834	1.00301	0.00037262	0.00161183	ENSG00000258419.1	ENSG00000258419
ENSG00000283047	6.15313	1.56073	0.520001	0.000342361	0.00161358	ENSG00000283047.1	FRG1FP
ENSG00000264058	25.5815	-1.86446	0.704857	0.00024491	0.00161679	ENSG00000264058.2	ENSG00000264058
ENSG00000124256	6.487	1.76108	0.583287	0.000294613	0.00163644	ENSG00000124256.15	ZBP1
ENSG00000130222	199.772	2.09644	0.693966	0.000297763	0.00166781	ENSG00000130222.11	GADD45G
ENSG00000226031	28.3033	-2.01225	0.802896	0.000254313	0.00167081	ENSG00000226031.5	FGF13-AS1
ENSG00000237457	11.2329	-2.1246	0.913918	0.000301999	0.0016715	ENSG00000237457.6	LINC01351
ENSG00000235300	4.77372	2.4805	0.825893	0.000319434	0.0016715	ENSG00000235300.4	SKAP1-AS2
ENSG00000164591	12.8717	-2.60388	0.49268	0.000338145	0.00167764	ENSG00000164591.14	MYOZ3
ENSG00000172995	149.457	2.8477	0.944709	0.00031122	0.00168242	ENSG00000172995.17	ARPP21
ENSG00000162843	4.72497	-1.86435	0.783868	0.00036224	0.00168815	ENSG00000162843.18	WDR64
ENSG00000286788	10.96	1.70307	0.567363	0.000341651	0.00168886	ENSG00000286788.1	ENSG00000286788
ENSG00000285822	27.5206	3.34222	1.07798	0.000261752	0.00170532	ENSG00000285822.1	ENSG00000285822
ENSG00000286451	38.3154	-1.6724	0.654675	0.000328122	0.00172349	ENSG00000286451.1	ENSG00000286451
ENSG00000282692	3.89803	1.51361	0.50332	0.0003742	0.00173127	ENSG00000282692.1	ENSG00000282692
ENSG00000105825	46.7863	1.87852	0.632939	0.000351063	0.00173724	ENSG00000105825.14	TFPI2
ENSG00000135426	13.8838	1.51728	0.508891	0.000379169	0.00178009	ENSG00000135426.16	TESPA1
ENSG00000254959	139.725	-2.86391	1.41568	0.000324694	0.00178721	ENSG00000254959.6	INMT-MINDY4
ENSG00000274370	10.8536	2.06192	0.677665	0.00028593	0.00181744	ENSG00000274370.1	ENSG00000274370
ENSG00000283428	6.85377	-1.84478	0.728299	0.00035805	0.0018324	ENSG00000283428.1	CCDC195
ENSG00000120659	22.5456	-1.58315	0.601662	0.000338748	0.00183273	ENSG00000120659.15	TNFSF11
ENSG00000262902	5.70206	-2.76391	0.597119	0.000363844	0.00185629	ENSG00000262902.1	MTCO1P40
ENSG00000236532	46.1854	2.49084	0.839149	0.000344946	0.00185951	ENSG00000236532.6	LINC01695
ENSG00000196866	86.8544	-1.77707	0.712982	0.000338397	0.00186122	ENSG00000196866.3	H2AC7
ENSG00000223511	3.74844	-1.60188	0.634978	0.000451798	0.00188122	ENSG00000223511.7	ENSG00000223511
ENSG00000254706	9.85171	-1.52833	0.602037	0.000351114	0.00188514	ENSG00000254706.3	ENSG00000254706
ENSG00000174348	117.605	1.549	0.514227	0.000345936	0.00189413	ENSG00000174348.14	PODN
ENSG00000099954	753.316	1.52017	0.506124	0.000355429	0.00190379	ENSG00000099954.19	CECR2
ENSG00000115648	14.4587	1.76502	0.59431	0.000360236	0.00192557	ENSG00000115648.14	MLPH
ENSG00000232386	3.92905	2.05818	0.705416	0.000428378	0.00192765	ENSG00000232386.9	ENSG00000232386
ENSG00000159337	10.5444	2.33417	0.777799	0.000309645	0.00193575	ENSG00000159337.7	PLA2G4D
ENSG00000198838	44.1437	1.90533	0.655861	0.000407479	0.00196103	ENSG00000198838.14	RYR3
ENSG00000288591	7.96823	1.7744	0.611051	0.000429372	0.00196615	ENSG00000288591.1	ENSG00000288591
ENSG00000165553	47.2795	1.83058	0.628463	0.000391338	0.00198361	ENSG00000165553.5	NGB
ENSG00000258819	6.79161	2.48327	0.398262	0.000396657	0.00198681	ENSG00000258819.2	LINC02289
ENSG00000074317	1169.21	-1.59453	0.354358	0.000311284	0.00198917	ENSG00000074317.11	SNCB
ENSG00000103355	1.92505	-2.97755	1.26774	0.00038508	0.00202953	ENSG00000103355.14	PRSS33
ENSG00000205502	66.2281	1.9556	0.664037	0.000378002	0.00203314	ENSG00000205502.4	C2CD4B
ENSG00000269891	41.198	2.01569	0.68988	0.000392598	0.00206387	ENSG00000269891.2	ARHGAP19-SLIT1
ENSG00000215397	21.0907	-2.02041	0.87672	0.000397492	0.00208571	ENSG00000215397.4	SCRT2
ENSG00000151834	30.3034	3.54427	1.17376	0.000334943	0.00208571	ENSG00000151834.16	GABRA2
ENSG00000226604	11.1723	-1.67319	0.682245	0.000398564	0.00208845	ENSG00000226604.2	PAPPA-AS2
ENSG00000225988	6.24587	-1.50978	0.600488	0.000435229	0.00214641	ENSG00000225988.1	LAMP5-AS1
ENSG00000134539	290.689	1.83969	0.622059	0.000368741	0.00215712	ENSG00000134539.17	KLRD1
ENSG00000133136	6.5658	-1.9068	0.826775	0.000493165	0.00216603	ENSG00000133136.5	GNG5P2
ENSG00000288638	10.6908	3.9745	1.31102	0.000360657	0.0021912	ENSG00000288638.1	LNCDAT
ENSG00000282057	10.0864	1.68762	0.58496	0.000497223	0.00221707	ENSG00000282057.1	ENSG00000282057
ENSG00000231069	4.05798	2.9636	0.559665	0.000431349	0.00222831	ENSG00000231069.1	ENSG00000231069
ENSG00000136542	250.215	2.33821	0.799099	0.000393539	0.00227486	ENSG00000136542.9	GALNT5
ENSG00000186704	27.3938	-2.47123	0.554922	0.0003763	0.00229147	ENSG00000186704.9	DTX2P1
ENSG00000163239	83.8169	-1.70635	0.697099	0.000457015	0.00229813	ENSG00000163239.12	TDRD10
ENSG00000226756	2.56731	1.72245	0.600603	0.000549352	0.00237256	ENSG00000226756.1	ENSG00000226756
ENSG00000182687	3.90245	-1.74873	0.986526	0.000599978	0.0023755	ENSG00000182687.4	GALR2
ENSG00000079215	164.327	-1.93398	0.399972	0.000472518	0.0024044	ENSG00000079215.15	SLC1A3
ENSG00000164761	35.2746	-1.64754	0.658171	0.000399871	0.00240824	ENSG00000164761.9	TNFRSF11B
ENSG00000213962	2.40761	1.72507	0.601326	0.000477307	0.00242049	ENSG00000213962.2	API5P2
ENSG00000278961	18.4908	-2.24066	1.03644	0.000501398	0.00243122	ENSG00000278961.2	SMIM34B
ENSG00000156486	29.7436	2.48371	0.868395	0.000484762	0.00245117	ENSG00000156486.8	KCNS2
ENSG00000257950	4.298	1.76875	0.616668	0.000503198	0.00253084	ENSG00000257950.3	P2RX5-TAX1BP3
ENSG00000113946	11.387	-1.55892	0.636932	0.000431977	0.00254138	ENSG00000113946.4	CLDN16
ENSG00000214548	16015.8	1.75748	0.617969	0.000538907	0.00254462	ENSG00000214548.18	MEG3
ENSG00000274376	11.9476	-1.65599	0.745026	0.000512674	0.00256824	ENSG00000274376.4	ADAMTS7P1
ENSG00000140090	619.56	1.86977	0.661891	0.000550259	0.00257948	ENSG00000140090.18	SLC24A4
ENSG00000267922	3.0767	1.70977	0.611021	0.000620024	0.00260583	ENSG00000267922.1	ENSG00000267922
ENSG00000255916	3.97199	-2.06595	0.851468	0.000529838	0.00263848	ENSG00000255916.1	ENSG00000255916
ENSG00000231768	5.11005	1.50873	0.540085	0.000649022	0.00271309	ENSG00000231768.2	LINC01354
ENSG00000205054	3.03069	-1.71249	0.77173	0.000661093	0.00275059	ENSG00000205054.8	LINC01121
ENSG00000154783	223.138	-1.63022	0.319935	0.000559912	0.00276155	ENSG00000154783.12	FGD5
ENSG00000244757	9.69951	-1.68258	0.731039	0.000567868	0.00279107	ENSG00000244757.1	ENSG00000244757
ENSG00000282021	5.07311	-1.54027	0.632077	0.000602667	0.00279952	ENSG00000282021.1	ENSG00000282021
ENSG00000149575	415.83	-1.60474	0.681923	0.000612067	0.00283419	ENSG00000149575.9	SCN2B
ENSG00000258913	15.0068	-2.27087	1.1081	0.000622938	0.00291057	ENSG00000258913.2	LINC02691
ENSG00000174137	67.8258	1.70522	0.610337	0.000626839	0.00292627	ENSG00000174137.13	FAM53A
ENSG00000281186	4.93903	3.02159	1.06999	0.000599956	0.00292678	ENSG00000281186.1	LINC00706
ENSG00000248538	8.839	2.11423	0.763284	0.000601075	0.00293015	ENSG00000248538.8	ENSG00000248538
ENSG00000264956	9.74403	2.98717	1.0589	0.00060099	0.00293015	ENSG00000264956.2	ENSG00000264956
ENSG00000170927	6.19358	4.16999	0.882448	0.000637176	0.00293501	ENSG00000170927.15	PKHD1
ENSG00000188523	8.3752	2.47439	0.867747	0.000516958	0.00294667	ENSG00000188523.9	CFAP77
ENSG00000250103	32.5449	-1.55814	0.667314	0.0006069	0.00295156	ENSG00000250103.2	PANCR
ENSG00000227591	1.65913	1.57602	0.554794	0.00060869	0.00295619	ENSG00000227591.5	HSD11B1-AS1
ENSG00000248690	7.70923	2.72746	0.974831	0.000610918	0.00296411	ENSG00000248690.8	HAS2-AS1
ENSG00000258861	2.8764	2.03022	0.749956	0.00072553	0.00296481	ENSG00000258861.1	MIR381HG
ENSG00000260653	15.2	2.57673	0.922485	0.000611867	0.00296489	ENSG00000260653.6	ENSG00000260653
ENSG00000244040	2.40711	2.83173	0.994752	0.000611841	0.00296489	ENSG00000244040.7	IL12A-AS1
ENSG00000225530	4.68427	3.35154	1.94406	0.000611492	0.00296489	ENSG00000225530.1	SP3P
ENSG00000237596	9.05713	-1.68341	0.717598	0.000612376	0.00296546	ENSG00000237596.7	ENSG00000237596
ENSG00000211970	13.9383	2.51655	0.907061	0.000638672	0.00307115	ENSG00000211970.3	IGHV4-61
ENSG00000286614	16.7744	1.72137	0.633358	0.000759004	0.0031339	ENSG00000286614.1	ENSG00000286614
ENSG00000101463	24.8568	1.8339	0.664089	0.000655778	0.00314141	ENSG00000101463.6	SYNDIG1
ENSG00000138472	57.7902	-2.10409	1.05342	0.000686569	0.00314552	ENSG00000138472.11	GUCA1C
ENSG00000260057	6.14799	-2.73618	1.44325	0.000784305	0.00316978	ENSG00000260057.6	LINC01571
ENSG00000137868	534.765	-1.56973	0.670739	0.00066784	0.00318842	ENSG00000137868.19	STRA6
ENSG00000155657	6995.84	1.84447	0.673855	0.00071617	0.00320967	ENSG00000155657.28	TTN
ENSG00000234617	26.9386	1.52212	0.536445	0.000585209	0.0032884	ENSG00000234617.2	SNRK-AS1
ENSG00000233912	3.76878	1.65743	0.614256	0.000843453	0.00336572	ENSG00000233912.1	ENSG00000233912
ENSG00000162687	433.667	1.66862	0.606095	0.000715584	0.00337653	ENSG00000162687.19	KCNT2
ENSG00000166840	17.7453	-1.57126	0.694969	0.000609572	0.00340039	ENSG00000166840.13	GLYATL1
ENSG00000239951	24.4996	1.86844	0.709868	0.000612802	0.00342034	ENSG00000239951.1	IGKV3-20
ENSG00000234423	8.84078	-1.57606	0.69156	0.000732775	0.00343761	ENSG00000234423.2	LINC01250
ENSG00000272711	3.83652	-1.66208	0.81101	0.000949182	0.00344882	ENSG00000272711.1	HK2-DT
ENSG00000117090	5.80578	1.88923	0.715055	0.000744027	0.00348247	ENSG00000117090.15	SLAMF1
ENSG00000218839	5.47095	-2.40969	1.15609	0.000746719	0.00349219	ENSG00000218839.5	FAM138C
ENSG00000270816	13.0428	3.33008	1.23574	0.000862423	0.00359545	ENSG00000270816.6	LINC00221
ENSG00000170961	14.5771	1.71098	0.629992	0.00078143	0.00362609	ENSG00000170961.7	HAS2
ENSG00000286402	6.43604	2.27958	0.851905	0.00083247	0.00364726	ENSG00000286402.1	ENSG00000286402
ENSG00000111863	4.08943	-1.57734	0.692685	0.000792641	0.00366312	ENSG00000111863.13	ADTRP
ENSG00000170775	14.4253	1.79951	0.663847	0.00079302	0.00366412	ENSG00000170775.3	GPR37
ENSG00000258399	43.156	1.97559	0.734959	0.000795569	0.00367066	ENSG00000258399.7	ENSG00000258399
ENSG00000261292	14.3978	-2.19613	1.19923	0.00092368	0.00367104	ENSG00000261292.2	ENSG00000261292
ENSG00000173976	30.0646	-1.90903	0.936959	0.000836386	0.00368722	ENSG00000173976.16	RAX2
ENSG00000231204	4.89945	1.73296	0.655664	0.00096674	0.00376833	ENSG00000231204.7	ENSG00000231204
ENSG00000134115	183.295	-1.54205	0.683208	0.000825492	0.0037879	ENSG00000134115.13	CNTN6
ENSG00000285280	15.586	1.60671	0.591768	0.000825658	0.0037879	ENSG00000285280.2	ENSG00000285280
ENSG00000235447	6.83396	-1.59977	0.747637	0.000998867	0.00385887	ENSG00000235447.2	TRAPPC13P1
ENSG00000280189	10.8689	2.16908	0.827003	0.000726487	0.00387953	ENSG00000280189.1	ENSG00000280189
ENSG00000255910	2.22035	1.65063	0.617804	0.000851464	0.0038796	ENSG00000255910.2	ENSG00000255910
ENSG00000165685	3.51307	-1.58538	0.773914	0.00100872	0.00388285	ENSG00000165685.9	TMEM52B
ENSG00000159399	134.881	-1.52515	0.473418	0.000869079	0.00394538	ENSG00000159399.10	HK2
ENSG00000224189	4.26307	4.1224	0.798531	0.000880094	0.00398441	ENSG00000224189.8	HAGLR
ENSG00000163285	440.141	-1.60299	0.739528	0.000900539	0.00406112	ENSG00000163285.8	GABRG1
ENSG00000070193	93.1455	2.45898	0.935504	0.000921776	0.00413595	ENSG00000070193.5	FGF10
ENSG00000134853	39.2938	1.55767	0.581753	0.000976107	0.00417914	ENSG00000134853.12	PDGFRA
ENSG00000115598	6.33727	1.94565	0.749646	0.00099977	0.00422145	ENSG00000115598.10	IL1RL2
ENSG00000115221	238.665	-1.52102	0.693722	0.00094593	0.00422177	ENSG00000115221.12	ITGB6
ENSG00000167880	120.519	-1.75451	0.858179	0.000951879	0.0042433	ENSG00000167880.8	EVPL
ENSG00000120075	18.864	2.58715	1.40969	0.00100005	0.00426207	ENSG00000120075.6	HOXB5
ENSG00000211689	4.96689	1.57432	0.62345	0.00113935	0.00428415	ENSG00000211689.7	TRGC1
ENSG00000146521	10.1496	2.26314	0.880082	0.00112202	0.00429751	ENSG00000146521.10	LINC01558
ENSG00000286053	23.3727	-2.38907	1.50202	0.000847542	0.00443658	ENSG00000286053.2	ASDURF
ENSG00000279662	6.88255	1.52015	0.588071	0.00118642	0.00444625	ENSG00000279662.1	ENSG00000279662
ENSG00000233304	53.0841	3.09768	1.18685	0.00102686	0.00451979	ENSG00000233304.7	LINC01346
ENSG00000224271	14.3722	2.58431	0.826126	0.00102913	0.0045289	ENSG00000224271.7	ENSG00000224271
ENSG00000257951	181.696	2.76809	1.61445	0.00103219	0.00454146	ENSG00000257951.2	ENSG00000257951
ENSG00000226717	3.01196	1.95826	1.27774	0.00103976	0.00456767	ENSG00000226717.2	PTPRD-AS2
ENSG00000286042	2.58582	5.86189	1.03951	0.00139417	0.00472379	ENSG00000286042.1	LCAL1
ENSG00000107242	300.103	1.6073	0.606087	0.000970622	0.00475869	ENSG00000107242.20	PIP5K1B
ENSG00000162631	136.311	1.78775	0.689363	0.00106963	0.00476332	ENSG00000162631.20	NTNG1
ENSG00000140297	5.39539	2.09912	0.829165	0.00109985	0.00479267	ENSG00000140297.13	GCNT3
ENSG00000242516	24.1659	1.72221	0.673748	0.00117935	0.00489816	ENSG00000242516.2	LINC00960
ENSG00000137473	2.2942	2.73857	0.97449	0.00116054	0.00500516	ENSG00000137473.19	TTC29
ENSG00000224309	5.04171	2.5279	1.16792	0.00119166	0.00511603	ENSG00000224309.7	ANKRD30BP2
ENSG00000226508	4.13342	-1.51877	0.725607	0.00154584	0.00513958	ENSG00000226508.1	LINC01918
ENSG00000163032	89.5682	-2.04736	1.24616	0.00122706	0.00529146	ENSG00000163032.12	VSNL1
ENSG00000260413	2.46301	-2.13455	1.11923	0.00124246	0.00529528	ENSG00000260413.1	ENSG00000260413
ENSG00000182040	105.721	-1.58757	0.796469	0.00130775	0.00541424	ENSG00000182040.9	USH1G
ENSG00000283703	8.90944	2.89447	1.17926	0.00149074	0.00543072	ENSG00000283703.2	VSIG10L2
ENSG00000022556	181.39	-1.72609	0.914654	0.00131331	0.00543254	ENSG00000022556.16	NLRP2
ENSG00000258168	6.85342	1.68429	0.693192	0.00130683	0.00550923	ENSG00000258168.6	ENSG00000258168
ENSG00000188459	4.28481	-1.90074	0.604675	0.0015568	0.00553022	ENSG00000188459.4	WASF4P
ENSG00000104833	232.734	-1.517	0.75187	0.00133505	0.00560112	ENSG00000104833.12	TUBB4A
ENSG00000225110	246.179	-1.54782	0.766625	0.00132603	0.00566631	ENSG00000225110.3	PNMA6F
ENSG00000259477	2.34898	2.01031	0.802881	0.00137376	0.00573592	ENSG00000259477.1	ENSG00000259477
ENSG00000232216	3.33559	2.2672	0.914673	0.00141709	0.00588694	ENSG00000232216.1	IGHV3-43
ENSG00000267404	6.88624	2.47775	1.03094	0.00170471	0.00599391	ENSG00000267404.1	ENSG00000267404
ENSG00000286447	5.07271	-2.21523	1.39339	0.00172216	0.0060431	ENSG00000286447.1	ENSG00000286447
ENSG00000248479	4.40711	-1.8652	0.976368	0.00150681	0.00620008	ENSG00000248479.1	ENSG00000248479
ENSG00000288088	3.18882	-2.43401	1.8394	0.00151617	0.00622845	ENSG00000288088.1	ENSG00000288088
ENSG00000127472	2.49561	-1.71848	0.942061	0.00152749	0.00626474	ENSG00000127472.11	PLA2G5
ENSG00000154997	33.9416	3.31086	1.30997	0.00132709	0.00641648	ENSG00000154997.9	SEPTIN14
ENSG00000250846	20.1071	-1.69858	0.982335	0.00183228	0.00642916	ENSG00000250846.6	EPHA5-AS1
ENSG00000164690	79.5704	-1.59035	0.846821	0.00158599	0.0064533	ENSG00000164690.8	SHH
ENSG00000257878	9.6924	2.50542	1.05349	0.00182933	0.00663492	ENSG00000257878.1	ENSG00000257878
ENSG00000285918	5.35862	-1.71001	0.954309	0.00165014	0.00666762	ENSG00000285918.1	ENSG00000285918
ENSG00000251095	29.0058	1.86268	0.751997	0.00140556	0.00671122	ENSG00000251095.7	ENSG00000251095
ENSG00000004848	15.6524	2.69816	1.11568	0.00166676	0.00671586	ENSG00000004848.8	ARX
ENSG00000172179	42573.9	1.9748	0.817341	0.00166955	0.0067245	ENSG00000172179.12	PRL
ENSG00000248144	17.9074	1.9217	0.835763	0.00176166	0.00677909	ENSG00000248144.6	ADH1C
ENSG00000234373	9.65068	-1.56584	0.830586	0.00171809	0.00688939	ENSG00000234373.1	SNX18P7
ENSG00000169085	8.13945	1.63383	0.650792	0.00147174	0.0069102	ENSG00000169085.13	VXN
ENSG00000237989	36.004	1.56338	0.643896	0.00183099	0.00700055	ENSG00000237989.1	LINC01679
ENSG00000089116	5.34459	2.77452	1.15781	0.0017808	0.00709316	ENSG00000089116.4	LHX5
ENSG00000211955	7.87339	2.11721	0.712142	0.00199986	0.00713383	ENSG00000211955.2	IGHV3-33
ENSG00000121853	461.993	2.17401	0.928837	0.00194616	0.00722295	ENSG00000121853.4	GHSR
ENSG00000248893	5.87739	-1.77829	1.09899	0.00194069	0.00725788	ENSG00000248893.3	FAM138E
ENSG00000086548	5.67452	2.28381	0.99011	0.00220398	0.00734686	ENSG00000086548.9	CEACAM6
ENSG00000181234	206.158	-1.67043	0.993643	0.00188172	0.00740637	ENSG00000181234.10	TMEM132C
ENSG00000279213	2.54324	1.56391	0.670389	0.00224471	0.00745245	ENSG00000279213.1	SNX18P10
ENSG00000183760	22.9442	-1.62082	0.938506	0.00192381	0.00753568	ENSG00000183760.11	ACP7
ENSG00000261742	3.1193	2.87184	1.25529	0.00251382	0.0076184	ENSG00000261742.6	LINC00922
ENSG00000174950	33.0087	-1.57822	0.905684	0.00195297	0.00763142	ENSG00000174950.11	CD164L2
ENSG00000213877	1.62978	2.64233	1.06699	0.0019891	0.00775037	ENSG00000213877.3	CFL1P7
ENSG00000136573	2.41583	1.66304	0.749842	0.00257051	0.00776076	ENSG00000136573.14	BLK
ENSG00000269956	4.19807	-1.55234	0.886165	0.00242201	0.00793419	ENSG00000269956.2	MKNK1-AS1
ENSG00000175206	3.7002	3.31927	0.824079	0.00270073	0.00808308	ENSG00000175206.10	NPPA
ENSG00000178602	289.153	2.40207	1.03826	0.00205385	0.00809476	ENSG00000178602.8	OTOS
ENSG00000242428	14.6213	1.94308	0.854221	0.00219504	0.00810174	ENSG00000242428.6	CFAP20DC-AS1
ENSG00000240563	12.3374	-1.61006	0.978594	0.00211217	0.00813157	ENSG00000240563.2	L1TD1
ENSG00000168779	40.1908	2.17324	0.916881	0.00179257	0.0081711	ENSG00000168779.20	SHOX2
ENSG00000162670	915.498	-1.66476	1.03171	0.00212767	0.00818705	ENSG00000162670.11	BRINP3
ENSG00000279970	8.65059	1.85254	0.795449	0.0021366	0.00821447	ENSG00000279970.1	ENSG00000279970
ENSG00000233005	4.97002	1.67078	0.757184	0.00217488	0.00833463	ENSG00000233005.2	ENSG00000233005
ENSG00000242768	2.53623	1.66481	0.718295	0.00225083	0.0085722	ENSG00000242768.2	ENSG00000242768
ENSG00000185008	396.51	1.78469	0.790178	0.00249789	0.00886568	ENSG00000185008.17	ROBO2
ENSG00000147647	5.83552	1.58665	0.567189	0.00246302	0.00924672	ENSG00000147647.13	DPYS
ENSG00000163873	196.262	1.60241	0.699964	0.00247295	0.00928094	ENSG00000163873.10	GRIK3
ENSG00000222012	5.90582	1.93022	0.86061	0.00262529	0.00931279	ENSG00000222012.1	ENSG00000222012
ENSG00000143217	8.91326	1.63843	0.73047	0.00263581	0.00979484	ENSG00000143217.9	NECTIN4
ENSG00000144119	6.1501	1.73364	0.416345	0.00312004	0.00979531	ENSG00000144119.4	C1QL2
ENSG00000254251	6.77907	-1.73971	2.14634	0.00312847	0.00983508	ENSG00000254251.1	ENSG00000254251
ENSG00000233515	46.8236	1.8706	0.860125	0.00294493	0.0098605	ENSG00000233515.2	LINC01518
ENSG00000184471	11.5175	1.93517	0.872944	0.00267573	0.00989452	ENSG00000184471.8	C1QTNF8
ENSG00000251652	2.46325	1.5993	0.756602	0.00353355	0.0100893	ENSG00000251652.1	ENSG00000251652
ENSG00000268941	4.01913	1.69732	0.765754	0.0027511	0.010122	ENSG00000268941.2	LINC01711
ENSG00000226683	1.95127	1.54318	0.70849	0.00368921	0.010464	ENSG00000226683.2	PWWP2AP1
ENSG00000286425	5.71043	1.84281	0.867827	0.00339171	0.0105182	ENSG00000286425.1	ENSG00000286425
ENSG00000204603	85.6955	2.60812	1.20876	0.00290211	0.0105917	ENSG00000204603.7	LINC01257
ENSG00000270533	5.47913	2.75088	0.524021	0.00295407	0.0107453	ENSG00000270533.2	ENSG00000270533
ENSG00000280043	2.73121	1.65164	0.770959	0.0035329	0.0108323	ENSG00000280043.1	ENSG00000280043
ENSG00000188389	19.8475	3.04012	0.70561	0.00254959	0.0109225	ENSG00000188389.11	PDCD1
ENSG00000198889	13.6519	2.42518	1.13592	0.00313715	0.0112842	ENSG00000198889.5	DCAF12L1
ENSG00000198216	215.189	1.66643	0.753988	0.00290424	0.0116613	ENSG00000198216.12	CACNA1E
ENSG00000136488	2.6419	2.53778	1.22157	0.00404957	0.0120971	ENSG00000136488.15	CSH1
ENSG00000112164	13.2081	3.50927	0.693252	0.00399544	0.0121906	ENSG00000112164.6	GLP1R
ENSG00000286504	3.64364	1.62105	0.747149	0.00347407	0.0122779	ENSG00000286504.1	ENSG00000286504
ENSG00000243323	6.96626	-2.29838	0.422429	0.00348077	0.0122958	ENSG00000243323.7	PTPRVP
ENSG00000172568	423.486	1.75569	0.84677	0.00380856	0.0126339	ENSG00000172568.5	FNDC9
ENSG00000116218	2.49551	2.33837	1.15384	0.00434629	0.0128451	ENSG00000116218.13	NPHS2
ENSG00000197893	30.061	2.61358	1.31407	0.00412752	0.0136249	ENSG00000197893.14	NRAP
ENSG00000181291	15.7044	3.13394	0.619339	0.00414131	0.0141848	ENSG00000181291.8	TMEM132E
ENSG00000163485	39.4429	-1.54614	0.453034	0.00442433	0.014442	ENSG00000163485.17	ADORA1
ENSG00000147614	11.4838	-2.06153	0.604824	0.00499354	0.0146366	ENSG00000147614.4	ATP6V0D2
ENSG00000261761	10.4924	2.42794	1.26904	0.00480878	0.0146683	ENSG00000261761.5	LINC02616
ENSG00000286508	4.25154	-2.68613	0.641639	0.00456013	0.0153846	ENSG00000286508.1	ENSG00000286508
ENSG00000130701	2.84216	1.70431	0.927594	0.00622055	0.0160978	ENSG00000130701.4	RBBP8NL
ENSG00000205592	19.0027	-2.36343	0.710194	0.00504355	0.0166731	ENSG00000205592.15	MUC19
ENSG00000130377	8.26605	1.87738	0.97691	0.00507936	0.0167575	ENSG00000130377.14	ACSBG2
ENSG00000187758	2.85408	4.89843	0.952546	0.00510184	0.0168191	ENSG00000187758.8	ADH1A
ENSG00000257935	3.85067	2.88397	1.58227	0.00608686	0.0168861	ENSG00000257935.2	LHX5-AS1
ENSG00000206384	44.4641	1.60899	0.852899	0.0057534	0.0170799	ENSG00000206384.10	COL6A6
ENSG00000204414	2.604	4.18168	1.12991	0.00626013	0.0173075	ENSG00000204414.13	CSHL1
ENSG00000218227	7.45286	2.12076	1.14577	0.00563816	0.01741	ENSG00000218227.3	ENSG00000218227
ENSG00000234068	3.4482	4.48005	1.44034	0.00534711	0.0174437	ENSG00000234068.7	PAGE2
ENSG00000168621	5.88326	2.72047	0.96656	0.00536879	0.0174956	ENSG00000168621.15	GDNF
ENSG00000073067	6.79147	1.64695	0.927964	0.00669546	0.0183707	ENSG00000073067.14	CYP2W1
ENSG00000183908	11.4038	1.70744	0.422394	0.00663979	0.0184643	ENSG00000183908.7	LRRC55
ENSG00000108511	3.75419	3.54553	1.00296	0.00740305	0.0185144	ENSG00000108511.10	HOXB6
ENSG00000164520	2.96208	1.56063	0.89946	0.00747434	0.0186688	ENSG00000164520.11	RAET1E
ENSG00000231236	3.67775	1.98347	1.07571	0.00587651	0.0188708	ENSG00000231236.2	ENSG00000231236
ENSG00000279565	10.1627	1.78528	1.02074	0.00669918	0.0192127	ENSG00000279565.1	ENSG00000279565
ENSG00000019186	2.34227	2.91802	0.884677	0.00715602	0.0192482	ENSG00000019186.10	CYP24A1
ENSG00000286635	4.64189	1.70081	1.00314	0.00808156	0.0212323	ENSG00000286635.1	ENSG00000286635
ENSG00000171595	13.3945	1.79835	1.01971	0.00682695	0.0212836	ENSG00000171595.14	DNAI2
ENSG00000102287	65.0197	2.11045	0.434363	0.00684186	0.0213155	ENSG00000102287.19	GABRE
ENSG00000204118	13.2848	1.63736	0.940746	0.00763393	0.0213339	ENSG00000204118.2	NAP1L6P
ENSG00000186766	3.11788	-1.96175	0.459385	0.00700768	0.0217365	ENSG00000186766.8	FOXI2
ENSG00000233485	3.94546	1.52244	0.875576	0.00840757	0.0219349	ENSG00000233485.1	FHAD1-AS1
ENSG00000221867	38.4137	2.99531	1.70994	0.00600772	0.022033	ENSG00000221867.9	MAGEA3
ENSG00000260265	2.49556	1.8011	1.04163	0.00733646	0.0225557	ENSG00000260265.1	LINC02562
ENSG00000225972	4.33455	-3.76557	0.616156	0.00869228	0.022569	ENSG00000225972.1	MTND1P23
ENSG00000238269	2.43627	2.47526	1.19614	0.00901908	0.0232038	ENSG00000238269.9	PAGE2B
ENSG00000197123	2.64273	3.98244	1.24105	0.00789155	0.0239216	ENSG00000197123.9	ZNF679
ENSG00000271127	7.8271	1.71531	1.02274	0.0082709	0.0248357	ENSG00000271127.2	ENSG00000271127
ENSG00000255007	42.6452	1.84802	1.14837	0.00843188	0.0252056	ENSG00000255007.1	LINC02489
ENSG00000251350	55.4731	1.6389	0.986998	0.00843594	0.0256369	ENSG00000251350.2	LINC02475
ENSG00000270164	6.68357	-2.46838	0.598443	0.00877413	0.025996	ENSG00000270164.1	LINC01480
ENSG00000180525	43.5913	1.71245	1.06967	0.00888322	0.026233	ENSG00000180525.14	DIP2C-AS1
ENSG00000164794	24.4585	1.84503	1.09497	0.00755309	0.0264286	ENSG00000164794.9	KCNV1
ENSG00000227115	4.64841	2.27957	0.68265	0.011924	0.0271015	ENSG00000227115.8	LINC01630
ENSG00000286481	1.47255	2.3349	1.05282	0.0111394	0.0274436	ENSG00000286481.1	ENSG00000286481
ENSG00000266885	5.34048	2.76933	1.9372	0.0099384	0.0274544	ENSG00000266885.2	ENSG00000266885
ENSG00000111432	16.7228	2.44686	0.387352	0.00811908	0.0279182	ENSG00000111432.5	FZD10
ENSG00000249335	18.9073	1.61951	1.02505	0.0097012	0.0281355	ENSG00000249335.2	ENSG00000249335
ENSG00000261713	34.3849	2.00221	1.37643	0.00998747	0.0288179	ENSG00000261713.6	SSTR5-AS1
ENSG00000285283	120.089	2.80365	2.16825	0.0104253	0.029851	ENSG00000285283.1	ENSG00000285283
ENSG00000081985	5.09354	-1.50719	0.710963	0.0123967	0.0299617	ENSG00000081985.13	IL12RB2
ENSG00000224141	2.15405	3.21216	1.25148	0.0106204	0.0302899	ENSG00000224141.6	MIR548XHG
ENSG00000073670	84.4753	1.66234	0.340801	0.0111828	0.0319029	ENSG00000073670.14	ADAM11
ENSG00000278975	3.21475	1.6186	1.13292	0.0115218	0.03242	ENSG00000278975.1	ENSG00000278975
ENSG00000285952	59.5461	-1.77039	1.28693	0.0120091	0.0335124	ENSG00000285952.1	ENSG00000285952
ENSG00000175879	2.95042	2.33434	0.710357	0.0148501	0.0346298	ENSG00000175879.9	HOXD8
ENSG00000109321	4.62627	2.35829	0.553476	0.016751	0.0357209	ENSG00000109321.11	AREG
ENSG00000188916	78.2268	1.68066	1.3345	0.0137579	0.0361281	ENSG00000188916.9	INSYN2A
ENSG00000036565	7.06857	-1.59066	0.904503	0.0167823	0.0384326	ENSG00000036565.15	SLC18A1
ENSG00000092421	1039.38	-1.50995	0.39204	0.0120527	0.0391079	ENSG00000092421.17	SEMA6A
ENSG00000258728	3.97382	-3.31819	0.864267	0.0177846	0.040128	ENSG00000258728.1	ENSG00000258728
ENSG00000226985	5.48822	4.41123	0.885247	0.0151967	0.0404985	ENSG00000226985.7	LINC01203
ENSG00000077274	7.63237	-3.11334	0.787932	0.0163864	0.0411494	ENSG00000077274.9	CAPN6
ENSG00000007372	74.1553	-1.57703	0.468175	0.0161019	0.0423824	ENSG00000007372.24	PAX6
ENSG00000287600	23.8416	1.50041	1.12375	0.0139874	0.043375	ENSG00000287600.1	ENSG00000287600
ENSG00000248307	51.6686	1.59986	1.78283	0.0177372	0.0441835	ENSG00000248307.6	LINC00616
ENSG00000243290	4.67366	4.10813	1.1045	0.0193837	0.0493266	ENSG00000243290.3	IGKV1-12
ENSG00000108018	54.0129	2.07112	0.667089	0.0194234	0.0494024	ENSG00000108018.16	SORCS1

## Sheet: SuppTab_3
Enrichment results for non-functioning PitNET and growth hormone secreting PitNET type differentially expressed genes obtained from STRING-db (v11.5) (Sorted by decreasing enrichment strength, FDR < 0.05)
category	term ID	term description	observed gene count	background gene count	strength	false discovery rate	matching proteins in your network (IDs)	matching proteins in your network (labels)
Pfam	PF00103	Somatotropin hormone family	6	6	1.31	0.0125	9606.ENSP00000302150,9606.ENSP00000309524,9606.ENSP00000312673,9606.ENSP00000316416,9606.ENSP00000333157,9606.ENSP00000376623	PRL,CSHL1,GH1,CSH1,GH2,CSH2
STRING clusters	CL:18172	Somatotropin/prolactin	5	5	1.31	0.0156	9606.ENSP00000302150,9606.ENSP00000316416,9606.ENSP00000333157,9606.ENSP00000376623,9606.ENSP00000482954	PRL,CSH1,GH2,CSH2,PRLR
InterPro	IPR001400	Somatotropin/prolactin	6	6	1.31	0.0246	9606.ENSP00000302150,9606.ENSP00000309524,9606.ENSP00000312673,9606.ENSP00000316416,9606.ENSP00000333157,9606.ENSP00000376623	PRL,CSHL1,GH1,CSH1,GH2,CSH2
InterPro	IPR018116	Somatotropin hormone, conserved site	6	6	1.31	0.0246	9606.ENSP00000302150,9606.ENSP00000309524,9606.ENSP00000312673,9606.ENSP00000316416,9606.ENSP00000333157,9606.ENSP00000376623	PRL,CSHL1,GH1,CSH1,GH2,CSH2
GO Process	GO:0097070	Ductus arteriosus closure	4	5	1.21	0.0326	9606.ENSP00000296522,9606.ENSP00000377265,9606.ENSP00000401678,9606.ENSP00000456609	HPGD,TFAP2B,MYOCD,STRA6
STRING clusters	CL:18170	Somatotropin/prolactin, and activation of Janus kinase activity	7	12	1.08	0.0092	9606.ENSP00000302150,9606.ENSP00000312673,9606.ENSP00000316416,9606.ENSP00000333157,9606.ENSP00000376623,9606.ENSP00000409346,9606.ENSP00000482954	PRL,GH1,CSH1,GH2,CSH2,CISH,PRLR
UniProt Keywords	KW-0142	cGMP-binding	5	9	1.06	0.0067	9606.ENSP00000334910,9606.ENSP00000360502,9606.ENSP00000363092,9606.ENSP00000377140,9606.ENSP00000384264	PDE2A,PDE6C,PRKG1,CNGA3,CNGA1
GO Function	GO:0005131	Growth hormone receptor binding	5	9	1.06	0.0234	9606.ENSP00000309524,9606.ENSP00000312673,9606.ENSP00000316416,9606.ENSP00000333157,9606.ENSP00000376623	CSHL1,GH1,CSH1,GH2,CSH2
GO Function	GO:0030553	cGMP binding	7	15	0.98	0.0042	9606.ENSP00000286063,9606.ENSP00000328412,9606.ENSP00000334910,9606.ENSP00000360502,9606.ENSP00000363092,9606.ENSP00000377140,9606.ENSP00000384264	PDE11A,PDE6G,PDE2A,PDE6C,PRKG1,CNGA3,CNGA1
GO Process	GO:0010838	Positive regulation of keratinocyte proliferation	6	13	0.98	0.0154	9606.ENSP00000264012,9606.ENSP00000264664,9606.ENSP00000267843,9606.ENSP00000306991,9606.ENSP00000379097,9606.ENSP00000385451	CDH3,FGF10,FGF7,HAS2,AREG,MDK
UniProt Keywords	KW-0845	Vitamin A	4	9	0.96	0.037	9606.ENSP00000299529,9606.ENSP00000456609,9606.ENSP00000463151,9606.ENSP00000482841	CRABP1,STRA6,RBP3,CRABP2
GO Process	GO:0099151	Regulation of postsynaptic density assembly	5	12	0.93	0.0479	9606.ENSP00000219197,9606.ENSP00000274711,9606.ENSP00000282020,9606.ENSP00000295057,9606.ENSP00000385142	CBLN1,LRRTM2,GRID2,LRRTM1,NRXN1
GO Process	GO:0060602	Branch elongation of an epithelium	6	16	0.89	0.0283	9606.ENSP00000240285,9606.ENSP00000245451,9606.ENSP00000264664,9606.ENSP00000297261,9606.ENSP00000366306,9606.ENSP00000379097	RDH10,BMP4,FGF10,SHH,SPRY2,AREG
GO Process	GO:1905874	Regulation of postsynaptic density organization	6	16	0.89	0.0283	9606.ENSP00000219197,9606.ENSP00000269141,9606.ENSP00000274711,9606.ENSP00000282020,9606.ENSP00000295057,9606.ENSP00000385142	CBLN1,CDH2,LRRTM2,GRID2,LRRTM1,NRXN1
COMPARTMENTS	GOCC:0005640	Nuclear outer membrane	6	16	0.89	0.0313	9606.ENSP00000218006,9606.ENSP00000292596,9606.ENSP00000320180,9606.ENSP00000356438,9606.ENSP00000363435,9606.ENSP00000386531	GUCY2F,LTC4S,GHRHR,PTGS2,ITPR3,SMPD4
GO Process	GO:0060396	Growth hormone receptor signaling pathway	7	20	0.86	0.0163	9606.ENSP00000302150,9606.ENSP00000309524,9606.ENSP00000312673,9606.ENSP00000316416,9606.ENSP00000333157,9606.ENSP00000376623,9606.ENSP00000482954	PRL,CSHL1,GH1,CSH1,GH2,CSH2,PRLR
GO Function	GO:0016918	Retinal binding	6	17	0.86	0.0337	9606.ENSP00000249750,9606.ENSP00000299529,9606.ENSP00000310149,9606.ENSP00000456609,9606.ENSP00000463151,9606.ENSP00000482841	ALDH1A2,CRABP1,CYP2W1,STRA6,RBP3,CRABP2
STRING clusters	CL:22619	Neurexins and neuroligins	7	20	0.86	0.0392	9606.ENSP00000219197,9606.ENSP00000274711,9606.ENSP00000282020,9606.ENSP00000295057,9606.ENSP00000316377,9606.ENSP00000385142,9606.ENSP00000400258	CBLN1,LRRTM2,GRID2,LRRTM1,DLGAP1,NRXN1,DLGAP2
GO Process	GO:0043567	Regulation of insulin-like growth factor receptor signaling pathway	8	23	0.85	0.0076	9606.ENSP00000233813,9606.ENSP00000241256,9606.ENSP00000264012,9606.ENSP00000312673,9606.ENSP00000320180,9606.ENSP00000342931,9606.ENSP00000359866,9606.ENSP00000370253	IGFBP5,GHSR,CDH3,GH1,GHRHR,POU1F1,BMP5,NKX3-1
UniProt Keywords	KW-0140	cGMP	7	21	0.83	0.0056	9606.ENSP00000286063,9606.ENSP00000328412,9606.ENSP00000334910,9606.ENSP00000360502,9606.ENSP00000363092,9606.ENSP00000377140,9606.ENSP00000384264	PDE11A,PDE6G,PDE2A,PDE6C,PRKG1,CNGA3,CNGA1
COMPARTMENTS	GOCC:0099240	Intrinsic component of synaptic membrane	7	21	0.83	0.0214	9606.ENSP00000264377,9606.ENSP00000269141,9606.ENSP00000274711,9606.ENSP00000295057,9606.ENSP00000330633,9606.ENSP00000385142,9606.ENSP00000394954	ADAM23,CDH2,LRRTM2,LRRTM1,CNTN2,NRXN1,GSG1L
GO Process	GO:0042573	Retinoic acid metabolic process	10	32	0.81	0.0028	9606.ENSP00000209668,9606.ENSP00000222982,9606.ENSP00000240285,9606.ENSP00000249750,9606.ENSP00000299529,9606.ENSP00000308032,9606.ENSP00000310149,9606.ENSP00000332256,9606.ENSP00000426083,9606.ENSP00000482841	ADH1A,CYP3A5,RDH10,ALDH1A2,CRABP1,CYP2S1,CYP2W1,ALDH1A3,ADH1C,CRABP2
UniProt Keywords	KW-0357	Heparan sulfate	5	16	0.81	0.037	9606.ENSP00000349677,9606.ENSP00000359864,9606.ENSP00000361818,9606.ENSP00000377836,9606.ENSP00000378401	SPOCK3,GPC4,SDC4,GPC3,SPOCK1
GO Process	GO:0055075	Potassium ion homeostasis	9	29	0.8	0.006	9606.ENSP00000216211,9606.ENSP00000234396,9606.ENSP00000250111,9606.ENSP00000252321,9606.ENSP00000354490,9606.ENSP00000377265,9606.ENSP00000379822,9606.ENSP00000387694,9606.ENSP00000395983	UPK3A,ATP6V1B1,ATP1B2,KCNA5,ATP1A2,TFAP2B,SLC12A1,SLC12A5,SLC12A4
Pfam	PF08016	Polycystin cation channel	10	34	0.78	0.0229	9606.ENSP00000253255,9606.ENSP00000303540,9606.ENSP00000355192,9606.ENSP00000356545,9606.ENSP00000359640,9606.ENSP00000360423,9606.ENSP00000386306,9606.ENSP00000396320,9606.ENSP00000426070,9606.ENSP00000480090	PKDREJ,SCN1A,CACNA1S,CACNA1E,MCOLN2,CACNA1B,SCN9A,SCN4A,TRPC7,PKD1L3
STRING clusters	CL:23196	Interaction between L1 and Ankyrins, and Phase 0 - rapid depolarisation	8	28	0.77	0.0399	9606.ENSP00000278947,9606.ENSP00000303540,9606.ENSP00000322390,9606.ENSP00000363435,9606.ENSP00000365301,9606.ENSP00000373648,9606.ENSP00000386306,9606.ENSP00000396320	SCN2B,SCN1A,FGF13,ITPR3,FGF14,KCNQ3,SCN9A,SCN4A
COMPARTMENTS	GOCC:0034706	Sodium channel complex	7	25	0.76	0.0417	9606.ENSP00000278947,9606.ENSP00000300061,9606.ENSP00000303540,9606.ENSP00000362183,9606.ENSP00000386306,9606.ENSP00000396320,9606.ENSP00000435648	SCN2B,SCNN1G,SCN1A,GRIK3,SCN9A,SCN4A,GRIK4
GO Process	GO:0055078	Sodium ion homeostasis	9	33	0.75	0.0115	9606.ENSP00000216211,9606.ENSP00000234396,9606.ENSP00000250111,9606.ENSP00000291532,9606.ENSP00000300061,9606.ENSP00000354490,9606.ENSP00000377265,9606.ENSP00000379822,9606.ENSP00000448998	UPK3A,ATP6V1B1,ATP1B2,TMPRSS3,SCNN1G,ATP1A2,TFAP2B,SLC12A1,CYP4F12
GO Function	GO:0005217	Intracellular ligand-gated ion channel activity	8	29	0.75	0.0199	9606.ENSP00000003084,9606.ENSP00000352608,9606.ENSP00000359640,9606.ENSP00000363435,9606.ENSP00000370744,9606.ENSP00000373884,9606.ENSP00000377140,9606.ENSP00000384264	CFTR,RYR1,MCOLN2,ITPR3,ITPR2,RYR3,CNGA3,CNGA1
GO Component	GO:0034706	Sodium channel complex	7	26	0.74	0.0276	9606.ENSP00000278947,9606.ENSP00000300061,9606.ENSP00000303540,9606.ENSP00000362183,9606.ENSP00000386306,9606.ENSP00000396320,9606.ENSP00000435648	SCN2B,SCNN1G,SCN1A,GRIK3,SCN9A,SCN4A,GRIK4
GO Process	GO:0003401	Axis elongation	7	26	0.74	0.0418	9606.ENSP00000240285,9606.ENSP00000245451,9606.ENSP00000264664,9606.ENSP00000297261,9606.ENSP00000357040,9606.ENSP00000366306,9606.ENSP00000379097	RDH10,BMP4,FGF10,SHH,VANGL2,SPRY2,AREG
GO Process	GO:0055083	Monovalent inorganic anion homeostasis	7	26	0.74	0.0418	9606.ENSP00000234396,9606.ENSP00000262613,9606.ENSP00000354238,9606.ENSP00000377265,9606.ENSP00000379822,9606.ENSP00000387694,9606.ENSP00000395983	ATP6V1B1,SLC9A3R1,ENPP1,TFAP2B,SLC12A1,SLC12A5,SLC12A4
GO Process	GO:0099560	Synaptic membrane adhesion	7	26	0.74	0.0418	9606.ENSP00000231021,9606.ENSP00000249363,9606.ENSP00000359085,9606.ENSP00000359864,9606.ENSP00000367292,9606.ENSP00000385142,9606.ENSP00000436552	CDH9,LRRC4,NTNG1,GPC4,FLRT3,NRXN1,IGSF9B
GO Process	GO:0021983	Pituitary gland development	11	42	0.73	0.0039	9606.ENSP00000245451,9606.ENSP00000249750,9606.ENSP00000264664,9606.ENSP00000304169,9606.ENSP00000320180,9606.ENSP00000329170,9606.ENSP00000342931,9606.ENSP00000345681,9606.ENSP00000372170,9606.ENSP00000404100,9606.ENSP00000462647	BMP4,ALDH1A2,FGF10,PITX2,GHRHR,POU3F2,POU1F1,GATA2,MSX1,PAX6,ADCYAP1
Reactome	HSA-419037	NCAM1 interactions	11	42	0.73	0.0287	9606.ENSP00000252575,9606.ENSP00000302648,9606.ENSP00000330633,9606.ENSP00000351310,9606.ENSP00000355192,9606.ENSP00000361834,9606.ENSP00000369889,9606.ENSP00000379823,9606.ENSP00000379866,9606.ENSP00000387435,9606.ENSP00000409007	NCAN,NRTN,CNTN2,COL6A6,CACNA1S,COL9A2,COL2A1,COL4A3,COL4A4,ARTN,GDNF
GO Function	GO:0005245	Voltage-gated calcium channel activity	11	44	0.71	0.0039	9606.ENSP00000270458,9606.ENSP00000290039,9606.ENSP00000329926,9606.ENSP00000351732,9606.ENSP00000352608,9606.ENSP00000355192,9606.ENSP00000356545,9606.ENSP00000358513,9606.ENSP00000360423,9606.ENSP00000372169,9606.ENSP00000394624	CACNG8,CACHD1,CALHM1,TMC2,RYR1,CACNA1S,CACNA1E,CNR1,CACNA1B,CACNA2D4,OPRM1
GO Process	GO:0060416	Response to growth hormone	9	36	0.71	0.0171	9606.ENSP00000233813,9606.ENSP00000241256,9606.ENSP00000302150,9606.ENSP00000309524,9606.ENSP00000312673,9606.ENSP00000316416,9606.ENSP00000333157,9606.ENSP00000376623,9606.ENSP00000482954	IGFBP5,GHSR,PRL,CSHL1,GH1,CSH1,GH2,CSH2,PRLR
STRING clusters	CL:24085	Phototransduction, and Cone-rod dystrophy	11	46	0.69	0.0164	9606.ENSP00000218006,9606.ENSP00000230381,9606.ENSP00000261047,9606.ENSP00000328412,9606.ENSP00000332809,9606.ENSP00000355969,9606.ENSP00000360502,9606.ENSP00000377140,9606.ENSP00000384264,9606.ENSP00000450456,9606.ENSP00000465932	GUCY2F,PRPH2,GUCA1C,PDE6G,C2orf71,RD3,PDE6C,CNGA3,CNGA1,RAX2,PRCD
KEGG	hsa05033	Nicotine addiction	9	38	0.69	0.0349	9606.ENSP00000217420,9606.ENSP00000234389,9606.ENSP00000295452,9606.ENSP00000316909,9606.ENSP00000359353,9606.ENSP00000360423,9606.ENSP00000386029,9606.ENSP00000421828,9606.ENSP00000477455	SLC32A1,GRIN3B,GABRG1,SLC17A8,GABRE,CACNA1B,GABRR2,GABRA2,GRIN2B
GO Process	GO:0010837	Regulation of keratinocyte proliferation	8	34	0.68	0.0391	9606.ENSP00000264012,9606.ENSP00000264664,9606.ENSP00000267843,9606.ENSP00000306991,9606.ENSP00000357196,9606.ENSP00000379097,9606.ENSP00000385451,9606.ENSP00000484472	CDH3,FGF10,FGF7,HAS2,PTPRK,AREG,MDK,EPPK1
Reactome	HSA-1296072	Voltage gated Potassium channels	10	43	0.68	0.0444	9606.ENSP00000155840,9606.ENSP00000252321,9606.ENSP00000264661,9606.ENSP00000287042,9606.ENSP00000302719,9606.ENSP00000312129,9606.ENSP00000328511,9606.ENSP00000328813,9606.ENSP00000373648,9606.ENSP00000435954	KCNQ1,KCNA5,KCNH4,KCNS2,KCNAB3,KCNG4,KCNA4,KCNH8,KCNQ3,KCNV1
UniProt Keywords	KW-1071	Ligand-gated ion channel	18	78	0.67	1.9e-05	9606.ENSP00000225328,9606.ENSP00000234389,9606.ENSP00000261751,9606.ENSP00000274093,9606.ENSP00000282020,9606.ENSP00000299565,9606.ENSP00000330696,9606.ENSP00000334854,9606.ENSP00000352608,9606.ENSP00000362183,9606.ENSP00000363435,9606.ENSP00000370744,9606.ENSP00000373884,9606.ENSP00000377140,9606.ENSP00000384264,9606.ENSP00000421828,9606.ENSP00000435648,9606.ENSP00000477455	P2RX5,GRIN3B,CHRNB4,GLRA3,GRID2,CHRNA5,P2RX7,ZACN,RYR1,GRIK3,ITPR3,ITPR2,RYR3,CNGA3,CNGA1,GABRA2,GRIK4,GRIN2B
STRING clusters	CL:23089	Voltage-gated potassium channel complex, and interaction between l1 and ankyrins	21	91	0.67	3.93e-05	9606.ENSP00000155840,9606.ENSP00000252321,9606.ENSP00000258111,9606.ENSP00000264661,9606.ENSP00000274629,9606.ENSP00000278947,9606.ENSP00000287042,9606.ENSP00000302719,9606.ENSP00000303540,9606.ENSP00000312129,9606.ENSP00000322390,9606.ENSP00000328511,9606.ENSP00000328813,9606.ENSP00000363435,9606.ENSP00000365301,9606.ENSP00000373648,9606.ENSP00000386306,9606.ENSP00000396320,9606.ENSP00000414886,…	KCNQ1,KCNA5,KCNMB4,KCNH4,KCNMB1,SCN2B,KCNS2,KCNAB3,SCN1A,KCNG4,FGF13,KCNA4,KCNH8,ITPR3,FGF14,KCNQ3,SCN9A,SCN4A,KCNIP1,KCNV1,KCNN1
GO Process	GO:0021536	Diencephalon development	17	74	0.67	0.00023	9606.ENSP00000245451,9606.ENSP00000249750,9606.ENSP00000264664,9606.ENSP00000265362,9606.ENSP00000276571,9606.ENSP00000297261,9606.ENSP00000304169,9606.ENSP00000320180,9606.ENSP00000329170,9606.ENSP00000334002,9606.ENSP00000342931,9606.ENSP00000345681,9606.ENSP00000368332,9606.ENSP00000371936,9606.ENSP00000372170,9606.ENSP00000404100,9606.ENSP00000462647	BMP4,ALDH1A2,FGF10,SEMA3A,CRH,SHH,PITX2,GHRHR,POU3F2,HAP1,POU1F1,GATA2,ARX,SEMA5A,MSX1,PAX6,ADCYAP1
GO Component	GO:0031904	Endosome lumen	8	35	0.67	0.0276	9606.ENSP00000233242,9606.ENSP00000253754,9606.ENSP00000302150,9606.ENSP00000312673,9606.ENSP00000316416,9606.ENSP00000333157,9606.ENSP00000358525,9606.ENSP00000482954	APOB,PDLIM4,PRL,GH1,CSH1,GH2,NGF,PRLR
STRING clusters	CL:23090	Voltage gated Potassium channels, and Phase 0 - rapid depolarisation	18	81	0.66	0.00048	9606.ENSP00000155840,9606.ENSP00000252321,9606.ENSP00000264661,9606.ENSP00000278947,9606.ENSP00000287042,9606.ENSP00000302719,9606.ENSP00000303540,9606.ENSP00000312129,9606.ENSP00000322390,9606.ENSP00000328511,9606.ENSP00000328813,9606.ENSP00000363435,9606.ENSP00000365301,9606.ENSP00000373648,9606.ENSP00000386306,9606.ENSP00000396320,9606.ENSP00000414886,9606.ENSP00000435954	KCNQ1,KCNA5,KCNH4,SCN2B,KCNS2,KCNAB3,SCN1A,KCNG4,FGF13,KCNA4,KCNH8,ITPR3,FGF14,KCNQ3,SCN9A,SCN4A,KCNIP1,KCNV1
Pfam	PF07885	Ion channel	14	63	0.66	0.0127	9606.ENSP00000155840,9606.ENSP00000252321,9606.ENSP00000264661,9606.ENSP00000287042,9606.ENSP00000294725,9606.ENSP00000306275,9606.ENSP00000312129,9606.ENSP00000327611,9606.ENSP00000328511,9606.ENSP00000328813,9606.ENSP00000373648,9606.ENSP00000435954,9606.ENSP00000444948,9606.ENSP00000476519	KCNQ1,KCNA5,KCNH4,KCNS2,KCNT2,KCNK3,KCNG4,KCNK12,KCNA4,KCNH8,KCNQ3,KCNV1,KCNK4,KCNN1
GO Function	GO:0005262	Calcium channel activity	25	114	0.65	1.13e-06	9606.ENSP00000234389,9606.ENSP00000253255,9606.ENSP00000270458,9606.ENSP00000290039,9606.ENSP00000329926,9606.ENSP00000341550,9606.ENSP00000351732,9606.ENSP00000352608,9606.ENSP00000355192,9606.ENSP00000356545,9606.ENSP00000357943,9606.ENSP00000358513,9606.ENSP00000359640,9606.ENSP00000360423,9606.ENSP00000363435,9606.ENSP00000366314,9606.ENSP00000370744,9606.ENSP00000372169,9606.ENSP00000373884,…	GRIN3B,PKDREJ,CACNG8,CACHD1,CALHM1,SLC24A5,TMC2,RYR1,CACNA1S,CACNA1E,ANXA9,CNR1,MCOLN2,CACNA1B,ITPR3,TRPM3,ITPR2,CACNA2D4,RYR3,OPRM1,STIM2,TRPC7,SLC24A4,GRIN2B,PKD1L3
STRING clusters	CL:23088	Potassium channel activity, and phase 0 - rapid depolarisation	24	109	0.65	1.59e-05	9606.ENSP00000155840,9606.ENSP00000252321,9606.ENSP00000258111,9606.ENSP00000264661,9606.ENSP00000274629,9606.ENSP00000278947,9606.ENSP00000287042,9606.ENSP00000302719,9606.ENSP00000303540,9606.ENSP00000306275,9606.ENSP00000312129,9606.ENSP00000322390,9606.ENSP00000327611,9606.ENSP00000328511,9606.ENSP00000328813,9606.ENSP00000363435,9606.ENSP00000365301,9606.ENSP00000373648,9606.ENSP00000386306,…	KCNQ1,KCNA5,KCNMB4,KCNH4,KCNMB1,SCN2B,KCNS2,KCNAB3,SCN1A,KCNK3,KCNG4,FGF13,KCNK12,KCNA4,KCNH8,ITPR3,FGF14,KCNQ3,SCN9A,SCN4A,KCNIP1,KCNV1,KCNK4,KCNN1
Pfam	PF00520	Ion transport protein	25	115	0.65	2.24e-05	9606.ENSP00000155840,9606.ENSP00000252321,9606.ENSP00000253255,9606.ENSP00000264661,9606.ENSP00000287042,9606.ENSP00000303540,9606.ENSP00000312129,9606.ENSP00000328511,9606.ENSP00000328813,9606.ENSP00000352608,9606.ENSP00000355192,9606.ENSP00000356545,9606.ENSP00000360423,9606.ENSP00000363435,9606.ENSP00000366314,9606.ENSP00000370744,9606.ENSP00000373648,9606.ENSP00000373884,9606.ENSP00000377140,…	KCNQ1,KCNA5,PKDREJ,KCNH4,KCNS2,SCN1A,KCNG4,KCNA4,KCNH8,RYR1,CACNA1S,CACNA1E,CACNA1B,ITPR3,TRPM3,ITPR2,KCNQ3,RYR3,CNGA3,CNGA1,SCN9A,SCN4A,TRPC7,KCNV1,PKD1L3
InterPro	IPR005821	Ion transport domain	23	106	0.65	0.00018	9606.ENSP00000155840,9606.ENSP00000252321,9606.ENSP00000264661,9606.ENSP00000287042,9606.ENSP00000303540,9606.ENSP00000312129,9606.ENSP00000328511,9606.ENSP00000328813,9606.ENSP00000352608,9606.ENSP00000355192,9606.ENSP00000356545,9606.ENSP00000360423,9606.ENSP00000363435,9606.ENSP00000366314,9606.ENSP00000370744,9606.ENSP00000373648,9606.ENSP00000373884,9606.ENSP00000377140,9606.ENSP00000384264,…	KCNQ1,KCNA5,KCNH4,KCNS2,SCN1A,KCNG4,KCNA4,KCNH8,RYR1,CACNA1S,CACNA1E,CACNA1B,ITPR3,TRPM3,ITPR2,KCNQ3,RYR3,CNGA3,CNGA1,SCN9A,SCN4A,TRPC7,KCNV1
UniProt Keywords	KW-0109	Calcium transport	21	99	0.64	7.75e-06	9606.ENSP00000236877,9606.ENSP00000270458,9606.ENSP00000290039,9606.ENSP00000329926,9606.ENSP00000341550,9606.ENSP00000352608,9606.ENSP00000355192,9606.ENSP00000356545,9606.ENSP00000359640,9606.ENSP00000360423,9606.ENSP00000363298,9606.ENSP00000363435,9606.ENSP00000366314,9606.ENSP00000370744,9606.ENSP00000372169,9606.ENSP00000373884,9606.ENSP00000397925,9606.ENSP00000417569,9606.ENSP00000426070,…	SLC8A2,CACNG8,CACHD1,CALHM1,SLC24A5,RYR1,CACNA1S,CACNA1E,MCOLN2,CACNA1B,BSPRY,ITPR3,TRPM3,ITPR2,CACNA2D4,RYR3,ATP2C2,STIM2,TRPC7,SLC24A4,PKD1L3
UniProt Keywords	KW-0107	Calcium channel	14	66	0.64	0.00051	9606.ENSP00000270458,9606.ENSP00000329926,9606.ENSP00000352608,9606.ENSP00000355192,9606.ENSP00000356545,9606.ENSP00000359640,9606.ENSP00000360423,9606.ENSP00000363435,9606.ENSP00000366314,9606.ENSP00000370744,9606.ENSP00000372169,9606.ENSP00000373884,9606.ENSP00000426070,9606.ENSP00000480090	CACNG8,CALHM1,RYR1,CACNA1S,CACNA1E,MCOLN2,CACNA1B,ITPR3,TRPM3,ITPR2,CACNA2D4,RYR3,TRPC7,PKD1L3
GO Function	GO:0015085	Calcium ion transmembrane transporter activity	27	130	0.63	8.23e-07	9606.ENSP00000234389,9606.ENSP00000236877,9606.ENSP00000253255,9606.ENSP00000270458,9606.ENSP00000290039,9606.ENSP00000329926,9606.ENSP00000341550,9606.ENSP00000351732,9606.ENSP00000352608,9606.ENSP00000355192,9606.ENSP00000356545,9606.ENSP00000357943,9606.ENSP00000358513,9606.ENSP00000359640,9606.ENSP00000360423,9606.ENSP00000363435,9606.ENSP00000366314,9606.ENSP00000370744,9606.ENSP00000372169,…	GRIN3B,SLC8A2,PKDREJ,CACNG8,CACHD1,CALHM1,SLC24A5,TMC2,RYR1,CACNA1S,CACNA1E,ANXA9,CNR1,MCOLN2,CACNA1B,ITPR3,TRPM3,ITPR2,CACNA2D4,RYR3,OPRM1,ATP2C2,STIM2,TRPC7,SLC24A4,GRIN2B,PKD1L3
GO Function	GO:1904315	Transmitter-gated ion channel activity involved in regulation of postsynaptic membrane potential	11	53	0.63	0.0134	9606.ENSP00000234389,9606.ENSP00000261751,9606.ENSP00000282020,9606.ENSP00000295452,9606.ENSP00000299565,9606.ENSP00000359353,9606.ENSP00000362183,9606.ENSP00000386029,9606.ENSP00000421828,9606.ENSP00000435648,9606.ENSP00000477455	GRIN3B,CHRNB4,GRID2,GABRG1,CHRNA5,GABRE,GRIK3,GABRR2,GABRA2,GRIK4,GRIN2B
STRING clusters	CL:24082	Photoreceptor outer segment, and leber congenital amaurosis	12	57	0.63	0.0208	9606.ENSP00000218006,9606.ENSP00000230381,9606.ENSP00000261047,9606.ENSP00000328412,9606.ENSP00000332809,9606.ENSP00000334665,9606.ENSP00000355969,9606.ENSP00000360502,9606.ENSP00000377140,9606.ENSP00000384264,9606.ENSP00000450456,9606.ENSP00000465932	GUCY2F,PRPH2,GUCA1C,PDE6G,C2orf71,FSCN2,RD3,PDE6C,CNGA3,CNGA1,RAX2,PRCD
GO Function	GO:0008188	Neuropeptide receptor activity	10	49	0.62	0.0258	9606.ENSP00000234371,9606.ENSP00000249016,9606.ENSP00000263054,9606.ENSP00000282018,9606.ENSP00000299727,9606.ENSP00000306449,9606.ENSP00000329684,9606.ENSP00000394624,9606.ENSP00000417161,9606.ENSP00000422185	KISS1R,MCHR1,SORCS1,CYSLTR2,GALR1,GPR37,GALR2,OPRM1,GPR143,SORCS2
GO Process	GO:0007588	Excretion	9	44	0.62	0.0418	9606.ENSP00000234396,9606.ENSP00000261751,9606.ENSP00000264734,9606.ENSP00000299155,9606.ENSP00000300061,9606.ENSP00000332771,9606.ENSP00000356587,9606.ENSP00000364831,9606.ENSP00000385451	ATP6V1B1,CHRNB4,CLDN16,AMN,SCNN1G,CLCNKA,NPHS2,CLCNKB,MDK
GO Process	GO:0060291	Long-term synaptic potentiation	9	44	0.62	0.0418	9606.ENSP00000236877,9606.ENSP00000240587,9606.ENSP00000274711,9606.ENSP00000276571,9606.ENSP00000277120,9606.ENSP00000295057,9606.ENSP00000363435,9606.ENSP00000388910,9606.ENSP00000477455	SLC8A2,TSHZ3,LRRTM2,CRH,NTRK2,LRRTM1,ITPR3,NFATC4,GRIN2B
GO Function	GO:0005230	Extracellular ligand-gated ion channel activity	15	75	0.61	0.0018	9606.ENSP00000225328,9606.ENSP00000234389,9606.ENSP00000261751,9606.ENSP00000274093,9606.ENSP00000282020,9606.ENSP00000295452,9606.ENSP00000299565,9606.ENSP00000330696,9606.ENSP00000334854,9606.ENSP00000359353,9606.ENSP00000362183,9606.ENSP00000386029,9606.ENSP00000421828,9606.ENSP00000435648,9606.ENSP00000477455	P2RX5,GRIN3B,CHRNB4,GLRA3,GRID2,GABRG1,CHRNA5,P2RX7,ZACN,GABRE,GRIK3,GABRR2,GABRA2,GRIK4,GRIN2B
GO Process	GO:0051965	Positive regulation of synapse assembly	13	66	0.61	0.0078	9606.ENSP00000219197,9606.ENSP00000225823,9606.ENSP00000274711,9606.ENSP00000277120,9606.ENSP00000282020,9606.ENSP00000295057,9606.ENSP00000355751,9606.ENSP00000362095,9606.ENSP00000366058,9606.ENSP00000366283,9606.ENSP00000367292,9606.ENSP00000381097,9606.ENSP00000385142	CBLN1,ASIC2,LRRTM2,NTRK2,GRID2,LRRTM1,THBS2,SRPX2,SYNDIG1,SLITRK5,FLRT3,EPHB1,NRXN1
GO Function	GO:0022824	Transmitter-gated ion channel activity	12	60	0.61	0.0098	9606.ENSP00000234389,9606.ENSP00000261751,9606.ENSP00000274093,9606.ENSP00000282020,9606.ENSP00000295452,9606.ENSP00000299565,9606.ENSP00000359353,9606.ENSP00000362183,9606.ENSP00000386029,9606.ENSP00000421828,9606.ENSP00000435648,9606.ENSP00000477455	GRIN3B,CHRNB4,GLRA3,GRID2,GABRG1,CHRNA5,GABRE,GRIK3,GABRR2,GABRA2,GRIK4,GRIN2B
GO Process	GO:0006940	Regulation of smooth muscle contraction	12	60	0.61	0.0116	9606.ENSP00000241256,9606.ENSP00000252456,9606.ENSP00000256969,9606.ENSP00000261751,9606.ENSP00000280155,9606.ENSP00000298815,9606.ENSP00000354490,9606.ENSP00000356205,9606.ENSP00000356438,9606.ENSP00000363092,9606.ENSP00000389252,9606.ENSP00000401678	GHSR,CNN1,SPX,CHRNB4,ADRA2A,ARHGAP42,ATP1A2,ADORA1,PTGS2,PRKG1,NPNT,MYOCD
GO Process	GO:0008038	Neuron recognition	10	50	0.61	0.0288	9606.ENSP00000265362,9606.ENSP00000330633,9606.ENSP00000357073,9606.ENSP00000358513,9606.ENSP00000359629,9606.ENSP00000362560,9606.ENSP00000371936,9606.ENSP00000383303,9606.ENSP00000407822,9606.ENSP00000417335	SEMA3A,CNTN2,IGSF9,CNR1,CRTAC1,VSTM2L,SEMA5A,DSCAM,CNTN6,ROBO2
GO Function	GO:0022836	Gated channel activity	64	332	0.6	3.2e-15	9606.ENSP00000003084,9606.ENSP00000155840,9606.ENSP00000225328,9606.ENSP00000225823,9606.ENSP00000234389,9606.ENSP00000252321,9606.ENSP00000258111,9606.ENSP00000261751,9606.ENSP00000264661,9606.ENSP00000270458,9606.ENSP00000274093,9606.ENSP00000274629,9606.ENSP00000278947,9606.ENSP00000282020,9606.ENSP00000287042,9606.ENSP00000290039,9606.ENSP00000294725,9606.ENSP00000295452,9606.ENSP00000299565,…	CFTR,KCNQ1,P2RX5,ASIC2,GRIN3B,KCNA5,KCNMB4,CHRNB4,KCNH4,CACNG8,GLRA3,KCNMB1,SCN2B,GRID2,KCNS2,CACHD1,KCNT2,GABRG1,CHRNA5,SCNN1G,KCNAB3,SCN1A,KCNK3,KCNG4,KCNK12,KCNA4,KCNH8,CALHM1,P2RX7,CLCNKA,ZACN,TMC2,RYR1,CACNA1S,CACNA1E,CNR1,GABRE,MCOLN2,CACNA1B,NOX1,GRIK3,ITPR3,CLCNKB,TRPM3,ITPR2,CACNA2D4,KCNQ3,RYR3,CNGA3,CNGA1,GABRR2,SCN9A,OPRM1,SCN4A,KCNIP1,LRRC55,TMEM150C,GABRA2,GRIK4,KCNV1,KCNK4,KCNN1,GRI…
GO Component	GO:0060076	Excitatory synapse	10	51	0.6	0.0201	9606.ENSP00000219197,9606.ENSP00000249363,9606.ENSP00000260323,9606.ENSP00000274711,9606.ENSP00000282020,9606.ENSP00000295057,9606.ENSP00000316909,9606.ENSP00000362095,9606.ENSP00000366058,9606.ENSP00000407822	CBLN1,LRRC4,UNC13C,LRRTM2,GRID2,LRRTM1,SLC17A8,SRPX2,SYNDIG1,CNTN6
GO Function	GO:0098632	Cell-cell adhesion mediator activity	10	51	0.6	0.0319	9606.ENSP00000324302,9606.ENSP00000330633,9606.ENSP00000357073,9606.ENSP00000359085,9606.ENSP00000359225,9606.ENSP00000360305,9606.ENSP00000362560,9606.ENSP00000369129,9606.ENSP00000383303,9606.ENSP00000407822	STXBP6,CNTN2,IGSF9,NTNG1,CNN3,PDLIM1,VSTM2L,DSP,DSCAM,CNTN6
STRING clusters	CL:23085	Voltage-gated channel, and calcium-activated potassium channel activity	30	158	0.59	7.52e-06	9606.ENSP00000155840,9606.ENSP00000252321,9606.ENSP00000258111,9606.ENSP00000264661,9606.ENSP00000274629,9606.ENSP00000278947,9606.ENSP00000287042,9606.ENSP00000290039,9606.ENSP00000302719,9606.ENSP00000303540,9606.ENSP00000306275,9606.ENSP00000312129,9606.ENSP00000322390,9606.ENSP00000327611,9606.ENSP00000328511,9606.ENSP00000328813,9606.ENSP00000352608,9606.ENSP00000355192,9606.ENSP00000356545,…	KCNQ1,KCNA5,KCNMB4,KCNH4,KCNMB1,SCN2B,KCNS2,CACHD1,KCNAB3,SCN1A,KCNK3,KCNG4,FGF13,KCNK12,KCNA4,KCNH8,RYR1,CACNA1S,CACNA1E,CACNA1B,ITPR3,FGF14,CACNA2D4,KCNQ3,SCN9A,SCN4A,KCNIP1,KCNV1,KCNK4,KCNN1
GO Function	GO:0015276	Ligand-gated ion channel activity	25	133	0.59	1.28e-05	9606.ENSP00000003084,9606.ENSP00000225328,9606.ENSP00000225823,9606.ENSP00000234389,9606.ENSP00000261751,9606.ENSP00000274093,9606.ENSP00000282020,9606.ENSP00000295452,9606.ENSP00000299565,9606.ENSP00000300061,9606.ENSP00000330696,9606.ENSP00000334854,9606.ENSP00000352608,9606.ENSP00000359353,9606.ENSP00000359640,9606.ENSP00000362183,9606.ENSP00000363435,9606.ENSP00000370744,9606.ENSP00000373884,…	CFTR,P2RX5,ASIC2,GRIN3B,CHRNB4,GLRA3,GRID2,GABRG1,CHRNA5,SCNN1G,P2RX7,ZACN,RYR1,GABRE,MCOLN2,GRIK3,ITPR3,ITPR2,RYR3,CNGA3,CNGA1,GABRR2,GABRA2,GRIK4,GRIN2B
GO Process	GO:0035270	Endocrine system development	23	120	0.59	6.64e-05	9606.ENSP00000245451,9606.ENSP00000249750,9606.ENSP00000257290,9606.ENSP00000264664,9606.ENSP00000276571,9606.ENSP00000279873,9606.ENSP00000295108,9606.ENSP00000297261,9606.ENSP00000304169,9606.ENSP00000320180,9606.ENSP00000329170,9606.ENSP00000342931,9606.ENSP00000345681,9606.ENSP00000359866,9606.ENSP00000362690,9606.ENSP00000366347,9606.ENSP00000368632,9606.ENSP00000372170,9606.ENSP00000385451,…	BMP4,ALDH1A2,PDGFRA,FGF10,CRH,ARID5B,NEUROD1,SHH,PITX2,GHRHR,POU3F2,POU1F1,GATA2,BMP5,NR5A1,NKX2-2,GATA3,MSX1,MDK,PAX6,HOXB3,STRA6,ADCYAP1
GO Component	GO:0034705	Potassium channel complex	17	91	0.58	0.00068	9606.ENSP00000155840,9606.ENSP00000252321,9606.ENSP00000258111,9606.ENSP00000264661,9606.ENSP00000274629,9606.ENSP00000287042,9606.ENSP00000302719,9606.ENSP00000312129,9606.ENSP00000328511,9606.ENSP00000362183,9606.ENSP00000373648,9606.ENSP00000414886,9606.ENSP00000419542,9606.ENSP00000435648,9606.ENSP00000435954,9606.ENSP00000444948,9606.ENSP00000476519	KCNQ1,KCNA5,KCNMB4,KCNH4,KCNMB1,KCNS2,KCNAB3,KCNG4,KCNA4,GRIK3,KCNQ3,KCNIP1,LRRC55,GRIK4,KCNV1,KCNK4,KCNN1
STRING clusters	CL:22538	Ionotropic glutamate receptor complex, and disruption of postsynaptic signaling by cnv	12	64	0.58	0.0394	9606.ENSP00000219197,9606.ENSP00000270458,9606.ENSP00000274711,9606.ENSP00000282020,9606.ENSP00000295057,9606.ENSP00000316377,9606.ENSP00000362183,9606.ENSP00000385142,9606.ENSP00000400258,9606.ENSP00000435648,9606.ENSP00000440556,9606.ENSP00000477455	CBLN1,CACNG8,LRRTM2,GRID2,LRRTM1,DLGAP1,GRIK3,NRXN1,DLGAP2,GRIK4,GRM4,GRIN2B
UniProt Keywords	KW-0407	Ion channel	63	346	0.57	7.13e-15	9606.ENSP00000003084,9606.ENSP00000155840,9606.ENSP00000219207,9606.ENSP00000225328,9606.ENSP00000234389,9606.ENSP00000252321,9606.ENSP00000253255,9606.ENSP00000258111,9606.ENSP00000260743,9606.ENSP00000261751,9606.ENSP00000264661,9606.ENSP00000270458,9606.ENSP00000274093,9606.ENSP00000274629,9606.ENSP00000278947,9606.ENSP00000282020,9606.ENSP00000287042,9606.ENSP00000294725,9606.ENSP00000295452,…	CFTR,KCNQ1,PLLP,P2RX5,GRIN3B,KCNA5,PKDREJ,KCNMB4,CALHM2,CHRNB4,KCNH4,CACNG8,GLRA3,KCNMB1,SCN2B,GRID2,KCNS2,KCNT2,GABRG1,CHRNA5,SCNN1G,KCNAB3,SCN1A,KCNK3,KCNG4,KCNK12,KCNA4,KCNH8,CALHM1,P2RX7,CLCNKA,ZACN,TMC2,RYR1,CACNA1S,CACNA1E,GABRE,MCOLN2,CACNA1B,NOX1,GRIK3,ITPR3,CLCNKB,TRPM3,ITPR2,CACNA2D4,KCNQ3,RYR3,CNGA3,CNGA1,GABRR2,SCN9A,SCN4A,LRRC55,GABRA2,TRPC7,GRIK4,KCNV1,KCNK4,KCNN1,GRIN2B,TMC4,PKD1L3
GO Function	GO:0005261	Cation channel activity	59	326	0.57	2.23e-13	9606.ENSP00000155840,9606.ENSP00000225328,9606.ENSP00000225823,9606.ENSP00000234389,9606.ENSP00000252321,9606.ENSP00000253255,9606.ENSP00000258111,9606.ENSP00000260743,9606.ENSP00000261751,9606.ENSP00000264661,9606.ENSP00000270458,9606.ENSP00000274629,9606.ENSP00000278947,9606.ENSP00000287042,9606.ENSP00000290039,9606.ENSP00000294725,9606.ENSP00000299565,9606.ENSP00000300061,9606.ENSP00000302719,…	KCNQ1,P2RX5,ASIC2,GRIN3B,KCNA5,PKDREJ,KCNMB4,CALHM2,CHRNB4,KCNH4,CACNG8,KCNMB1,SCN2B,KCNS2,CACHD1,KCNT2,CHRNA5,SCNN1G,KCNAB3,SCN1A,KCNK3,KCNG4,KCNK12,KCNA4,KCNH8,CALHM1,P2RX7,SLC24A5,TMC2,RYR1,CACNA1S,CACNA1E,ANXA9,CNR1,MCOLN2,CACNA1B,GRIK3,ITPR3,TRPM3,ITPR2,CACNA2D4,KCNQ3,RYR3,CNGA3,CNGA1,SCN9A,OPRM1,SCN4A,KCNIP1,STIM2,LRRC55,TRPC7,SLC24A4,GRIK4,KCNV1,KCNK4,KCNN1,GRIN2B,PKD1L3
GO Function	GO:0005244	Voltage-gated ion channel activity	35	194	0.57	1.36e-07	9606.ENSP00000155840,9606.ENSP00000252321,9606.ENSP00000264661,9606.ENSP00000270458,9606.ENSP00000278947,9606.ENSP00000287042,9606.ENSP00000290039,9606.ENSP00000294725,9606.ENSP00000302719,9606.ENSP00000303540,9606.ENSP00000306275,9606.ENSP00000312129,9606.ENSP00000327611,9606.ENSP00000328511,9606.ENSP00000328813,9606.ENSP00000329926,9606.ENSP00000332771,9606.ENSP00000351732,9606.ENSP00000352608,…	KCNQ1,KCNA5,KCNH4,CACNG8,SCN2B,KCNS2,CACHD1,KCNT2,KCNAB3,SCN1A,KCNK3,KCNG4,KCNK12,KCNA4,KCNH8,CALHM1,CLCNKA,TMC2,RYR1,CACNA1S,CACNA1E,CNR1,CACNA1B,NOX1,CLCNKB,CACNA2D4,KCNQ3,SCN9A,OPRM1,SCN4A,KCNIP1,LRRC55,KCNV1,KCNK4,GRIN2B
STRING clusters	CL:23084	Voltage-gated channel, and TRP channels	36	198	0.57	1.17e-06	9606.ENSP00000155840,9606.ENSP00000225823,9606.ENSP00000252321,9606.ENSP00000258111,9606.ENSP00000264661,9606.ENSP00000274629,9606.ENSP00000278947,9606.ENSP00000287042,9606.ENSP00000290039,9606.ENSP00000302719,9606.ENSP00000303540,9606.ENSP00000306275,9606.ENSP00000312129,9606.ENSP00000322390,9606.ENSP00000327611,9606.ENSP00000328511,9606.ENSP00000328813,9606.ENSP00000352608,9606.ENSP00000355192,…	KCNQ1,ASIC2,KCNA5,KCNMB4,KCNH4,KCNMB1,SCN2B,KCNS2,CACHD1,KCNAB3,SCN1A,KCNK3,KCNG4,FGF13,KCNK12,KCNA4,KCNH8,RYR1,CACNA1S,CACNA1E,MCOLN2,CACNA1B,ITPR3,FGF14,TRPM3,ITPR2,CACNA2D4,KCNQ3,SCN9A,SCN4A,KCNIP1,STIM2,TMEM150C,KCNV1,KCNK4,KCNN1
GO Process	GO:0071805	Potassium ion transmembrane transport	30	165	0.57	4.01e-06	9606.ENSP00000155840,9606.ENSP00000250111,9606.ENSP00000252321,9606.ENSP00000258111,9606.ENSP00000262626,9606.ENSP00000264661,9606.ENSP00000265113,9606.ENSP00000274629,9606.ENSP00000287042,9606.ENSP00000294725,9606.ENSP00000302719,9606.ENSP00000306275,9606.ENSP00000312129,9606.ENSP00000327611,9606.ENSP00000328511,9606.ENSP00000328813,9606.ENSP00000341550,9606.ENSP00000354490,9606.ENSP00000362183,…	KCNQ1,ATP1B2,KCNA5,KCNMB4,HPN,KCNH4,SLC1A3,KCNMB1,KCNS2,KCNT2,KCNAB3,KCNK3,KCNG4,KCNK12,KCNA4,KCNH8,SLC24A5,ATP1A2,GRIK3,KCNQ3,SLC12A1,SLC12A5,SLC12A4,KCNIP1,LRRC55,SLC24A4,GRIK4,KCNV1,KCNK4,KCNN1
GO Function	GO:0022843	Voltage-gated cation channel activity	25	137	0.57	1.92e-05	9606.ENSP00000155840,9606.ENSP00000252321,9606.ENSP00000264661,9606.ENSP00000270458,9606.ENSP00000287042,9606.ENSP00000290039,9606.ENSP00000294725,9606.ENSP00000302719,9606.ENSP00000306275,9606.ENSP00000312129,9606.ENSP00000328511,9606.ENSP00000328813,9606.ENSP00000329926,9606.ENSP00000351732,9606.ENSP00000352608,9606.ENSP00000355192,9606.ENSP00000356545,9606.ENSP00000358513,9606.ENSP00000360423,…	KCNQ1,KCNA5,KCNH4,CACNG8,KCNS2,CACHD1,KCNT2,KCNAB3,KCNK3,KCNG4,KCNA4,KCNH8,CALHM1,TMC2,RYR1,CACNA1S,CACNA1E,CNR1,CACNA1B,CACNA2D4,KCNQ3,OPRM1,LRRC55,KCNV1,GRIN2B
COMPARTMENTS	GOCC:0097060	Synaptic membrane	25	139	0.57	3.84e-05	9606.ENSP00000219197,9606.ENSP00000253754,9606.ENSP00000260323,9606.ENSP00000261368,9606.ENSP00000261751,9606.ENSP00000264377,9606.ENSP00000269141,9606.ENSP00000270458,9606.ENSP00000274711,9606.ENSP00000295057,9606.ENSP00000295452,9606.ENSP00000299565,9606.ENSP00000330633,9606.ENSP00000334910,9606.ENSP00000359353,9606.ENSP00000362095,9606.ENSP00000362183,9606.ENSP00000367177,9606.ENSP00000367292,…	CBLN1,PDLIM4,UNC13C,SNCAIP,CHRNB4,ADAM23,CDH2,CACNG8,LRRTM2,LRRTM1,GABRG1,CHRNA5,CNTN2,PDE2A,GABRE,SRPX2,GRIK3,PCDH8,FLRT3,NRXN1,GABRR2,GSG1L,SORCS2,GRIK4,GRIN2B
GO Process	GO:0060078	Regulation of postsynaptic membrane potential	19	104	0.57	0.00081	9606.ENSP00000225328,9606.ENSP00000234389,9606.ENSP00000261751,9606.ENSP00000274093,9606.ENSP00000282020,9606.ENSP00000295452,9606.ENSP00000299565,9606.ENSP00000330696,9606.ENSP00000356205,9606.ENSP00000359353,9606.ENSP00000362183,9606.ENSP00000365301,9606.ENSP00000386029,9606.ENSP00000394624,9606.ENSP00000421828,9606.ENSP00000429763,9606.ENSP00000435648,9606.ENSP00000462647,9606.ENSP00000477455	P2RX5,GRIN3B,CHRNB4,GLRA3,GRID2,GABRG1,CHRNA5,P2RX7,ADORA1,GABRE,GRIK3,FGF14,GABRR2,OPRM1,GABRA2,FAM196A,GRIK4,ADCYAP1,GRIN2B
UniProt Keywords	KW-0176	Collagen	15	82	0.57	0.0011	9606.ENSP00000272520,9606.ENSP00000295297,9606.ENSP00000298943,9606.ENSP00000330426,9606.ENSP00000335285,9606.ENSP00000348385,9606.ENSP00000351310,9606.ENSP00000361834,9606.ENSP00000363680,9606.ENSP00000369889,9606.ENSP00000379823,9606.ENSP00000379866,9606.ENSP00000382083,9606.ENSP00000404464,9606.ENSP00000411770	C1QL2,C1QTNF7,C1QL3,C1QTNF8,C1QL4,COL27A1,COL6A6,COL9A2,EDA,COL2A1,COL4A3,COL4A4,COL25A1,CCBE1,COLEC11
GO Component	GO:0046658	Anchored component of plasma membrane	11	60	0.57	0.018	9606.ENSP00000330633,9606.ENSP00000335397,9606.ENSP00000342411,9606.ENSP00000359085,9606.ENSP00000359864,9606.ENSP00000360158,9606.ENSP00000372067,9606.ENSP00000377284,9606.ENSP00000377836,9606.ENSP00000407822,9606.ENSP00000441197	CNTN2,RTN4RL2,NRN1L,NTNG1,GPC4,PKHD1,PRMT8,FOLR1,GPC3,CNTN6,RHBG
STRING clusters	CL:16432	Collagen biosynthesis and modifying enzymes	12	66	0.57	0.0446	9606.ENSP00000226284,9606.ENSP00000254722,9606.ENSP00000317232,9606.ENSP00000348385,9606.ENSP00000351310,9606.ENSP00000354960,9606.ENSP00000361834,9606.ENSP00000362304,9606.ENSP00000369889,9606.ENSP00000379823,9606.ENSP00000379866,9606.ENSP00000382083	IBSP,SERPINF1,FKBP10,COL27A1,COL6A6,COLGALT2,COL9A2,ADAMTS14,COL2A1,COL4A3,COL4A4,COL25A1
GO Function	GO:0072509	Divalent inorganic cation transmembrane transporter activity	28	158	0.56	7.25e-06	9606.ENSP00000234389,9606.ENSP00000236877,9606.ENSP00000253255,9606.ENSP00000270458,9606.ENSP00000290039,9606.ENSP00000329926,9606.ENSP00000341550,9606.ENSP00000351732,9606.ENSP00000352608,9606.ENSP00000355192,9606.ENSP00000355893,9606.ENSP00000356545,9606.ENSP00000357943,9606.ENSP00000358513,9606.ENSP00000359640,9606.ENSP00000360423,9606.ENSP00000363435,9606.ENSP00000366314,9606.ENSP00000370744,…	GRIN3B,SLC8A2,PKDREJ,CACNG8,CACHD1,CALHM1,SLC24A5,TMC2,RYR1,CACNA1S,SLC30A10,CACNA1E,ANXA9,CNR1,MCOLN2,CACNA1B,ITPR3,TRPM3,ITPR2,CACNA2D4,RYR3,OPRM1,ATP2C2,STIM2,TRPC7,SLC24A4,GRIN2B,PKD1L3
GO Function	GO:0015079	Potassium ion transmembrane transporter activity	28	159	0.56	7.73e-06	9606.ENSP00000155840,9606.ENSP00000250111,9606.ENSP00000252321,9606.ENSP00000258111,9606.ENSP00000264661,9606.ENSP00000274629,9606.ENSP00000287042,9606.ENSP00000294725,9606.ENSP00000302719,9606.ENSP00000306275,9606.ENSP00000312129,9606.ENSP00000327611,9606.ENSP00000328511,9606.ENSP00000328813,9606.ENSP00000341550,9606.ENSP00000354490,9606.ENSP00000362183,9606.ENSP00000373648,9606.ENSP00000379822,…	KCNQ1,ATP1B2,KCNA5,KCNMB4,KCNH4,KCNMB1,KCNS2,KCNT2,KCNAB3,KCNK3,KCNG4,KCNK12,KCNA4,KCNH8,SLC24A5,ATP1A2,GRIK3,KCNQ3,SLC12A1,SLC12A5,SLC12A4,KCNIP1,LRRC55,SLC24A4,GRIK4,KCNV1,KCNK4,KCNN1
COMPARTMENTS	GOCC:0045211	Postsynaptic membrane	17	97	0.56	0.003	9606.ENSP00000219197,9606.ENSP00000253754,9606.ENSP00000261751,9606.ENSP00000270458,9606.ENSP00000274711,9606.ENSP00000295057,9606.ENSP00000295452,9606.ENSP00000299565,9606.ENSP00000330633,9606.ENSP00000359353,9606.ENSP00000362183,9606.ENSP00000367177,9606.ENSP00000386029,9606.ENSP00000394954,9606.ENSP00000422185,9606.ENSP00000435648,9606.ENSP00000477455	CBLN1,PDLIM4,CHRNB4,CACNG8,LRRTM2,LRRTM1,GABRG1,CHRNA5,CNTN2,GABRE,GRIK3,PCDH8,GABRR2,GSG1L,SORCS2,GRIK4,GRIN2B
GO Function	GO:0005216	Ion channel activity	74	425	0.55	2e-15	9606.ENSP00000003084,9606.ENSP00000155840,9606.ENSP00000225328,9606.ENSP00000225823,9606.ENSP00000234389,9606.ENSP00000252321,9606.ENSP00000253255,9606.ENSP00000258111,9606.ENSP00000260743,9606.ENSP00000261751,9606.ENSP00000264661,9606.ENSP00000270458,9606.ENSP00000274093,9606.ENSP00000274629,9606.ENSP00000278947,9606.ENSP00000282020,9606.ENSP00000287042,9606.ENSP00000290039,9606.ENSP00000294725,…	CFTR,KCNQ1,P2RX5,ASIC2,GRIN3B,KCNA5,PKDREJ,KCNMB4,CALHM2,CHRNB4,KCNH4,CACNG8,GLRA3,KCNMB1,SCN2B,GRID2,KCNS2,CACHD1,KCNT2,GABRG1,CHRNA5,SCNN1G,KCNAB3,SCN1A,KCNK3,KCNG4,APOL1,KCNK12,KCNA4,KCNH8,CALHM1,P2RX7,CLCNKA,ZACN,SLC24A5,TMC2,RYR1,CACNA1S,SLC26A9,CACNA1E,ANXA9,CNR1,GABRE,MCOLN2,CACNA1B,GRIK3,ITPR3,CLCNKB,TRPM3,ITPR2,CACNA2D4,KCNQ3,RYR3,CNGA3,CNGA1,GABRR2,SCN9A,OPRM1,SCN4A,KCNIP1,STIM2,SLC26A8…
UniProt Keywords	KW-0633	Potassium transport	21	120	0.55	9.29e-05	9606.ENSP00000155840,9606.ENSP00000250111,9606.ENSP00000252321,9606.ENSP00000264661,9606.ENSP00000287042,9606.ENSP00000294725,9606.ENSP00000302719,9606.ENSP00000306275,9606.ENSP00000312129,9606.ENSP00000327611,9606.ENSP00000328511,9606.ENSP00000328813,9606.ENSP00000341550,9606.ENSP00000354490,9606.ENSP00000373648,9606.ENSP00000379822,9606.ENSP00000387694,9606.ENSP00000395983,9606.ENSP00000431840,…	KCNQ1,ATP1B2,KCNA5,KCNH4,KCNS2,KCNT2,KCNAB3,KCNK3,KCNG4,KCNK12,KCNA4,KCNH8,SLC24A5,ATP1A2,KCNQ3,SLC12A1,SLC12A5,SLC12A4,SLC24A4,KCNV1,KCNK4
GO Function	GO:0030594	Neurotransmitter receptor activity	19	109	0.55	0.00091	9606.ENSP00000234389,9606.ENSP00000261751,9606.ENSP00000274093,9606.ENSP00000282020,9606.ENSP00000295452,9606.ENSP00000299565,9606.ENSP00000316244,9606.ENSP00000322924,9606.ENSP00000334854,9606.ENSP00000353915,9606.ENSP00000356205,9606.ENSP00000357943,9606.ENSP00000359353,9606.ENSP00000362183,9606.ENSP00000363748,9606.ENSP00000386029,9606.ENSP00000421828,9606.ENSP00000435648,9606.ENSP00000477455	GRIN3B,CHRNB4,GLRA3,GRID2,GABRG1,CHRNA5,HTR1A,HTR1F,ZACN,HTR4,ADORA1,ANXA9,GABRE,GRIK3,HTR1D,GABRR2,GABRA2,GRIK4,GRIN2B
UniProt Keywords	KW-0631	Potassium channel	13	75	0.55	0.0052	9606.ENSP00000155840,9606.ENSP00000252321,9606.ENSP00000264661,9606.ENSP00000287042,9606.ENSP00000294725,9606.ENSP00000306275,9606.ENSP00000312129,9606.ENSP00000327611,9606.ENSP00000328511,9606.ENSP00000328813,9606.ENSP00000373648,9606.ENSP00000435954,9606.ENSP00000444948	KCNQ1,KCNA5,KCNH4,KCNS2,KCNT2,KCNK3,KCNG4,KCNK12,KCNA4,KCNH8,KCNQ3,KCNV1,KCNK4
GO Function	GO:0042562	Hormone binding	15	86	0.55	0.006	9606.ENSP00000218006,9606.ENSP00000218721,9606.ENSP00000219599,9606.ENSP00000241256,9606.ENSP00000249016,9606.ENSP00000257863,9606.ENSP00000299178,9606.ENSP00000299727,9606.ENSP00000320180,9606.ENSP00000329684,9606.ENSP00000332256,9606.ENSP00000354490,9606.ENSP00000362353,9606.ENSP00000384387,9606.ENSP00000482954	GUCY2F,MLNR,CRYM,GHSR,MCHR1,AMHR2,AVPR1A,GALR1,GHRHR,GALR2,ALDH1A3,ATP1A2,GLP1R,HCRTR1,PRLR
STRING clusters	CL:23578	Mixed, incl. chloride, and sodium:proton antiporter activity	17	99	0.55	0.0131	9606.ENSP00000003084,9606.ENSP00000262613,9606.ENSP00000274093,9606.ENSP00000300061,9606.ENSP00000332771,9606.ENSP00000337691,9606.ENSP00000355837,9606.ENSP00000359353,9606.ENSP00000361700,9606.ENSP00000364831,9606.ENSP00000379822,9606.ENSP00000386029,9606.ENSP00000387694,9606.ENSP00000395983,9606.ENSP00000421828,9606.ENSP00000434364,9606.ENSP00000441197	CFTR,SLC9A3R1,GLRA3,SCNN1G,CLCNKA,MAPK15,CAPN8,GABRE,GLRA4,CLCNKB,SLC12A1,GABRR2,SLC12A5,SLC12A4,GABRA2,SLC6A5,RHBG
GO Function	GO:0098960	Postsynaptic neurotransmitter receptor activity	12	70	0.55	0.0278	9606.ENSP00000234389,9606.ENSP00000261751,9606.ENSP00000282020,9606.ENSP00000295452,9606.ENSP00000299565,9606.ENSP00000357943,9606.ENSP00000359353,9606.ENSP00000362183,9606.ENSP00000386029,9606.ENSP00000421828,9606.ENSP00000435648,9606.ENSP00000477455	GRIN3B,CHRNB4,GRID2,GABRG1,CHRNA5,ANXA9,GABRE,GRIK3,GABRR2,GABRA2,GRIK4,GRIN2B
Reactome	HSA-418346	Platelet homeostasis	15	86	0.55	0.0287	9606.ENSP00000225328,9606.ENSP00000229264,9606.ENSP00000233242,9606.ENSP00000236877,9606.ENSP00000248150,9606.ENSP00000258111,9606.ENSP00000274629,9606.ENSP00000286063,9606.ENSP00000330696,9606.ENSP00000334910,9606.ENSP00000363092,9606.ENSP00000363435,9606.ENSP00000370744,9606.ENSP00000412130,9606.ENSP00000426070	P2RX5,GNB3,APOB,SLC8A2,GNG13,KCNMB4,KCNMB1,PDE11A,P2RX7,PDE2A,PRKG1,ITPR3,ITPR2,MRVI1,TRPC7
GO Function	GO:0004714	Transmembrane receptor protein tyrosine kinase activity	11	63	0.55	0.0386	9606.ENSP00000257290,9606.ENSP00000277120,9606.ENSP00000356899,9606.ENSP00000360120,9606.ENSP00000362139,9606.ENSP00000364860,9606.ENSP00000373700,9606.ENSP00000374323,9606.ENSP00000378058,9606.ENSP00000381097,9606.ENSP00000481994	PDGFRA,NTRK2,DDR2,ROR1,EPHA10,ROR2,ALK,EPHA6,EFEMP1,EPHB1,EPHB6
GO Component	GO:0034703	Cation channel complex	36	214	0.54	2.01e-07	9606.ENSP00000155840,9606.ENSP00000234389,9606.ENSP00000252321,9606.ENSP00000258111,9606.ENSP00000264661,9606.ENSP00000270458,9606.ENSP00000274629,9606.ENSP00000278947,9606.ENSP00000281172,9606.ENSP00000287042,9606.ENSP00000290039,9606.ENSP00000300061,9606.ENSP00000302719,9606.ENSP00000303540,9606.ENSP00000312129,9606.ENSP00000328511,9606.ENSP00000352608,9606.ENSP00000355192,9606.ENSP00000356545,…	KCNQ1,GRIN3B,KCNA5,KCNMB4,KCNH4,CACNG8,KCNMB1,SCN2B,EPS8,KCNS2,CACHD1,SCNN1G,KCNAB3,SCN1A,KCNG4,KCNA4,RYR1,CACNA1S,CACNA1E,CACNA1B,GRIK3,CACNA2D4,KCNQ3,RYR3,SCN9A,SCN4A,KCNIP1,LRRC55,TRPC7,GRIK4,KCNV1,KCNK4,KCNN1,GRIN2B,PKD1L3,SHISA8
UniProt Keywords	KW-0739	Sodium transport	20	118	0.54	0.0002	9606.ENSP00000236877,9606.ENSP00000250111,9606.ENSP00000266682,9606.ENSP00000273861,9606.ENSP00000273905,9606.ENSP00000278947,9606.ENSP00000299709,9606.ENSP00000300061,9606.ENSP00000303540,9606.ENSP00000316909,9606.ENSP00000341550,9606.ENSP00000354490,9606.ENSP00000379822,9606.ENSP00000386272,9606.ENSP00000386306,9606.ENSP00000389843,9606.ENSP00000393557,9606.ENSP00000396320,9606.ENSP00000431840,…	SLC8A2,ATP1B2,SLC6A15,SLC10A4,SLC10A6,SCN2B,SLC38A8,SCNN1G,SCN1A,SLC17A8,SLC24A5,ATP1A2,SLC12A1,SLC38A11,SCN9A,SLC38A4,SLC4A4,SCN4A,SLC24A4,SLC5A8
GO Function	GO:0005267	Potassium channel activity	21	123	0.54	0.00043	9606.ENSP00000155840,9606.ENSP00000252321,9606.ENSP00000258111,9606.ENSP00000264661,9606.ENSP00000274629,9606.ENSP00000287042,9606.ENSP00000294725,9606.ENSP00000302719,9606.ENSP00000306275,9606.ENSP00000312129,9606.ENSP00000327611,9606.ENSP00000328511,9606.ENSP00000328813,9606.ENSP00000362183,9606.ENSP00000373648,9606.ENSP00000414886,9606.ENSP00000419542,9606.ENSP00000435648,9606.ENSP00000435954,…	KCNQ1,KCNA5,KCNMB4,KCNH4,KCNMB1,KCNS2,KCNT2,KCNAB3,KCNK3,KCNG4,KCNK12,KCNA4,KCNH8,GRIK3,KCNQ3,KCNIP1,LRRC55,GRIK4,KCNV1,KCNK4,KCNN1
GO Component	GO:0005581	Collagen trimer	15	88	0.54	0.0045	9606.ENSP00000272520,9606.ENSP00000295297,9606.ENSP00000298943,9606.ENSP00000330426,9606.ENSP00000335285,9606.ENSP00000348385,9606.ENSP00000351310,9606.ENSP00000361834,9606.ENSP00000363680,9606.ENSP00000369889,9606.ENSP00000379823,9606.ENSP00000379866,9606.ENSP00000382083,9606.ENSP00000404464,9606.ENSP00000411770	C1QL2,C1QTNF7,C1QL3,C1QTNF8,C1QL4,COL27A1,COL6A6,COL9A2,EDA,COL2A1,COL4A3,COL4A4,COL25A1,CCBE1,COLEC11
GO Component	GO:0008076	Voltage-gated potassium channel complex	14	82	0.54	0.0065	9606.ENSP00000155840,9606.ENSP00000252321,9606.ENSP00000258111,9606.ENSP00000264661,9606.ENSP00000274629,9606.ENSP00000287042,9606.ENSP00000302719,9606.ENSP00000312129,9606.ENSP00000328511,9606.ENSP00000373648,9606.ENSP00000414886,9606.ENSP00000419542,9606.ENSP00000435954,9606.ENSP00000476519	KCNQ1,KCNA5,KCNMB4,KCNH4,KCNMB1,KCNS2,KCNAB3,KCNG4,KCNA4,KCNQ3,KCNIP1,LRRC55,KCNV1,KCNN1
COMPARTMENTS	GOCC:0034705	Potassium channel complex	13	77	0.54	0.0226	9606.ENSP00000155840,9606.ENSP00000252321,9606.ENSP00000258111,9606.ENSP00000264661,9606.ENSP00000312129,9606.ENSP00000328511,9606.ENSP00000362183,9606.ENSP00000373648,9606.ENSP00000414886,9606.ENSP00000419542,9606.ENSP00000435648,9606.ENSP00000444948,9606.ENSP00000476519	KCNQ1,KCNA5,KCNMB4,KCNH4,KCNG4,KCNA4,GRIK3,KCNQ3,KCNIP1,LRRC55,GRIK4,KCNK4,KCNN1
UniProt Keywords	KW-0628	Postsynaptic cell membrane	24	144	0.53	4.43e-05	9606.ENSP00000219197,9606.ENSP00000234389,9606.ENSP00000249363,9606.ENSP00000261751,9606.ENSP00000270458,9606.ENSP00000274093,9606.ENSP00000274711,9606.ENSP00000282020,9606.ENSP00000293662,9606.ENSP00000295057,9606.ENSP00000295452,9606.ENSP00000299565,9606.ENSP00000359353,9606.ENSP00000362183,9606.ENSP00000366058,9606.ENSP00000367177,9606.ENSP00000374036,9606.ENSP00000386029,9606.ENSP00000418070,…	CBLN1,GRIN3B,LRRC4,CHRNB4,CACNG8,GLRA3,LRRTM2,GRID2,GRASP,LRRTM1,GABRG1,CHRNA5,GABRE,GRIK3,SYNDIG1,PCDH8,RPH3A,GABRR2,PVRL3,GABRA2,SORCS2,GRIK4,IGSF9B,GRIN2B
UniProt Keywords	KW-0915	Sodium	22	133	0.53	0.00011	9606.ENSP00000236877,9606.ENSP00000250111,9606.ENSP00000265113,9606.ENSP00000266682,9606.ENSP00000273861,9606.ENSP00000273905,9606.ENSP00000278947,9606.ENSP00000299709,9606.ENSP00000300061,9606.ENSP00000303540,9606.ENSP00000316909,9606.ENSP00000341550,9606.ENSP00000354490,9606.ENSP00000379822,9606.ENSP00000386272,9606.ENSP00000386306,9606.ENSP00000389843,9606.ENSP00000393557,9606.ENSP00000396320,…	SLC8A2,ATP1B2,SLC1A3,SLC6A15,SLC10A4,SLC10A6,SCN2B,SLC38A8,SCNN1G,SCN1A,SLC17A8,SLC24A5,ATP1A2,SLC12A1,SLC38A11,SCN9A,SLC38A4,SLC4A4,SCN4A,SLC24A4,SLC6A5,SLC5A8
GO Process	GO:0016101	Diterpenoid metabolic process	19	114	0.53	0.0022	9606.ENSP00000209668,9606.ENSP00000222982,9606.ENSP00000233242,9606.ENSP00000240285,9606.ENSP00000249750,9606.ENSP00000258168,9606.ENSP00000276571,9606.ENSP00000299529,9606.ENSP00000308032,9606.ENSP00000310149,9606.ENSP00000332256,9606.ENSP00000359864,9606.ENSP00000361818,9606.ENSP00000377836,9606.ENSP00000426083,9606.ENSP00000456609,9606.ENSP00000463151,9606.ENSP00000466775,9606.ENSP00000482841	ADH1A,CYP3A5,APOB,RDH10,ALDH1A2,BCO1,CRH,CRABP1,CYP2S1,CYP2W1,ALDH1A3,GPC4,SDC4,GPC3,ADH1C,STRA6,RBP3,APOC2,CRABP2
GO Process	GO:0001523	Retinoid metabolic process	18	108	0.53	0.0033	9606.ENSP00000209668,9606.ENSP00000222982,9606.ENSP00000233242,9606.ENSP00000240285,9606.ENSP00000249750,9606.ENSP00000258168,9606.ENSP00000299529,9606.ENSP00000308032,9606.ENSP00000310149,9606.ENSP00000332256,9606.ENSP00000359864,9606.ENSP00000361818,9606.ENSP00000377836,9606.ENSP00000426083,9606.ENSP00000456609,9606.ENSP00000463151,9606.ENSP00000466775,9606.ENSP00000482841	ADH1A,CYP3A5,APOB,RDH10,ALDH1A2,BCO1,CRABP1,CYP2S1,CYP2W1,ALDH1A3,GPC4,SDC4,GPC3,ADH1C,STRA6,RBP3,APOC2,CRABP2
GO Process	GO:0099565	Chemical synaptic transmission, postsynaptic	18	109	0.53	0.0036	9606.ENSP00000225328,9606.ENSP00000234389,9606.ENSP00000261751,9606.ENSP00000274093,9606.ENSP00000282020,9606.ENSP00000295452,9606.ENSP00000299565,9606.ENSP00000330696,9606.ENSP00000356205,9606.ENSP00000357943,9606.ENSP00000359353,9606.ENSP00000362183,9606.ENSP00000386029,9606.ENSP00000394624,9606.ENSP00000421828,9606.ENSP00000429763,9606.ENSP00000435648,9606.ENSP00000477455	P2RX5,GRIN3B,CHRNB4,GLRA3,GRID2,GABRG1,CHRNA5,P2RX7,ADORA1,ANXA9,GABRE,GRIK3,GABRR2,OPRM1,GABRA2,FAM196A,GRIK4,GRIN2B
GO Process	GO:1902476	Chloride transmembrane transport	17	103	0.53	0.0054	9606.ENSP00000003084,9606.ENSP00000265113,9606.ENSP00000274093,9606.ENSP00000295452,9606.ENSP00000317674,9606.ENSP00000332771,9606.ENSP00000356102,9606.ENSP00000359353,9606.ENSP00000364831,9606.ENSP00000379822,9606.ENSP00000386029,9606.ENSP00000387549,9606.ENSP00000387694,9606.ENSP00000395983,9606.ENSP00000417638,9606.ENSP00000420194,9606.ENSP00000421828	CFTR,SLC1A3,GLRA3,GABRG1,APOL1,CLCNKA,SLC26A9,GABRE,CLCNKB,SLC12A1,GABRR2,SLC18A1,SLC12A5,SLC12A4,SLC26A8,CASR,GABRA2
GO Process	GO:0001656	Metanephros development	14	84	0.53	0.0158	9606.ENSP00000240285,9606.ENSP00000245451,9606.ENSP00000257290,9606.ENSP00000264664,9606.ENSP00000297261,9606.ENSP00000356587,9606.ENSP00000363689,9606.ENSP00000367714,9606.ENSP00000368632,9606.ENSP00000370253,9606.ENSP00000377265,9606.ENSP00000377836,9606.ENSP00000409007,9606.ENSP00000417335	RDH10,BMP4,PDGFRA,FGF10,SHH,NPHS2,ID3,HES5,GATA3,NKX3-1,TFAP2B,GPC3,GDNF,ROBO2
Reactome	HSA-1296071	Potassium Channels	17	103	0.53	0.0287	9606.ENSP00000155840,9606.ENSP00000229264,9606.ENSP00000248150,9606.ENSP00000252321,9606.ENSP00000258111,9606.ENSP00000264661,9606.ENSP00000274629,9606.ENSP00000287042,9606.ENSP00000302719,9606.ENSP00000306275,9606.ENSP00000312129,9606.ENSP00000328511,9606.ENSP00000328813,9606.ENSP00000373648,9606.ENSP00000435954,9606.ENSP00000444948,9606.ENSP00000476519	KCNQ1,GNB3,GNG13,KCNA5,KCNMB4,KCNH4,KCNMB1,KCNS2,KCNAB3,KCNK3,KCNG4,KCNA4,KCNH8,KCNQ3,KCNV1,KCNK4,KCNN1
UniProt Keywords	KW-0654	Proteoglycan	9	55	0.53	0.0409	9606.ENSP00000252575,9606.ENSP00000349677,9606.ENSP00000359864,9606.ENSP00000361818,9606.ENSP00000361834,9606.ENSP00000362095,9606.ENSP00000377836,9606.ENSP00000378401,9606.ENSP00000387356	NCAN,SPOCK3,GPC4,SDC4,COL9A2,SRPX2,GPC3,SPOCK1,ACAN
GO Process	GO:0042698	Ovulation cycle	11	66	0.53	0.0479	9606.ENSP00000254722,9606.ENSP00000257290,9606.ENSP00000287814,9606.ENSP00000306991,9606.ENSP00000325120,9606.ENSP00000362690,9606.ENSP00000379138,9606.ENSP00000385451,9606.ENSP00000394624,9606.ENSP00000416606,9606.ENSP00000417335	SERPINF1,PDGFRA,TIMP4,HAS2,PGR,NR5A1,AFP,MDK,OPRM1,FSHB,ROBO2
GO Process	GO:0051966	Regulation of synaptic transmission, glutamatergic	11	66	0.53	0.0479	9606.ENSP00000240587,9606.ENSP00000269141,9606.ENSP00000354490,9606.ENSP00000356205,9606.ENSP00000356438,9606.ENSP00000358513,9606.ENSP00000362183,9606.ENSP00000364860,9606.ENSP00000385142,9606.ENSP00000440556,9606.ENSP00000462647	TSHZ3,CDH2,ATP1A2,ADORA1,PTGS2,CNR1,GRIK3,ROR2,NRXN1,GRM4,ADCYAP1
GO Function	GO:0022803	Passive transmembrane transporter activity	76	472	0.52	1.11e-14	9606.ENSP00000003084,9606.ENSP00000155840,9606.ENSP00000225328,9606.ENSP00000225823,9606.ENSP00000234389,9606.ENSP00000252321,9606.ENSP00000253255,9606.ENSP00000258111,9606.ENSP00000260743,9606.ENSP00000261751,9606.ENSP00000264661,9606.ENSP00000270458,9606.ENSP00000274093,9606.ENSP00000274629,9606.ENSP00000278947,9606.ENSP00000282020,9606.ENSP00000287042,9606.ENSP00000290039,9606.ENSP00000294725,…	CFTR,KCNQ1,P2RX5,ASIC2,GRIN3B,KCNA5,PKDREJ,KCNMB4,CALHM2,CHRNB4,KCNH4,CACNG8,GLRA3,KCNMB1,SCN2B,GRID2,KCNS2,CACHD1,KCNT2,GABRG1,CHRNA5,SCNN1G,KCNAB3,SCN1A,KCNK3,KCNG4,APOL1,KCNK12,KCNA4,KCNH8,CALHM1,P2RX7,CLCNKA,ZACN,SLC24A5,TMC2,RYR1,CACNA1S,SLC26A9,CACNA1E,ANXA9,CNR1,GABRE,MCOLN2,CACNA1B,NOX1,GRIK3,ITPR3,CLCNKB,TRPM3,ITPR2,CACNA2D4,KCNQ3,RYR3,CNGA3,CNGA1,GABRR2,SCN9A,OPRM1,SCN4A,KCNIP1,STIM2,SL…
GO Function	GO:0046873	Metal ion transmembrane transporter activity	69	427	0.52	1.38e-13	9606.ENSP00000155840,9606.ENSP00000225823,9606.ENSP00000234389,9606.ENSP00000236877,9606.ENSP00000250111,9606.ENSP00000252321,9606.ENSP00000253255,9606.ENSP00000258111,9606.ENSP00000264661,9606.ENSP00000264734,9606.ENSP00000265113,9606.ENSP00000266682,9606.ENSP00000270458,9606.ENSP00000273861,9606.ENSP00000273905,9606.ENSP00000274629,9606.ENSP00000278947,9606.ENSP00000287042,9606.ENSP00000290039,…	KCNQ1,ASIC2,GRIN3B,SLC8A2,ATP1B2,KCNA5,PKDREJ,KCNMB4,KCNH4,CLDN16,SLC1A3,SLC6A15,CACNG8,SLC10A4,SLC10A6,KCNMB1,SCN2B,KCNS2,CACHD1,KCNT2,SCNN1G,KCNAB3,SCN1A,KCNK3,KCNG4,KCNK12,KCNA4,KCNH8,CALHM1,SLC24A5,TMC2,RYR1,ATP1A2,CACNA1S,SLC30A10,CACNA1E,ANXA9,CNR1,MCOLN2,CACNA1B,GRIK3,ITPR3,TRPM3,ITPR2,CACNA2D4,KCNQ3,RYR3,SLC12A1,SCN9A,SLC18A1,SLC12A5,SLC4A4,OPRM1,SLC12A4,SCN4A,ATP2C2,KCNIP1,STIM2,LRRC55,T…
GO Component	GO:0034702	Ion channel complex	47	289	0.52	2.55e-09	9606.ENSP00000003084,9606.ENSP00000155840,9606.ENSP00000234389,9606.ENSP00000252321,9606.ENSP00000258111,9606.ENSP00000261751,9606.ENSP00000264661,9606.ENSP00000270458,9606.ENSP00000274093,9606.ENSP00000274629,9606.ENSP00000278947,9606.ENSP00000281172,9606.ENSP00000282020,9606.ENSP00000287042,9606.ENSP00000290039,9606.ENSP00000295452,9606.ENSP00000299565,9606.ENSP00000300061,9606.ENSP00000302719,…	CFTR,KCNQ1,GRIN3B,KCNA5,KCNMB4,CHRNB4,KCNH4,CACNG8,GLRA3,KCNMB1,SCN2B,EPS8,GRID2,KCNS2,CACHD1,GABRG1,CHRNA5,SCNN1G,KCNAB3,SCN1A,KCNG4,KCNA4,CLCNKA,RYR1,CACNA1S,CACNA1E,GABRE,CACNA1B,GRIK3,CLCNKB,CACNA2D4,KCNQ3,RYR3,GABRR2,SCN9A,SCN4A,KCNIP1,LRRC55,GABRA2,TRPC7,GRIK4,KCNV1,KCNK4,KCNN1,GRIN2B,PKD1L3,SHISA8
UniProt Keywords	KW-0851	Voltage-gated channel	24	147	0.52	5.74e-05	9606.ENSP00000155840,9606.ENSP00000252321,9606.ENSP00000264661,9606.ENSP00000270458,9606.ENSP00000278947,9606.ENSP00000287042,9606.ENSP00000302719,9606.ENSP00000303540,9606.ENSP00000312129,9606.ENSP00000327611,9606.ENSP00000328511,9606.ENSP00000328813,9606.ENSP00000332771,9606.ENSP00000355192,9606.ENSP00000356545,9606.ENSP00000360423,9606.ENSP00000362057,9606.ENSP00000364831,9606.ENSP00000372169,…	KCNQ1,KCNA5,KCNH4,CACNG8,SCN2B,KCNS2,KCNAB3,SCN1A,KCNG4,KCNK12,KCNA4,KCNH8,CLCNKA,CACNA1S,CACNA1E,CACNA1B,NOX1,CLCNKB,CACNA2D4,KCNQ3,SCN9A,SCN4A,KCNV1,KCNK4
UniProt Keywords	KW-0630	Potassium	22	137	0.52	0.00016	9606.ENSP00000155840,9606.ENSP00000250111,9606.ENSP00000252321,9606.ENSP00000264661,9606.ENSP00000265113,9606.ENSP00000287042,9606.ENSP00000294725,9606.ENSP00000302719,9606.ENSP00000306275,9606.ENSP00000312129,9606.ENSP00000327611,9606.ENSP00000328511,9606.ENSP00000328813,9606.ENSP00000341550,9606.ENSP00000354490,9606.ENSP00000373648,9606.ENSP00000379822,9606.ENSP00000387694,9606.ENSP00000395983,…	KCNQ1,ATP1B2,KCNA5,KCNH4,SLC1A3,KCNS2,KCNT2,KCNAB3,KCNK3,KCNG4,KCNK12,KCNA4,KCNH8,SLC24A5,ATP1A2,KCNQ3,SLC12A1,SLC12A5,SLC12A4,SLC24A4,KCNV1,KCNK4
GO Process	GO:0051963	Regulation of synapse assembly	17	106	0.52	0.0068	9606.ENSP00000219197,9606.ENSP00000225823,9606.ENSP00000241256,9606.ENSP00000266058,9606.ENSP00000274711,9606.ENSP00000277120,9606.ENSP00000282020,9606.ENSP00000295057,9606.ENSP00000355751,9606.ENSP00000359864,9606.ENSP00000362095,9606.ENSP00000366058,9606.ENSP00000366283,9606.ENSP00000367292,9606.ENSP00000381097,9606.ENSP00000385142,9606.ENSP00000417335	CBLN1,ASIC2,GHSR,SLIT1,LRRTM2,NTRK2,GRID2,LRRTM1,THBS2,GPC4,SRPX2,SYNDIG1,SLITRK5,FLRT3,EPHB1,NRXN1,ROBO2
STRING clusters	CL:22536	Mixed, incl. protein-protein interactions at synapses, and synaptic transmission, glutamatergic	19	118	0.52	0.0113	9606.ENSP00000217420,9606.ENSP00000219197,9606.ENSP00000222644,9606.ENSP00000260323,9606.ENSP00000270458,9606.ENSP00000274711,9606.ENSP00000282020,9606.ENSP00000295057,9606.ENSP00000316377,9606.ENSP00000316909,9606.ENSP00000362183,9606.ENSP00000363229,9606.ENSP00000374036,9606.ENSP00000385142,9606.ENSP00000387549,9606.ENSP00000400258,9606.ENSP00000435648,9606.ENSP00000440556,9606.ENSP00000477455	SLC32A1,CBLN1,MPP6,UNC13C,CACNG8,LRRTM2,GRID2,LRRTM1,DLGAP1,SLC17A8,GRIK3,SLC18A3,RPH3A,NRXN1,SLC18A1,DLGAP2,GRIK4,GRM4,GRIN2B
STRING clusters	CL:22537	Mixed, incl. protein-protein interactions at synapses, and synaptic transmission, glutamatergic	18	111	0.52	0.0131	9606.ENSP00000217420,9606.ENSP00000219197,9606.ENSP00000260323,9606.ENSP00000270458,9606.ENSP00000274711,9606.ENSP00000282020,9606.ENSP00000295057,9606.ENSP00000316377,9606.ENSP00000316909,9606.ENSP00000362183,9606.ENSP00000363229,9606.ENSP00000374036,9606.ENSP00000385142,9606.ENSP00000387549,9606.ENSP00000400258,9606.ENSP00000435648,9606.ENSP00000440556,9606.ENSP00000477455	SLC32A1,CBLN1,UNC13C,CACNG8,LRRTM2,GRID2,LRRTM1,DLGAP1,SLC17A8,GRIK3,SLC18A3,RPH3A,NRXN1,SLC18A1,DLGAP2,GRIK4,GRM4,GRIN2B
GO Function	GO:0019199	Transmembrane receptor protein kinase activity	13	81	0.52	0.0279	9606.ENSP00000257290,9606.ENSP00000257863,9606.ENSP00000277120,9606.ENSP00000356899,9606.ENSP00000360120,9606.ENSP00000362139,9606.ENSP00000364860,9606.ENSP00000373700,9606.ENSP00000374323,9606.ENSP00000378058,9606.ENSP00000381097,9606.ENSP00000457962,9606.ENSP00000481994	PDGFRA,AMHR2,NTRK2,DDR2,ROR1,EPHA10,ROR2,ALK,EPHA6,EFEMP1,EPHB1,TGFBR3L,EPHB6
GO Function	GO:0015267	Channel activity	75	471	0.51	2.37e-14	9606.ENSP00000003084,9606.ENSP00000155840,9606.ENSP00000225328,9606.ENSP00000225823,9606.ENSP00000234389,9606.ENSP00000252321,9606.ENSP00000253255,9606.ENSP00000258111,9606.ENSP00000260743,9606.ENSP00000261751,9606.ENSP00000264661,9606.ENSP00000270458,9606.ENSP00000274093,9606.ENSP00000274629,9606.ENSP00000278947,9606.ENSP00000282020,9606.ENSP00000287042,9606.ENSP00000290039,9606.ENSP00000294725,…	CFTR,KCNQ1,P2RX5,ASIC2,GRIN3B,KCNA5,PKDREJ,KCNMB4,CALHM2,CHRNB4,KCNH4,CACNG8,GLRA3,KCNMB1,SCN2B,GRID2,KCNS2,CACHD1,KCNT2,GABRG1,CHRNA5,SCNN1G,KCNAB3,SCN1A,KCNK3,KCNG4,APOL1,KCNK12,KCNA4,KCNH8,CALHM1,P2RX7,CLCNKA,ZACN,SLC24A5,TMC2,RYR1,CACNA1S,SLC26A9,CACNA1E,ANXA9,CNR1,GABRE,MCOLN2,CACNA1B,NOX1,GRIK3,ITPR3,CLCNKB,TRPM3,ITPR2,CACNA2D4,KCNQ3,RYR3,CNGA3,CNGA1,GABRR2,SCN9A,OPRM1,SCN4A,KCNIP1,STIM2,SL…
GO Component	GO:1902495	Transmembrane transporter complex	50	313	0.51	1.45e-09	9606.ENSP00000003084,9606.ENSP00000155840,9606.ENSP00000234389,9606.ENSP00000250111,9606.ENSP00000252321,9606.ENSP00000258111,9606.ENSP00000261751,9606.ENSP00000264661,9606.ENSP00000270458,9606.ENSP00000274093,9606.ENSP00000274629,9606.ENSP00000278947,9606.ENSP00000281172,9606.ENSP00000282020,9606.ENSP00000287042,9606.ENSP00000290039,9606.ENSP00000295452,9606.ENSP00000299565,9606.ENSP00000300061,…	CFTR,KCNQ1,GRIN3B,ATP1B2,KCNA5,KCNMB4,CHRNB4,KCNH4,CACNG8,GLRA3,KCNMB1,SCN2B,EPS8,GRID2,KCNS2,CACHD1,GABRG1,CHRNA5,SCNN1G,KCNAB3,SCN1A,KCNG4,KCNA4,CLCNKA,RYR1,ATP1A2,CACNA1S,CACNA1E,GABRE,CACNA1B,GRIK3,CLCNKB,CACNA2D4,KCNQ3,RYR3,CNGA3,GABRR2,SCN9A,SCN4A,KCNIP1,LRRC55,GABRA2,TRPC7,GRIK4,KCNV1,KCNK4,KCNN1,GRIN2B,PKD1L3,SHISA8
GO Process	GO:0006814	Sodium ion transport	29	182	0.51	6.27e-05	9606.ENSP00000225823,9606.ENSP00000234396,9606.ENSP00000236877,9606.ENSP00000250111,9606.ENSP00000262613,9606.ENSP00000265113,9606.ENSP00000266682,9606.ENSP00000273861,9606.ENSP00000273905,9606.ENSP00000278947,9606.ENSP00000299709,9606.ENSP00000300061,9606.ENSP00000303540,9606.ENSP00000316909,9606.ENSP00000322390,9606.ENSP00000341550,9606.ENSP00000354490,9606.ENSP00000362183,9606.ENSP00000379822,…	ASIC2,ATP6V1B1,SLC8A2,ATP1B2,SLC9A3R1,SLC1A3,SLC6A15,SLC10A4,SLC10A6,SCN2B,SLC38A8,SCNN1G,SCN1A,SLC17A8,FGF13,SLC24A5,ATP1A2,GRIK3,SLC12A1,SLC38A11,SCN9A,SLC18A1,SLC38A4,SLC4A4,SCN4A,SLC24A4,SLC6A5,GRIK4,SLC5A8
UniProt Keywords	KW-0372	Hormone	14	89	0.51	0.0067	9606.ENSP00000221421,9606.ENSP00000256969,9606.ENSP00000276571,9606.ENSP00000302150,9606.ENSP00000309524,9606.ENSP00000312673,9606.ENSP00000316416,9606.ENSP00000333157,9606.ENSP00000365663,9606.ENSP00000376623,9606.ENSP00000397415,9606.ENSP00000416606,9606.ENSP00000462647,9606.ENSP00000484618	LHB,SPX,CRH,PRL,CSHL1,GH1,CSH1,GH2,NPPA,CSH2,RLN3,FSHB,ADCYAP1,APELA
GO Function	GO:0099094	Ligand-gated cation channel activity	16	101	0.51	0.0094	9606.ENSP00000225328,9606.ENSP00000225823,9606.ENSP00000261751,9606.ENSP00000299565,9606.ENSP00000300061,9606.ENSP00000330696,9606.ENSP00000352608,9606.ENSP00000359640,9606.ENSP00000362183,9606.ENSP00000363435,9606.ENSP00000370744,9606.ENSP00000373884,9606.ENSP00000377140,9606.ENSP00000384264,9606.ENSP00000435648,9606.ENSP00000477455	P2RX5,ASIC2,CHRNB4,CHRNA5,SCNN1G,P2RX7,RYR1,MCOLN2,GRIK3,ITPR3,ITPR2,RYR3,CNGA3,CNGA1,GRIK4,GRIN2B
COMPARTMENTS	GOCC:0034702	Ion channel complex	38	248	0.5	1.91e-06	9606.ENSP00000003084,9606.ENSP00000155840,9606.ENSP00000234389,9606.ENSP00000252321,9606.ENSP00000258111,9606.ENSP00000261751,9606.ENSP00000264661,9606.ENSP00000267845,9606.ENSP00000270458,9606.ENSP00000274093,9606.ENSP00000278947,9606.ENSP00000282020,9606.ENSP00000299565,9606.ENSP00000300061,9606.ENSP00000303540,9606.ENSP00000312129,9606.ENSP00000316244,9606.ENSP00000328511,9606.ENSP00000332771,…	CFTR,KCNQ1,GRIN3B,KCNA5,KCNMB4,CHRNB4,KCNH4,HDC,CACNG8,GLRA3,SCN2B,GRID2,CHRNA5,SCNN1G,SCN1A,KCNG4,HTR1A,KCNA4,CLCNKA,RYR1,CACNA1S,CACNA1E,CACNA1B,GRIK3,ITPR3,CLCNKB,CACNA2D4,KCNQ3,RYR3,GABRR2,SCN9A,SCN4A,KCNIP1,LRRC55,GRIK4,KCNK4,KCNN1,GRIN2B
GO Process	GO:0007218	Neuropeptide signaling pathway	17	111	0.5	0.0103	9606.ENSP00000234371,9606.ENSP00000249016,9606.ENSP00000263054,9606.ENSP00000274093,9606.ENSP00000282018,9606.ENSP00000299727,9606.ENSP00000306449,9606.ENSP00000329684,9606.ENSP00000330070,9606.ENSP00000332766,9606.ENSP00000365663,9606.ENSP00000384387,9606.ENSP00000394624,9606.ENSP00000417161,9606.ENSP00000422185,9606.ENSP00000462647,9606.ENSP00000480405	KISS1R,MCHR1,SORCS1,GLRA3,CYSLTR2,GALR1,GPR37,GALR2,NPW,NPB,NPPA,HCRTR1,OPRM1,GPR143,SORCS2,ADCYAP1,GPR1
GO Function	GO:0008081	Phosphoric diester hydrolase activity	14	90	0.5	0.024	9606.ENSP00000286063,9606.ENSP00000296741,9606.ENSP00000328412,9606.ENSP00000334910,9606.ENSP00000345988,9606.ENSP00000347689,9606.ENSP00000354238,9606.ENSP00000360502,9606.ENSP00000363001,9606.ENSP00000367032,9606.ENSP00000386531,9606.ENSP00000414019,9606.ENSP00000420194,9606.ENSP00000479636	PDE11A,ENPP6,PDE6G,PDE2A,PLCH1,PDE4C,ENPP1,PDE6C,SMPDL3B,PLCXD3,SMPD4,GDPD2,CASR,PLCD3
GO Process	GO:0070588	Calcium ion transmembrane transport	31	207	0.49	7.7e-05	9606.ENSP00000234389,9606.ENSP00000236877,9606.ENSP00000253255,9606.ENSP00000270458,9606.ENSP00000290039,9606.ENSP00000310405,9606.ENSP00000329926,9606.ENSP00000330696,9606.ENSP00000341550,9606.ENSP00000345988,9606.ENSP00000351732,9606.ENSP00000352608,9606.ENSP00000355192,9606.ENSP00000356545,9606.ENSP00000357943,9606.ENSP00000358513,9606.ENSP00000359640,9606.ENSP00000360423,9606.ENSP00000363435,…	GRIN3B,SLC8A2,PKDREJ,CACNG8,CACHD1,XCR1,CALHM1,P2RX7,SLC24A5,PLCH1,TMC2,RYR1,CACNA1S,CACNA1E,ANXA9,CNR1,MCOLN2,CACNA1B,ITPR3,TRPM3,ITPR2,CACNA2D4,RYR3,OPRM1,ATP2C2,STIM2,TRPC7,SLC24A4,GRIN2B,PLCD3,PKD1L3
COMPARTMENTS	GOCC:0034703	Cation channel complex	29	193	0.49	0.00011	9606.ENSP00000155840,9606.ENSP00000234389,9606.ENSP00000252321,9606.ENSP00000258111,9606.ENSP00000264661,9606.ENSP00000270458,9606.ENSP00000278947,9606.ENSP00000300061,9606.ENSP00000303540,9606.ENSP00000312129,9606.ENSP00000316244,9606.ENSP00000328511,9606.ENSP00000352608,9606.ENSP00000355192,9606.ENSP00000356545,9606.ENSP00000360423,9606.ENSP00000362183,9606.ENSP00000363435,9606.ENSP00000372169,…	KCNQ1,GRIN3B,KCNA5,KCNMB4,KCNH4,CACNG8,SCN2B,SCNN1G,SCN1A,KCNG4,HTR1A,KCNA4,RYR1,CACNA1S,CACNA1E,CACNA1B,GRIK3,ITPR3,CACNA2D4,KCNQ3,RYR3,SCN9A,SCN4A,KCNIP1,LRRC55,GRIK4,KCNK4,KCNN1,GRIN2B
GO Process	GO:0034754	Cellular hormone metabolic process	19	125	0.49	0.0054	9606.ENSP00000209668,9606.ENSP00000221421,9606.ENSP00000222982,9606.ENSP00000240285,9606.ENSP00000249750,9606.ENSP00000250615,9606.ENSP00000257290,9606.ENSP00000258168,9606.ENSP00000268053,9606.ENSP00000297261,9606.ENSP00000299529,9606.ENSP00000308032,9606.ENSP00000310149,9606.ENSP00000332256,9606.ENSP00000344674,9606.ENSP00000379138,9606.ENSP00000416606,9606.ENSP00000426083,9606.ENSP00000482841	ADH1A,LHB,CYP3A5,RDH10,ALDH1A2,AANAT,PDGFRA,BCO1,CYP11A1,SHH,CRABP1,CYP2S1,CYP2W1,ALDH1A3,DHRS2,AFP,FSHB,ADH1C,CRABP2
STRING clusters	CL:22535	Mixed, incl. protein-protein interactions at synapses, and synaptic transmission, glutamatergic	20	132	0.49	0.0131	9606.ENSP00000217420,9606.ENSP00000219197,9606.ENSP00000222644,9606.ENSP00000260323,9606.ENSP00000270458,9606.ENSP00000274711,9606.ENSP00000282020,9606.ENSP00000295057,9606.ENSP00000316377,9606.ENSP00000316909,9606.ENSP00000362183,9606.ENSP00000363229,9606.ENSP00000366283,9606.ENSP00000374036,9606.ENSP00000385142,9606.ENSP00000387549,9606.ENSP00000400258,9606.ENSP00000435648,9606.ENSP00000440556,…	SLC32A1,CBLN1,MPP6,UNC13C,CACNG8,LRRTM2,GRID2,LRRTM1,DLGAP1,SLC17A8,GRIK3,SLC18A3,SLITRK5,RPH3A,NRXN1,SLC18A1,DLGAP2,GRIK4,GRM4,GRIN2B
UniProt Keywords	KW-0868	Chloride	12	80	0.49	0.0196	9606.ENSP00000003084,9606.ENSP00000265113,9606.ENSP00000274093,9606.ENSP00000295452,9606.ENSP00000332771,9606.ENSP00000359353,9606.ENSP00000364831,9606.ENSP00000379822,9606.ENSP00000386029,9606.ENSP00000387694,9606.ENSP00000395983,9606.ENSP00000421828	CFTR,SLC1A3,GLRA3,GABRG1,CLCNKA,GABRE,CLCNKB,SLC12A1,GABRR2,SLC12A5,SLC12A4,GABRA2
COMPARTMENTS	GOCC:0005796	Golgi lumen	15	99	0.49	0.0226	9606.ENSP00000221421,9606.ENSP00000252575,9606.ENSP00000322775,9606.ENSP00000343924,9606.ENSP00000344458,9606.ENSP00000358525,9606.ENSP00000359864,9606.ENSP00000361818,9606.ENSP00000377836,9606.ENSP00000380379,9606.ENSP00000387356,9606.ENSP00000416753,9606.ENSP00000417498,9606.ENSP00000446280,9606.ENSP00000482760	LHB,NCAN,RHBDF2,PRELP,PROZ,NGF,GPC4,SDC4,GPC3,WNT5B,ACAN,MUC15,MUC4,PCSK5,PCSK6
Reactome	HSA-5576891	Cardiac conduction	19	126	0.49	0.0287	9606.ENSP00000155840,9606.ENSP00000236877,9606.ENSP00000250111,9606.ENSP00000270458,9606.ENSP00000278947,9606.ENSP00000303540,9606.ENSP00000306275,9606.ENSP00000322390,9606.ENSP00000327611,9606.ENSP00000352608,9606.ENSP00000354490,9606.ENSP00000363435,9606.ENSP00000365301,9606.ENSP00000365663,9606.ENSP00000370744,9606.ENSP00000373884,9606.ENSP00000386306,9606.ENSP00000396320,9606.ENSP00000444948	KCNQ1,SLC8A2,ATP1B2,CACNG8,SCN2B,SCN1A,KCNK3,FGF13,KCNK12,RYR1,ATP1A2,ITPR3,FGF14,NPPA,ITPR2,RYR3,SCN9A,SCN4A,KCNK4
GO Function	GO:0005249	Voltage-gated potassium channel activity	13	86	0.49	0.0426	9606.ENSP00000155840,9606.ENSP00000252321,9606.ENSP00000264661,9606.ENSP00000287042,9606.ENSP00000294725,9606.ENSP00000302719,9606.ENSP00000306275,9606.ENSP00000312129,9606.ENSP00000328511,9606.ENSP00000328813,9606.ENSP00000373648,9606.ENSP00000419542,9606.ENSP00000435954	KCNQ1,KCNA5,KCNH4,KCNS2,KCNT2,KCNAB3,KCNK3,KCNG4,KCNA4,KCNH8,KCNQ3,LRRC55,KCNV1
KEGG	hsa04080	Neuroactive ligand-receptor interaction	49	330	0.48	3.22e-08	9606.ENSP00000218721,9606.ENSP00000221421,9606.ENSP00000225328,9606.ENSP00000234371,9606.ENSP00000234389,9606.ENSP00000241256,9606.ENSP00000249016,9606.ENSP00000261751,9606.ENSP00000274093,9606.ENSP00000276571,9606.ENSP00000280155,9606.ENSP00000282018,9606.ENSP00000282020,9606.ENSP00000295452,9606.ENSP00000299178,9606.ENSP00000299565,9606.ENSP00000299727,9606.ENSP00000302150,9606.ENSP00000312673,…	MLNR,LHB,P2RX5,KISS1R,GRIN3B,GHSR,MCHR1,CHRNB4,GLRA3,CRH,ADRA2A,CYSLTR2,GRID2,GABRG1,AVPR1A,CHRNA5,GALR1,PRL,GH1,HTR1A,CSH1,GHRHR,HTR1F,GALR2,NPW,P2RX7,NPB,GH2,TAC4,ADORA1,CNR1,GABRE,GRIK3,GLP1R,HTR1D,CSH2,HCRTR1,GABRR2,OPRM1,RLN3,FSHB,GPR156,GABRA2,TRHR,GRIK4,GRM4,ADCYAP1,GRIN2B,PRLR
COMPARTMENTS	GOCC:1902495	Transmembrane transporter complex	43	295	0.48	8.64e-07	9606.ENSP00000003084,9606.ENSP00000155840,9606.ENSP00000234389,9606.ENSP00000250111,9606.ENSP00000252321,9606.ENSP00000258111,9606.ENSP00000261751,9606.ENSP00000264661,9606.ENSP00000267845,9606.ENSP00000270458,9606.ENSP00000274093,9606.ENSP00000278947,9606.ENSP00000282020,9606.ENSP00000299565,9606.ENSP00000300061,9606.ENSP00000303540,9606.ENSP00000312129,9606.ENSP00000316244,9606.ENSP00000328511,…	CFTR,KCNQ1,GRIN3B,ATP1B2,KCNA5,KCNMB4,CHRNB4,KCNH4,HDC,CACNG8,GLRA3,SCN2B,GRID2,CHRNA5,SCNN1G,SCN1A,KCNG4,HTR1A,KCNA4,CLCNKA,RYR1,ATP1A2,CACNA1S,CACNA1E,IGSF9,CACNA1B,GRIK3,ITPR3,CLCNKB,CACNA2D4,KCNQ3,RYR3,CNGA3,GABRR2,SCN9A,OPRM1,SCN4A,KCNIP1,LRRC55,GRIK4,KCNK4,KCNN1,GRIN2B
GO Function	GO:0015081	Sodium ion transmembrane transporter activity	22	150	0.48	0.0018	9606.ENSP00000225823,9606.ENSP00000236877,9606.ENSP00000250111,9606.ENSP00000265113,9606.ENSP00000266682,9606.ENSP00000273861,9606.ENSP00000273905,9606.ENSP00000278947,9606.ENSP00000300061,9606.ENSP00000303540,9606.ENSP00000341550,9606.ENSP00000354490,9606.ENSP00000362183,9606.ENSP00000379822,9606.ENSP00000386306,9606.ENSP00000387549,9606.ENSP00000393557,9606.ENSP00000396320,9606.ENSP00000431840,…	ASIC2,SLC8A2,ATP1B2,SLC1A3,SLC6A15,SLC10A4,SLC10A6,SCN2B,SCNN1G,SCN1A,SLC24A5,ATP1A2,GRIK3,SLC12A1,SCN9A,SLC18A1,SLC4A4,SCN4A,SLC24A4,SLC6A5,GRIK4,SLC5A8
GO Component	GO:0005796	Golgi lumen	15	101	0.48	0.0142	9606.ENSP00000221421,9606.ENSP00000226218,9606.ENSP00000252575,9606.ENSP00000343924,9606.ENSP00000344458,9606.ENSP00000358525,9606.ENSP00000359864,9606.ENSP00000361818,9606.ENSP00000377836,9606.ENSP00000380379,9606.ENSP00000387356,9606.ENSP00000416753,9606.ENSP00000417498,9606.ENSP00000446280,9606.ENSP00000482760	LHB,VTN,NCAN,PRELP,PROZ,NGF,GPC4,SDC4,GPC3,WNT5B,ACAN,MUC15,MUC4,PCSK5,PCSK6
GO Function	GO:0015108	Chloride transmembrane transporter activity	15	101	0.48	0.0238	9606.ENSP00000003084,9606.ENSP00000274093,9606.ENSP00000295452,9606.ENSP00000317674,9606.ENSP00000332771,9606.ENSP00000356102,9606.ENSP00000359353,9606.ENSP00000364831,9606.ENSP00000379822,9606.ENSP00000386029,9606.ENSP00000387549,9606.ENSP00000387694,9606.ENSP00000395983,9606.ENSP00000417638,9606.ENSP00000421828	CFTR,GLRA3,GABRG1,APOL1,CLCNKA,SLC26A9,GABRE,CLCNKB,SLC12A1,GABRR2,SLC18A1,SLC12A5,SLC12A4,SLC26A8,GABRA2
GO Process	GO:1901890	Positive regulation of cell junction assembly	15	102	0.48	0.0257	9606.ENSP00000219197,9606.ENSP00000225823,9606.ENSP00000274711,9606.ENSP00000277120,9606.ENSP00000282020,9606.ENSP00000295057,9606.ENSP00000295522,9606.ENSP00000355751,9606.ENSP00000361818,9606.ENSP00000362095,9606.ENSP00000366058,9606.ENSP00000366283,9606.ENSP00000367292,9606.ENSP00000381097,9606.ENSP00000385142	CBLN1,ASIC2,LRRTM2,NTRK2,GRID2,LRRTM1,CLDN1,THBS2,SDC4,SRPX2,SYNDIG1,SLITRK5,FLRT3,EPHB1,NRXN1
KEGG	hsa04726	Serotonergic synapse	16	108	0.48	0.0349	9606.ENSP00000229264,9606.ENSP00000248150,9606.ENSP00000250018,9606.ENSP00000290472,9606.ENSP00000316244,9606.ENSP00000322924,9606.ENSP00000340684,9606.ENSP00000355192,9606.ENSP00000356438,9606.ENSP00000360423,9606.ENSP00000363435,9606.ENSP00000363748,9606.ENSP00000367309,9606.ENSP00000370744,9606.ENSP00000387549,9606.ENSP00000395708	GNB3,GNG13,TPH1,PLA2G4D,HTR1A,HTR1F,MAOA,CACNA1S,PTGS2,CACNA1B,ITPR3,HTR1D,MAOB,ITPR2,SLC18A1,RAPGEF3
UniProt Keywords	KW-0406	Ion transport	90	622	0.47	8.88e-16	9606.ENSP00000003084,9606.ENSP00000155840,9606.ENSP00000219207,9606.ENSP00000225328,9606.ENSP00000234389,9606.ENSP00000234396,9606.ENSP00000236877,9606.ENSP00000250111,9606.ENSP00000252321,9606.ENSP00000253255,9606.ENSP00000258111,9606.ENSP00000260743,9606.ENSP00000261751,9606.ENSP00000264661,9606.ENSP00000264734,9606.ENSP00000266682,9606.ENSP00000270458,9606.ENSP00000273861,9606.ENSP00000273905,…	CFTR,KCNQ1,PLLP,P2RX5,GRIN3B,ATP6V1B1,SLC8A2,ATP1B2,KCNA5,PKDREJ,KCNMB4,CALHM2,CHRNB4,KCNH4,CLDN16,SLC6A15,CACNG8,SLC10A4,SLC10A6,GLRA3,KCNMB1,SCN2B,GRID2,ATP6V0D2,KCNS2,CACHD1,KCNT2,GABRG1,CHRNA5,SLC38A8,SCNN1G,KCNAB3,SCN1A,KCNK3,SLCO4C1,KCNG4,SLC17A8,KCNK12,KCNA4,KCNH8,CALHM1,P2RX7,CLCNKA,ZACN,SLC24A5,TMC2,RYR1,ATP1A2,CACNA1S,SLC30A10,CACNA1E,GABRE,MCOLN2,CACNA1B,NOX1,GRIK3,BSPRY,ITPR3,CLCNKB,T…
GO Process	GO:0042445	Hormone metabolic process	28	194	0.47	0.00038	9606.ENSP00000209668,9606.ENSP00000219599,9606.ENSP00000221421,9606.ENSP00000222982,9606.ENSP00000240285,9606.ENSP00000249750,9606.ENSP00000250615,9606.ENSP00000257290,9606.ENSP00000258168,9606.ENSP00000268053,9606.ENSP00000297261,9606.ENSP00000299529,9606.ENSP00000308032,9606.ENSP00000310149,9606.ENSP00000317027,9606.ENSP00000320180,9606.ENSP00000332256,9606.ENSP00000344674,9606.ENSP00000357920,…	ADH1A,CRYM,LHB,CYP3A5,RDH10,ALDH1A2,AANAT,PDGFRA,BCO1,CYP11A1,SHH,CRABP1,CYP2S1,CYP2W1,GCNT4,GHRHR,ALDH1A3,DHRS2,DDO,NGF,NR5A1,AFP,ECE2,FSHB,ADH1C,PCSK5,PCSK6,CRABP2
GO Process	GO:0042472	Inner ear morphogenesis	15	103	0.47	0.0277	9606.ENSP00000205890,9606.ENSP00000234396,9606.ENSP00000262613,9606.ENSP00000262626,9606.ENSP00000264664,9606.ENSP00000323645,9606.ENSP00000332256,9606.ENSP00000345681,9606.ENSP00000357040,9606.ENSP00000364860,9606.ENSP00000366306,9606.ENSP00000368632,9606.ENSP00000369889,9606.ENSP00000384312,9606.ENSP00000480279	MYO15A,ATP6V1B1,SLC9A3R1,HPN,FGF10,TTC39C,ALDH1A3,GATA2,VANGL2,ROR2,SPRY2,GATA3,COL2A1,TRIOBP,USH1G
GO Process	GO:0051591	Response to camp	14	98	0.47	0.0418	9606.ENSP00000003084,9606.ENSP00000155840,9606.ENSP00000233813,9606.ENSP00000250615,9606.ENSP00000263317,9606.ENSP00000312649,9606.ENSP00000319814,9606.ENSP00000334910,9606.ENSP00000348069,9606.ENSP00000364249,9606.ENSP00000370744,9606.ENSP00000377140,9606.ENSP00000379097,9606.ENSP00000395708	CFTR,KCNQ1,IGFBP5,AANAT,NOX4,PPARGC1B,PCK1,PDE2A,SREBF1,PLA2G5,ITPR2,CNGA3,AREG,RAPGEF3
GO Process	GO:0006720	Isoprenoid metabolic process	20	142	0.46	0.0078	9606.ENSP00000209668,9606.ENSP00000222982,9606.ENSP00000233242,9606.ENSP00000240285,9606.ENSP00000249750,9606.ENSP00000258168,9606.ENSP00000276571,9606.ENSP00000277517,9606.ENSP00000299529,9606.ENSP00000308032,9606.ENSP00000310149,9606.ENSP00000332256,9606.ENSP00000359864,9606.ENSP00000361818,9606.ENSP00000377836,9606.ENSP00000426083,9606.ENSP00000456609,9606.ENSP00000463151,9606.ENSP00000466775,…	ADH1A,CYP3A5,APOB,RDH10,ALDH1A2,BCO1,CRH,IDI2,CRABP1,CYP2S1,CYP2W1,ALDH1A3,GPC4,SDC4,GPC3,ADH1C,STRA6,RBP3,APOC2,CRABP2
GO Function	GO:0022890	Inorganic cation transmembrane transporter activity	81	584	0.45	6.33e-13	9606.ENSP00000155840,9606.ENSP00000217420,9606.ENSP00000225328,9606.ENSP00000225823,9606.ENSP00000234389,9606.ENSP00000234396,9606.ENSP00000236877,9606.ENSP00000250111,9606.ENSP00000252321,9606.ENSP00000253255,9606.ENSP00000258111,9606.ENSP00000260743,9606.ENSP00000261751,9606.ENSP00000264661,9606.ENSP00000264734,9606.ENSP00000265113,9606.ENSP00000266682,9606.ENSP00000270458,9606.ENSP00000273861,…	KCNQ1,SLC32A1,P2RX5,ASIC2,GRIN3B,ATP6V1B1,SLC8A2,ATP1B2,KCNA5,PKDREJ,KCNMB4,CALHM2,CHRNB4,KCNH4,CLDN16,SLC1A3,SLC6A15,CACNG8,SLC10A4,SLC10A6,KCNMB1,SCN2B,ATP6V0D2,KCNS2,CACHD1,KCNT2,CHRNA5,SCNN1G,KCNAB3,SCN1A,KCNK3,KCNG4,KCNK12,KCNA4,KCNH8,CALHM1,P2RX7,SLC24A5,TMC2,RYR1,ATP1A2,CACNA1S,SLC30A10,SLC45A3,CACNA1E,ANXA9,CNR1,MCOLN2,CACNA1B,GRIK3,ITPR3,TRPM3,ITPR2,CACNA2D4,KCNQ3,RYR3,CNGA3,SLC12A1,CNGA…
GO Process	GO:0050953	Sensory perception of light stimulus	31	224	0.45	0.00027	9606.ENSP00000218006,9606.ENSP00000225387,9606.ENSP00000230381,9606.ENSP00000234392,9606.ENSP00000240285,9606.ENSP00000261047,9606.ENSP00000264012,9606.ENSP00000264376,9606.ENSP00000282141,9606.ENSP00000317310,9606.ENSP00000328412,9606.ENSP00000332809,9606.ENSP00000334665,9606.ENSP00000355969,9606.ENSP00000356529,9606.ENSP00000360502,9606.ENSP00000369889,9606.ENSP00000370521,9606.ENSP00000372169,…	GUCY2F,CRYBA1,PRPH2,VAX2,RDH10,GUCA1C,CDH3,CRYGD,CRYGC,CABP1,PDE6G,C2orf71,FSCN2,RD3,RGS16,PDE6C,COL2A1,AIPL1,CACNA2D4,CNGA3,EFEMP1,IRX5,POU6F2,CNGA1,GABRR2,PAX6,GPR143,RAX2,RBP3,PRCD,USH1G
GO Process	GO:0007601	Visual perception	30	220	0.45	0.00044	9606.ENSP00000218006,9606.ENSP00000225387,9606.ENSP00000230381,9606.ENSP00000234392,9606.ENSP00000240285,9606.ENSP00000261047,9606.ENSP00000264012,9606.ENSP00000264376,9606.ENSP00000282141,9606.ENSP00000317310,9606.ENSP00000328412,9606.ENSP00000332809,9606.ENSP00000334665,9606.ENSP00000355969,9606.ENSP00000356529,9606.ENSP00000360502,9606.ENSP00000369889,9606.ENSP00000370521,9606.ENSP00000372169,…	GUCY2F,CRYBA1,PRPH2,VAX2,RDH10,GUCA1C,CDH3,CRYGD,CRYGC,CABP1,PDE6G,C2orf71,FSCN2,RD3,RGS16,PDE6C,COL2A1,AIPL1,CACNA2D4,CNGA3,EFEMP1,IRX5,POU6F2,CNGA1,GABRR2,PAX6,GPR143,RAX2,RBP3,PRCD
UniProt Keywords	KW-0336	GPI-anchor	19	138	0.45	0.0034	9606.ENSP00000199764,9606.ENSP00000247271,9606.ENSP00000261918,9606.ENSP00000296741,9606.ENSP00000330633,9606.ENSP00000334463,9606.ENSP00000335397,9606.ENSP00000339328,9606.ENSP00000342411,9606.ENSP00000359085,9606.ENSP00000359864,9606.ENSP00000363001,9606.ENSP00000363330,9606.ENSP00000368265,9606.ENSP00000377284,9606.ENSP00000377836,9606.ENSP00000399485,9606.ENSP00000407822,9606.ENSP00000480483	CEACAM6,OMG,SEMA7A,ENPP6,CNTN2,LYPD6,RTN4RL2,PLAUR,NRN1L,NTNG1,GPC4,SMPDL3B,CD52,CNTFR,FOLR1,GPC3,LY6H,CNTN6,NRN1
GO Function	GO:0008083	Growth factor activity	22	161	0.45	0.0042	9606.ENSP00000245451,9606.ENSP00000249075,9606.ENSP00000252809,9606.ENSP00000264664,9606.ENSP00000267843,9606.ENSP00000272224,9606.ENSP00000302648,9606.ENSP00000309524,9606.ENSP00000312673,9606.ENSP00000316416,9606.ENSP00000322390,9606.ENSP00000333157,9606.ENSP00000358525,9606.ENSP00000359866,9606.ENSP00000365301,9606.ENSP00000376623,9606.ENSP00000378058,9606.ENSP00000379097,9606.ENSP00000385451,…	BMP4,LIF,GDF15,FGF10,FGF7,GDF7,NRTN,CSHL1,GH1,CSH1,FGF13,GH2,NGF,BMP5,FGF14,CSH2,EFEMP1,AREG,MDK,ARTN,ENDOU,GDNF
STRING clusters	CL:22534	Mixed, incl. protein-protein interactions at synapses, and neurotransmitter transport	23	167	0.45	0.0131	9606.ENSP00000217420,9606.ENSP00000219197,9606.ENSP00000222644,9606.ENSP00000260323,9606.ENSP00000270458,9606.ENSP00000274711,9606.ENSP00000282020,9606.ENSP00000295057,9606.ENSP00000316377,9606.ENSP00000316909,9606.ENSP00000330633,9606.ENSP00000362183,9606.ENSP00000363229,9606.ENSP00000366283,9606.ENSP00000374036,9606.ENSP00000385142,9606.ENSP00000387549,9606.ENSP00000400258,9606.ENSP00000407822,…	SLC32A1,CBLN1,MPP6,UNC13C,CACNG8,LRRTM2,GRID2,LRRTM1,DLGAP1,SLC17A8,CNTN2,GRIK3,SLC18A3,SLITRK5,RPH3A,NRXN1,SLC18A1,DLGAP2,CNTN6,PVRL3,GRIK4,GRM4,GRIN2B
GO Process	GO:0009581	Detection of external stimulus	18	131	0.45	0.0174	9606.ENSP00000218006,9606.ENSP00000225823,9606.ENSP00000253255,9606.ENSP00000262626,9606.ENSP00000303540,9606.ENSP00000328412,9606.ENSP00000334042,9606.ENSP00000351732,9606.ENSP00000356205,9606.ENSP00000360502,9606.ENSP00000366314,9606.ENSP00000370521,9606.ENSP00000372169,9606.ENSP00000381097,9606.ENSP00000384264,9606.ENSP00000444948,9606.ENSP00000467141,9606.ENSP00000480090	GUCY2F,ASIC2,PKDREJ,HPN,SCN1A,PDE6G,TAC4,TMC2,ADORA1,PDE6C,TRPM3,AIPL1,CACNA2D4,EPHB1,CNGA1,KCNK4,TTN,PKD1L3
GO Process	GO:0042471	Ear morphogenesis	17	123	0.45	0.022	9606.ENSP00000205890,9606.ENSP00000234396,9606.ENSP00000262613,9606.ENSP00000262626,9606.ENSP00000264664,9606.ENSP00000323584,9606.ENSP00000323645,9606.ENSP00000332256,9606.ENSP00000345681,9606.ENSP00000357040,9606.ENSP00000364860,9606.ENSP00000366306,9606.ENSP00000368632,9606.ENSP00000369889,9606.ENSP00000372170,9606.ENSP00000384312,9606.ENSP00000480279	MYO15A,ATP6V1B1,SLC9A3R1,HPN,FGF10,TSHZ1,TTC39C,ALDH1A3,GATA2,VANGL2,ROR2,SPRY2,GATA3,COL2A1,MSX1,TRIOBP,USH1G
GO Process	GO:0006816	Calcium ion transport	35	259	0.44	0.00011	9606.ENSP00000234389,9606.ENSP00000236877,9606.ENSP00000253255,9606.ENSP00000270458,9606.ENSP00000290039,9606.ENSP00000310405,9606.ENSP00000329926,9606.ENSP00000330696,9606.ENSP00000341550,9606.ENSP00000344488,9606.ENSP00000345988,9606.ENSP00000351732,9606.ENSP00000352608,9606.ENSP00000355192,9606.ENSP00000356545,9606.ENSP00000357943,9606.ENSP00000358513,9606.ENSP00000359640,9606.ENSP00000360423,…	GRIN3B,SLC8A2,PKDREJ,CACNG8,CACHD1,XCR1,CALHM1,P2RX7,SLC24A5,JPH1,PLCH1,TMC2,RYR1,CACNA1S,CACNA1E,ANXA9,CNR1,MCOLN2,CACNA1B,BSPRY,ITPR3,TRPM3,ITPR2,CACNA2D4,RYR3,OPRM1,ATP2C2,STIM2,CASR,TRPC7,SLC24A4,CRACR2B,GRIN2B,PLCD3,PKD1L3
GO Process	GO:0043583	Ear development	30	225	0.44	0.00064	9606.ENSP00000155840,9606.ENSP00000205890,9606.ENSP00000234396,9606.ENSP00000240285,9606.ENSP00000245451,9606.ENSP00000262613,9606.ENSP00000262626,9606.ENSP00000264664,9606.ENSP00000295108,9606.ENSP00000297261,9606.ENSP00000306275,9606.ENSP00000316909,9606.ENSP00000323584,9606.ENSP00000323645,9606.ENSP00000332256,9606.ENSP00000339587,9606.ENSP00000345681,9606.ENSP00000357040,9606.ENSP00000359866,…	KCNQ1,MYO15A,ATP6V1B1,RDH10,BMP4,SLC9A3R1,HPN,FGF10,NEUROD1,SHH,KCNK3,SLC17A8,TSHZ1,TTC39C,ALDH1A3,DFNA5,GATA2,VANGL2,BMP5,ROR1,SDC4,ROR2,SPRY2,HES5,GATA3,COL2A1,MSX1,TRIOBP,STRA6,USH1G
GO Process	GO:0009582	Detection of abiotic stimulus	18	133	0.44	0.0193	9606.ENSP00000218006,9606.ENSP00000225823,9606.ENSP00000253255,9606.ENSP00000262626,9606.ENSP00000303540,9606.ENSP00000328412,9606.ENSP00000334042,9606.ENSP00000351732,9606.ENSP00000356205,9606.ENSP00000360502,9606.ENSP00000366314,9606.ENSP00000370521,9606.ENSP00000372169,9606.ENSP00000381097,9606.ENSP00000384264,9606.ENSP00000444948,9606.ENSP00000467141,9606.ENSP00000480090	GUCY2F,ASIC2,PKDREJ,HPN,SCN1A,PDE6G,TAC4,TMC2,ADORA1,PDE6C,TRPM3,AIPL1,CACNA2D4,EPHB1,CNGA1,KCNK4,TTN,PKD1L3
STRING clusters	CL:24335	Neuroactive ligand-receptor interaction, and Neuropeptide	21	158	0.44	0.0236	9606.ENSP00000218721,9606.ENSP00000221421,9606.ENSP00000234371,9606.ENSP00000241256,9606.ENSP00000249016,9606.ENSP00000256969,9606.ENSP00000276571,9606.ENSP00000299178,9606.ENSP00000299727,9606.ENSP00000320180,9606.ENSP00000329684,9606.ENSP00000330070,9606.ENSP00000332766,9606.ENSP00000334042,9606.ENSP00000354871,9606.ENSP00000384387,9606.ENSP00000397415,9606.ENSP00000397679,9606.ENSP00000416606,…	MLNR,LHB,KISS1R,GHSR,MCHR1,SPX,CRH,AVPR1A,GALR1,GHRHR,GALR2,NPW,NPB,TAC4,PPEF1,HCRTR1,RLN3,ENDOU,FSHB,TRPC7,ADCYAP1
STRING clusters	CL:20435	Homeobox, conserved site, and cell fate specification	20	148	0.44	0.0265	9606.ENSP00000239151,9606.ENSP00000242994,9606.ENSP00000261731,9606.ENSP00000264664,9606.ENSP00000304169,9606.ENSP00000315949,9606.ENSP00000328928,9606.ENSP00000329170,9606.ENSP00000331741,9606.ENSP00000339764,9606.ENSP00000347684,9606.ENSP00000350552,9606.ENSP00000366347,9606.ENSP00000374240,9606.ENSP00000378132,9606.ENSP00000404100,9606.ENSP00000408792,9606.ENSP00000417207,9606.ENSP00000420009,…	HOXB5,NEUROD4,LHX5,FGF10,PITX2,HOXD8,HOXB4,POU3F2,HOXB2,PRDM8,LMX1B,RFX4,NKX2-2,SHOX2,IRX5,PAX6,SP8,HOXB3,HOXB6,MEIS3
GO Process	GO:0098660	Inorganic ion transmembrane transport	93	714	0.43	2.78e-12	9606.ENSP00000003084,9606.ENSP00000155840,9606.ENSP00000217420,9606.ENSP00000225823,9606.ENSP00000234389,9606.ENSP00000234396,9606.ENSP00000236877,9606.ENSP00000250111,9606.ENSP00000252321,9606.ENSP00000253255,9606.ENSP00000258111,9606.ENSP00000262626,9606.ENSP00000264661,9606.ENSP00000264734,9606.ENSP00000265113,9606.ENSP00000266682,9606.ENSP00000270458,9606.ENSP00000273861,9606.ENSP00000273905,…	CFTR,KCNQ1,SLC32A1,ASIC2,GRIN3B,ATP6V1B1,SLC8A2,ATP1B2,KCNA5,PKDREJ,KCNMB4,HPN,KCNH4,CLDN16,SLC1A3,SLC6A15,CACNG8,SLC10A4,SLC10A6,GLRA3,KCNMB1,SCN2B,TMEM163,ATP6V0D2,KCNS2,CACHD1,KCNT2,GABRG1,SCNN1G,KCNAB3,SCN1A,KCNK3,XCR1,KCNG4,APOL1,KCNK12,KCNA4,KCNH8,CALHM1,P2RX7,CLCNKA,SLC24A5,PLCH1,TMC2,RYR1,ATP1A2,CACNA1S,SLC30A10,SLC26A9,SLC45A3,CACNA1E,ANXA9,CNR1,GABRE,MCOLN2,CACNA1B,GRIK3,ITPR3,CLCNKB,TR…
GO Function	GO:0008324	Cation transmembrane transporter activity	82	629	0.43	8.32e-12	9606.ENSP00000155840,9606.ENSP00000217420,9606.ENSP00000225328,9606.ENSP00000225823,9606.ENSP00000234389,9606.ENSP00000234396,9606.ENSP00000236877,9606.ENSP00000250111,9606.ENSP00000252321,9606.ENSP00000253255,9606.ENSP00000258111,9606.ENSP00000260743,9606.ENSP00000261751,9606.ENSP00000264661,9606.ENSP00000264734,9606.ENSP00000265113,9606.ENSP00000266682,9606.ENSP00000270458,9606.ENSP00000273861,…	KCNQ1,SLC32A1,P2RX5,ASIC2,GRIN3B,ATP6V1B1,SLC8A2,ATP1B2,KCNA5,PKDREJ,KCNMB4,CALHM2,CHRNB4,KCNH4,CLDN16,SLC1A3,SLC6A15,CACNG8,SLC10A4,SLC10A6,KCNMB1,SCN2B,ATP6V0D2,KCNS2,CACHD1,KCNT2,CHRNA5,SCNN1G,KCNAB3,SCN1A,KCNK3,KCNG4,KCNK12,KCNA4,KCNH8,CALHM1,P2RX7,SLC24A5,TMC2,RYR1,ATP1A2,CACNA1S,SLC30A10,SLC45A3,CACNA1E,ANXA9,CNR1,MCOLN2,CACNA1B,GRIK3,SLC18A3,ITPR3,TRPM3,ITPR2,CACNA2D4,KCNQ3,RYR3,CNGA3,SLC1…
GO Process	GO:0030001	Metal ion transport	87	666	0.43	1.09e-11	9606.ENSP00000155840,9606.ENSP00000225823,9606.ENSP00000234389,9606.ENSP00000234396,9606.ENSP00000236877,9606.ENSP00000250111,9606.ENSP00000252321,9606.ENSP00000253255,9606.ENSP00000258111,9606.ENSP00000262613,9606.ENSP00000262626,9606.ENSP00000264661,9606.ENSP00000264734,9606.ENSP00000265113,9606.ENSP00000266682,9606.ENSP00000270458,9606.ENSP00000273861,9606.ENSP00000273905,9606.ENSP00000274629,…	KCNQ1,ASIC2,GRIN3B,ATP6V1B1,SLC8A2,ATP1B2,KCNA5,PKDREJ,KCNMB4,SLC9A3R1,HPN,KCNH4,CLDN16,SLC1A3,SLC6A15,CACNG8,SLC10A4,SLC10A6,KCNMB1,SCN2B,TMEM163,ATP6V0D2,KCNS2,CACHD1,KCNT2,SLC38A8,SCNN1G,KCNAB3,SCN1A,KCNK3,XCR1,KCNG4,SLC17A8,FGF13,KCNK12,KCNA4,KCNH8,CALHM1,P2RX7,SLC24A5,JPH1,PLCH1,TMC2,RYR1,ATP1A2,CACNA1S,SLC30A10,CACNA1E,ANXA9,CNR1,MCOLN2,CACNA1B,GRIK3,BSPRY,ITPR3,TRPM3,ITPR2,CACNA2D4,KCNQ3,R…
COMPARTMENTS	GOCC:1990351	Transporter complex	44	335	0.43	6.2e-06	9606.ENSP00000003084,9606.ENSP00000155840,9606.ENSP00000234389,9606.ENSP00000250111,9606.ENSP00000252321,9606.ENSP00000258111,9606.ENSP00000261751,9606.ENSP00000264661,9606.ENSP00000267845,9606.ENSP00000270458,9606.ENSP00000274093,9606.ENSP00000278947,9606.ENSP00000282020,9606.ENSP00000299565,9606.ENSP00000300061,9606.ENSP00000303540,9606.ENSP00000312129,9606.ENSP00000316244,9606.ENSP00000328511,…	CFTR,KCNQ1,GRIN3B,ATP1B2,KCNA5,KCNMB4,CHRNB4,KCNH4,HDC,CACNG8,GLRA3,SCN2B,GRID2,CHRNA5,SCNN1G,SCN1A,KCNG4,HTR1A,KCNA4,CLCNKA,RYR1,ATP1A2,CACNA1S,CACNA1E,IGSF9,CACNA1B,GRIK3,ITPR3,CLCNKB,CACNA2D4,KCNQ3,RYR3,CNGA3,GABRR2,SCN9A,OPRM1,SCN4A,KCNIP1,LRRC55,ATP11A,GRIK4,KCNK4,KCNN1,GRIN2B
GO Component	GO:0031225	Anchored component of membrane	22	169	0.43	0.0045	9606.ENSP00000199764,9606.ENSP00000247271,9606.ENSP00000261918,9606.ENSP00000296741,9606.ENSP00000330633,9606.ENSP00000334463,9606.ENSP00000335397,9606.ENSP00000339328,9606.ENSP00000342411,9606.ENSP00000359085,9606.ENSP00000359864,9606.ENSP00000360158,9606.ENSP00000363001,9606.ENSP00000363330,9606.ENSP00000368265,9606.ENSP00000372067,9606.ENSP00000377284,9606.ENSP00000377836,9606.ENSP00000399485,…	CEACAM6,OMG,SEMA7A,ENPP6,CNTN2,LYPD6,RTN4RL2,PLAUR,NRN1L,NTNG1,GPC4,PKHD1,SMPDL3B,CD52,CNTFR,PRMT8,FOLR1,GPC3,LY6H,CNTN6,RHBG,NRN1
GO Component	GO:0099240	Intrinsic component of synaptic membrane	22	169	0.43	0.0045	9606.ENSP00000231021,9606.ENSP00000241256,9606.ENSP00000249363,9606.ENSP00000264377,9606.ENSP00000269141,9606.ENSP00000274711,9606.ENSP00000282020,9606.ENSP00000295057,9606.ENSP00000330633,9606.ENSP00000356205,9606.ENSP00000358513,9606.ENSP00000359085,9606.ENSP00000359864,9606.ENSP00000367177,9606.ENSP00000367292,9606.ENSP00000385142,9606.ENSP00000394624,9606.ENSP00000394954,9606.ENSP00000407822,…	CDH9,GHSR,LRRC4,ADAM23,CDH2,LRRTM2,GRID2,LRRTM1,CNTN2,ADORA1,CNR1,NTNG1,GPC4,PCDH8,FLRT3,NRXN1,OPRM1,GSG1L,CNTN6,PVRL3,SLC6A5,GRIK4
GO Process	GO:0007605	Sensory perception of sound	20	153	0.43	0.0156	9606.ENSP00000155840,9606.ENSP00000205890,9606.ENSP00000219599,9606.ENSP00000225823,9606.ENSP00000234396,9606.ENSP00000262613,9606.ENSP00000262626,9606.ENSP00000265113,9606.ENSP00000291532,9606.ENSP00000316909,9606.ENSP00000339587,9606.ENSP00000351732,9606.ENSP00000360120,9606.ENSP00000366306,9606.ENSP00000369889,9606.ENSP00000375849,9606.ENSP00000379396,9606.ENSP00000379823,9606.ENSP00000384312,…	KCNQ1,MYO15A,CRYM,ASIC2,ATP6V1B1,SLC9A3R1,HPN,SLC1A3,TMPRSS3,SLC17A8,DFNA5,TMC2,ROR1,SPRY2,COL2A1,OTOS,NAV2,COL4A3,TRIOBP,USH1G
UniProt Keywords	KW-0844	Vision	15	115	0.43	0.0189	9606.ENSP00000218006,9606.ENSP00000230381,9606.ENSP00000264012,9606.ENSP00000264376,9606.ENSP00000317310,9606.ENSP00000328412,9606.ENSP00000332809,9606.ENSP00000355969,9606.ENSP00000360502,9606.ENSP00000370521,9606.ENSP00000377140,9606.ENSP00000378132,9606.ENSP00000384264,9606.ENSP00000450456,9606.ENSP00000465932	GUCY2F,PRPH2,CDH3,CRYGD,CABP1,PDE6G,C2orf71,RD3,PDE6C,AIPL1,CNGA3,IRX5,CNGA1,RAX2,PRCD
STRING clusters	CL:16429	Collagen formation, and Defective B3GALTL causes Peters-plus syndrome (PpS)	22	168	0.43	0.0209	9606.ENSP00000226218,9606.ENSP00000226284,9606.ENSP00000254722,9606.ENSP00000268070,9606.ENSP00000287814,9606.ENSP00000299164,9606.ENSP00000317232,9606.ENSP00000339328,9606.ENSP00000345008,9606.ENSP00000348385,9606.ENSP00000351310,9606.ENSP00000354960,9606.ENSP00000355751,9606.ENSP00000361834,9606.ENSP00000362304,9606.ENSP00000369889,9606.ENSP00000371936,9606.ENSP00000378058,9606.ENSP00000379823,…	VTN,IBSP,SERPINF1,ADAMTS17,TIMP4,ADAMTS15,FKBP10,PLAUR,FBLN5,COL27A1,COL6A6,COLGALT2,THBS2,COL9A2,ADAMTS14,COL2A1,SEMA5A,EFEMP1,COL4A3,COL4A4,COL25A1,ACAN
GO Process	GO:0098662	Inorganic cation transmembrane transport	81	628	0.42	1.15e-10	9606.ENSP00000155840,9606.ENSP00000217420,9606.ENSP00000225823,9606.ENSP00000234389,9606.ENSP00000234396,9606.ENSP00000236877,9606.ENSP00000250111,9606.ENSP00000252321,9606.ENSP00000253255,9606.ENSP00000258111,9606.ENSP00000262626,9606.ENSP00000264661,9606.ENSP00000264734,9606.ENSP00000265113,9606.ENSP00000266682,9606.ENSP00000270458,9606.ENSP00000273861,9606.ENSP00000273905,9606.ENSP00000274629,…	KCNQ1,SLC32A1,ASIC2,GRIN3B,ATP6V1B1,SLC8A2,ATP1B2,KCNA5,PKDREJ,KCNMB4,HPN,KCNH4,CLDN16,SLC1A3,SLC6A15,CACNG8,SLC10A4,SLC10A6,KCNMB1,SCN2B,TMEM163,ATP6V0D2,KCNS2,CACHD1,KCNT2,SCNN1G,KCNAB3,SCN1A,KCNK3,XCR1,KCNG4,KCNK12,KCNA4,KCNH8,CALHM1,P2RX7,SLC24A5,PLCH1,TMC2,RYR1,ATP1A2,CACNA1S,SLC30A10,SLC45A3,CACNA1E,ANXA9,CNR1,MCOLN2,CACNA1B,GRIK3,ITPR3,TRPM3,ITPR2,CACNA2D4,KCNQ3,RYR3,CNGA3,SLC12A1,SCN9A,SL…
GO Process	GO:0015672	Monovalent inorganic cation transport	56	441	0.42	6.81e-07	9606.ENSP00000155840,9606.ENSP00000217420,9606.ENSP00000225823,9606.ENSP00000234396,9606.ENSP00000236877,9606.ENSP00000250111,9606.ENSP00000252321,9606.ENSP00000258111,9606.ENSP00000262613,9606.ENSP00000262626,9606.ENSP00000264661,9606.ENSP00000265113,9606.ENSP00000266682,9606.ENSP00000273861,9606.ENSP00000273905,9606.ENSP00000274629,9606.ENSP00000278947,9606.ENSP00000285393,9606.ENSP00000287042,…	KCNQ1,SLC32A1,ASIC2,ATP6V1B1,SLC8A2,ATP1B2,KCNA5,KCNMB4,SLC9A3R1,HPN,KCNH4,SLC1A3,SLC6A15,SLC10A4,SLC10A6,KCNMB1,SCN2B,ATP6V0D2,KCNS2,KCNT2,SLC38A8,SCNN1G,KCNAB3,SCN1A,KCNK3,KCNG4,SLC17A8,FGF13,KCNK12,KCNA4,KCNH8,SLC24A5,ATP1A2,SLC45A3,GRIK3,KCNQ3,SLC12A1,SLC38A11,SCN9A,SLC18A1,SLC12A5,SLC38A4,SLC4A4,SLC12A4,SCN4A,ATP2C2,KCNIP1,LRRC55,SLC24A4,SLC6A5,GRIK4,KCNV1,RHBG,KCNK4,SLC5A8,KCNN1
GO Process	GO:0007268	Chemical synaptic transmission	54	418	0.42	7.46e-07	9606.ENSP00000217420,9606.ENSP00000219197,9606.ENSP00000225328,9606.ENSP00000225823,9606.ENSP00000234389,9606.ENSP00000253754,9606.ENSP00000258111,9606.ENSP00000260323,9606.ENSP00000261751,9606.ENSP00000265113,9606.ENSP00000274093,9606.ENSP00000274629,9606.ENSP00000276571,9606.ENSP00000278947,9606.ENSP00000282020,9606.ENSP00000295452,9606.ENSP00000299565,9606.ENSP00000306275,9606.ENSP00000308057,…	SLC32A1,CBLN1,P2RX5,ASIC2,GRIN3B,PDLIM4,KCNMB4,UNC13C,CHRNB4,SLC1A3,GLRA3,KCNMB1,CRH,SCN2B,GRID2,GABRG1,CHRNA5,KCNK3,SNCB,HTR1A,DLGAP1,SLC17A8,HTR1F,P2RX7,HAP1,ZACN,HTR4,ADORA1,CACNA1E,ANXA9,CNR1,GABRE,CACNA1B,GRIK3,SLC18A3,HTR1D,SLITRK5,PCDH8,KCNQ3,RPH3A,HCRTR1,NRXN1,GABRR2,SLC12A5,OPRM1,SLC12A4,DLGAP2,GABRA2,FAM196A,SLC6A5,GRIK4,GRM4,KCNN1,GRIN2B
GO Function	GO:0015077	Monovalent inorganic cation transmembrane transporter activity	49	381	0.42	1.36e-06	9606.ENSP00000155840,9606.ENSP00000217420,9606.ENSP00000225823,9606.ENSP00000234396,9606.ENSP00000236877,9606.ENSP00000250111,9606.ENSP00000252321,9606.ENSP00000258111,9606.ENSP00000264661,9606.ENSP00000265113,9606.ENSP00000266682,9606.ENSP00000273861,9606.ENSP00000273905,9606.ENSP00000274629,9606.ENSP00000278947,9606.ENSP00000285393,9606.ENSP00000287042,9606.ENSP00000294725,9606.ENSP00000300061,…	KCNQ1,SLC32A1,ASIC2,ATP6V1B1,SLC8A2,ATP1B2,KCNA5,KCNMB4,KCNH4,SLC1A3,SLC6A15,SLC10A4,SLC10A6,KCNMB1,SCN2B,ATP6V0D2,KCNS2,KCNT2,SCNN1G,KCNAB3,SCN1A,KCNK3,KCNG4,KCNK12,KCNA4,KCNH8,SLC24A5,ATP1A2,SLC45A3,GRIK3,KCNQ3,SLC12A1,SCN9A,SLC18A1,SLC12A5,SLC4A4,SLC12A4,SCN4A,ATP2C2,KCNIP1,LRRC55,SLC24A4,SLC6A5,GRIK4,KCNV1,RHBG,KCNK4,SLC5A8,KCNN1
STRING clusters	CL:16428	Mixed, incl. collagen formation, and defective b3galtl causes peters-plus syndrome (pps)	24	187	0.42	0.0163	9606.ENSP00000226218,9606.ENSP00000226284,9606.ENSP00000254722,9606.ENSP00000268070,9606.ENSP00000272224,9606.ENSP00000287814,9606.ENSP00000299164,9606.ENSP00000317232,9606.ENSP00000339328,9606.ENSP00000345008,9606.ENSP00000348385,9606.ENSP00000351310,9606.ENSP00000354960,9606.ENSP00000355751,9606.ENSP00000361834,9606.ENSP00000362304,9606.ENSP00000362870,9606.ENSP00000369889,9606.ENSP00000371936,…	VTN,IBSP,SERPINF1,ADAMTS17,GDF7,TIMP4,ADAMTS15,FKBP10,PLAUR,FBLN5,COL27A1,COL6A6,COLGALT2,THBS2,COL9A2,ADAMTS14,MATN1,COL2A1,SEMA5A,EFEMP1,COL4A3,COL4A4,COL25A1,ACAN
GO Process	GO:0014074	Response to purine-containing compound	20	156	0.42	0.0182	9606.ENSP00000003084,9606.ENSP00000155840,9606.ENSP00000225328,9606.ENSP00000233813,9606.ENSP00000250615,9606.ENSP00000263317,9606.ENSP00000312649,9606.ENSP00000319814,9606.ENSP00000330696,9606.ENSP00000334910,9606.ENSP00000348069,9606.ENSP00000352608,9606.ENSP00000355192,9606.ENSP00000356438,9606.ENSP00000364249,9606.ENSP00000370744,9606.ENSP00000373884,9606.ENSP00000377140,9606.ENSP00000379097,…	CFTR,KCNQ1,P2RX5,IGFBP5,AANAT,NOX4,PPARGC1B,PCK1,P2RX7,PDE2A,SREBF1,RYR1,CACNA1S,PTGS2,PLA2G5,ITPR2,RYR3,CNGA3,AREG,RAPGEF3
GO Process	GO:0050806	Positive regulation of synaptic transmission	19	147	0.42	0.0216	9606.ENSP00000236877,9606.ENSP00000240587,9606.ENSP00000265113,9606.ENSP00000274711,9606.ENSP00000276571,9606.ENSP00000277120,9606.ENSP00000295057,9606.ENSP00000334002,9606.ENSP00000356205,9606.ENSP00000356438,9606.ENSP00000358513,9606.ENSP00000363435,9606.ENSP00000364860,9606.ENSP00000385142,9606.ENSP00000388910,9606.ENSP00000400365,9606.ENSP00000436552,9606.ENSP00000462647,9606.ENSP00000477455	SLC8A2,TSHZ3,SLC1A3,LRRTM2,CRH,NTRK2,LRRTM1,HAP1,ADORA1,PTGS2,CNR1,ITPR3,ROR2,NRXN1,NFATC4,LAMA2,IGSF9B,ADCYAP1,GRIN2B
GO Process	GO:0046683	Response to organophosphorus	18	140	0.42	0.0288	9606.ENSP00000003084,9606.ENSP00000155840,9606.ENSP00000225328,9606.ENSP00000233813,9606.ENSP00000250615,9606.ENSP00000263317,9606.ENSP00000312649,9606.ENSP00000319814,9606.ENSP00000330696,9606.ENSP00000334910,9606.ENSP00000348069,9606.ENSP00000356438,9606.ENSP00000364249,9606.ENSP00000370744,9606.ENSP00000373884,9606.ENSP00000377140,9606.ENSP00000379097,9606.ENSP00000395708	CFTR,KCNQ1,P2RX5,IGFBP5,AANAT,NOX4,PPARGC1B,PCK1,P2RX7,PDE2A,SREBF1,PTGS2,PLA2G5,ITPR2,RYR3,CNGA3,AREG,RAPGEF3
STRING clusters	CL:20434	Mixed, incl. homeobox, conserved site, and hmg-box domain	21	162	0.42	0.0291	9606.ENSP00000239151,9606.ENSP00000242994,9606.ENSP00000261731,9606.ENSP00000264664,9606.ENSP00000304169,9606.ENSP00000315949,9606.ENSP00000328928,9606.ENSP00000329170,9606.ENSP00000331741,9606.ENSP00000339764,9606.ENSP00000347684,9606.ENSP00000350552,9606.ENSP00000366347,9606.ENSP00000374240,9606.ENSP00000378132,9606.ENSP00000398273,9606.ENSP00000404100,9606.ENSP00000408792,9606.ENSP00000417207,…	HOXB5,NEUROD4,LHX5,FGF10,PITX2,HOXD8,HOXB4,POU3F2,HOXB2,PRDM8,LMX1B,RFX4,NKX2-2,SHOX2,IRX5,SOX5,PAX6,SP8,HOXB3,HOXB6,MEIS3
GO Function	GO:0015318	Inorganic molecular entity transmembrane transporter activity	102	813	0.41	9.07e-14	9606.ENSP00000003084,9606.ENSP00000155840,9606.ENSP00000217420,9606.ENSP00000225328,9606.ENSP00000225823,9606.ENSP00000234389,9606.ENSP00000234396,9606.ENSP00000236877,9606.ENSP00000250111,9606.ENSP00000252321,9606.ENSP00000253255,9606.ENSP00000258111,9606.ENSP00000260743,9606.ENSP00000261751,9606.ENSP00000262613,9606.ENSP00000264661,9606.ENSP00000264734,9606.ENSP00000265113,9606.ENSP00000266682,…	CFTR,KCNQ1,SLC32A1,P2RX5,ASIC2,GRIN3B,ATP6V1B1,SLC8A2,ATP1B2,KCNA5,PKDREJ,KCNMB4,CALHM2,CHRNB4,SLC9A3R1,KCNH4,CLDN16,SLC1A3,SLC6A15,CACNG8,SLC10A4,SLC10A6,GLRA3,KCNMB1,SCN2B,GRID2,ATP6V0D2,KCNS2,CACHD1,KCNT2,GABRG1,CHRNA5,SLC38A8,SCNN1G,KCNAB3,SCN1A,KCNK3,KCNG4,SLC17A8,APOL1,KCNK12,KCNA4,KCNH8,CALHM1,P2RX7,CLCNKA,ZACN,SLC24A5,TMC2,RYR1,ATP1A2,CACNA1S,SLC30A10,SLC26A9,SLC45A3,CACNA1E,ANXA9,CNR1,GA…
GO Process	GO:0099537	Trans-synaptic signaling	55	436	0.41	9.67e-07	9606.ENSP00000217420,9606.ENSP00000219197,9606.ENSP00000225328,9606.ENSP00000225823,9606.ENSP00000234389,9606.ENSP00000253754,9606.ENSP00000258111,9606.ENSP00000260323,9606.ENSP00000261751,9606.ENSP00000265113,9606.ENSP00000274093,9606.ENSP00000274629,9606.ENSP00000276571,9606.ENSP00000277120,9606.ENSP00000278947,9606.ENSP00000282020,9606.ENSP00000295452,9606.ENSP00000299565,9606.ENSP00000306275,…	SLC32A1,CBLN1,P2RX5,ASIC2,GRIN3B,PDLIM4,KCNMB4,UNC13C,CHRNB4,SLC1A3,GLRA3,KCNMB1,CRH,NTRK2,SCN2B,GRID2,GABRG1,CHRNA5,KCNK3,SNCB,HTR1A,DLGAP1,SLC17A8,HTR1F,P2RX7,HAP1,ZACN,HTR4,ADORA1,CACNA1E,ANXA9,CNR1,GABRE,CACNA1B,GRIK3,SLC18A3,HTR1D,SLITRK5,PCDH8,KCNQ3,RPH3A,HCRTR1,NRXN1,GABRR2,SLC12A5,OPRM1,SLC12A4,DLGAP2,GABRA2,FAM196A,SLC6A5,GRIK4,GRM4,KCNN1,GRIN2B
GO Process	GO:0070838	Divalent metal ion transport	38	303	0.41	0.00017	9606.ENSP00000234389,9606.ENSP00000236877,9606.ENSP00000253255,9606.ENSP00000264734,9606.ENSP00000270458,9606.ENSP00000281924,9606.ENSP00000290039,9606.ENSP00000310405,9606.ENSP00000329926,9606.ENSP00000330696,9606.ENSP00000341550,9606.ENSP00000344488,9606.ENSP00000345988,9606.ENSP00000351732,9606.ENSP00000352608,9606.ENSP00000355192,9606.ENSP00000355893,9606.ENSP00000356545,9606.ENSP00000357943,…	GRIN3B,SLC8A2,PKDREJ,CLDN16,CACNG8,TMEM163,CACHD1,XCR1,CALHM1,P2RX7,SLC24A5,JPH1,PLCH1,TMC2,RYR1,CACNA1S,SLC30A10,CACNA1E,ANXA9,CNR1,MCOLN2,CACNA1B,BSPRY,ITPR3,TRPM3,ITPR2,CACNA2D4,RYR3,OPRM1,ATP2C2,STIM2,CASR,TRPC7,SLC24A4,CRACR2B,GRIN2B,PLCD3,PKD1L3
GO Process	GO:0048839	Inner ear development	25	198	0.41	0.0058	9606.ENSP00000155840,9606.ENSP00000205890,9606.ENSP00000234396,9606.ENSP00000245451,9606.ENSP00000262613,9606.ENSP00000262626,9606.ENSP00000264664,9606.ENSP00000295108,9606.ENSP00000297261,9606.ENSP00000306275,9606.ENSP00000316909,9606.ENSP00000323645,9606.ENSP00000332256,9606.ENSP00000339587,9606.ENSP00000345681,9606.ENSP00000357040,9606.ENSP00000360120,9606.ENSP00000361818,9606.ENSP00000364860,…	KCNQ1,MYO15A,ATP6V1B1,BMP4,SLC9A3R1,HPN,FGF10,NEUROD1,SHH,KCNK3,SLC17A8,TTC39C,ALDH1A3,DFNA5,GATA2,VANGL2,ROR1,SDC4,ROR2,SPRY2,HES5,GATA3,COL2A1,TRIOBP,USH1G
GO Process	GO:0050954	Sensory perception of mechanical stimulus	22	175	0.41	0.0135	9606.ENSP00000155840,9606.ENSP00000205890,9606.ENSP00000219599,9606.ENSP00000225823,9606.ENSP00000234396,9606.ENSP00000262613,9606.ENSP00000262626,9606.ENSP00000265113,9606.ENSP00000291532,9606.ENSP00000303540,9606.ENSP00000316909,9606.ENSP00000339587,9606.ENSP00000351732,9606.ENSP00000360120,9606.ENSP00000366306,9606.ENSP00000369889,9606.ENSP00000375849,9606.ENSP00000379396,9606.ENSP00000379823,…	KCNQ1,MYO15A,CRYM,ASIC2,ATP6V1B1,SLC9A3R1,HPN,SLC1A3,TMPRSS3,SCN1A,SLC17A8,DFNA5,TMC2,ROR1,SPRY2,COL2A1,OTOS,NAV2,COL4A3,TRIOBP,KCNK4,USH1G
UniProt Keywords	KW-0769	Symport	14	111	0.41	0.033	9606.ENSP00000265113,9606.ENSP00000266682,9606.ENSP00000273861,9606.ENSP00000273905,9606.ENSP00000316909,9606.ENSP00000341550,9606.ENSP00000379822,9606.ENSP00000387694,9606.ENSP00000389843,9606.ENSP00000393557,9606.ENSP00000395983,9606.ENSP00000431840,9606.ENSP00000434364,9606.ENSP00000445340	SLC1A3,SLC6A15,SLC10A4,SLC10A6,SLC17A8,SLC24A5,SLC12A1,SLC12A5,SLC38A4,SLC4A4,SLC12A4,SLC24A4,SLC6A5,SLC5A8
GO Process	GO:0035637	Multicellular organismal signaling	17	137	0.41	0.0479	9606.ENSP00000155840,9606.ENSP00000250111,9606.ENSP00000252321,9606.ENSP00000258111,9606.ENSP00000270458,9606.ENSP00000277120,9606.ENSP00000278947,9606.ENSP00000303540,9606.ENSP00000306275,9606.ENSP00000354490,9606.ENSP00000355192,9606.ENSP00000369129,9606.ENSP00000372169,9606.ENSP00000386306,9606.ENSP00000389714,9606.ENSP00000396320,9606.ENSP00000414886	KCNQ1,ATP1B2,KCNA5,KCNMB4,CACNG8,NTRK2,SCN2B,SCN1A,KCNK3,ATP1A2,CACNA1S,DSP,CACNA2D4,SCN9A,CTNNA3,SCN4A,KCNIP1
GO Function	GO:0015075	Ion transmembrane transporter activity	106	865	0.4	9.07e-14	9606.ENSP00000003084,9606.ENSP00000155840,9606.ENSP00000217420,9606.ENSP00000217909,9606.ENSP00000225328,9606.ENSP00000225823,9606.ENSP00000234389,9606.ENSP00000234396,9606.ENSP00000236877,9606.ENSP00000250111,9606.ENSP00000252321,9606.ENSP00000253255,9606.ENSP00000258111,9606.ENSP00000260743,9606.ENSP00000261751,9606.ENSP00000262613,9606.ENSP00000264661,9606.ENSP00000264734,9606.ENSP00000265113,…	CFTR,KCNQ1,SLC32A1,SLC25A43,P2RX5,ASIC2,GRIN3B,ATP6V1B1,SLC8A2,ATP1B2,KCNA5,PKDREJ,KCNMB4,CALHM2,CHRNB4,SLC9A3R1,KCNH4,CLDN16,SLC1A3,SLC6A15,CACNG8,SLC10A4,SLC10A6,GLRA3,KCNMB1,SCN2B,GRID2,ATP6V0D2,KCNS2,CACHD1,KCNT2,GABRG1,CHRNA5,SLC38A8,SCNN1G,KCNAB3,SCN1A,KCNK3,SLCO4C1,KCNG4,SLC17A8,APOL1,KCNK12,KCNA4,KCNH8,CALHM1,P2RX7,CLCNKA,ZACN,SLC24A5,TMC2,RYR1,ATP1A2,CACNA1S,SLC30A10,SLC26A9,SLC45A3,CACN…
GO Process	GO:0099536	Synaptic signaling	57	463	0.4	1.04e-06	9606.ENSP00000217420,9606.ENSP00000219197,9606.ENSP00000225328,9606.ENSP00000225823,9606.ENSP00000234389,9606.ENSP00000253754,9606.ENSP00000258111,9606.ENSP00000258302,9606.ENSP00000260323,9606.ENSP00000261751,9606.ENSP00000265113,9606.ENSP00000274093,9606.ENSP00000274629,9606.ENSP00000276571,9606.ENSP00000277120,9606.ENSP00000278947,9606.ENSP00000282020,9606.ENSP00000295452,9606.ENSP00000299565,…	SLC32A1,CBLN1,P2RX5,ASIC2,GRIN3B,PDLIM4,KCNMB4,RGS8,UNC13C,CHRNB4,SLC1A3,GLRA3,KCNMB1,CRH,NTRK2,SCN2B,GRID2,GABRG1,CHRNA5,KCNK3,SNCB,HTR1A,DLGAP1,SLC17A8,HTR1F,P2RX7,HAP1,ZACN,HTR4,ADORA1,CACNA1E,ANXA9,CNR1,GABRE,CACNA1B,GRIK3,SLC18A3,HTR1D,SLITRK5,PCDH8,KCNQ3,RPH3A,HCRTR1,NRXN1,GABRR2,SLC12A5,OPRM1,SLC12A4,LY6H,DLGAP2,GABRA2,FAM196A,SLC6A5,GRIK4,GRM4,KCNN1,GRIN2B
GO Component	GO:0097060	Synaptic membrane	47	387	0.4	6.96e-06	9606.ENSP00000219197,9606.ENSP00000231021,9606.ENSP00000234389,9606.ENSP00000241256,9606.ENSP00000249363,9606.ENSP00000253754,9606.ENSP00000260323,9606.ENSP00000261368,9606.ENSP00000261751,9606.ENSP00000264377,9606.ENSP00000269141,9606.ENSP00000270458,9606.ENSP00000274093,9606.ENSP00000274711,9606.ENSP00000282020,9606.ENSP00000286827,9606.ENSP00000293662,9606.ENSP00000295057,9606.ENSP00000295452,…	CBLN1,CDH9,GRIN3B,GHSR,LRRC4,PDLIM4,UNC13C,SNCAIP,CHRNB4,ADAM23,CDH2,CACNG8,GLRA3,LRRTM2,GRID2,TIAM1,GRASP,LRRTM1,GABRG1,CHRNA5,CNTN2,PDE2A,ADORA1,CNR1,NTNG1,GABRE,GPC4,SRPX2,GRIK3,SYNDIG1,PCDH8,FLRT3,RPH3A,NRXN1,GABRR2,OPRM1,GSG1L,CNTN6,IL31RA,PVRL3,GABRA2,SORCS2,SLC6A5,GRIK4,IGSF9B,GRIN2B,SHISA8
GO Process	GO:0072001	Renal system development	34	280	0.4	0.00087	9606.ENSP00000216211,9606.ENSP00000240285,9606.ENSP00000245451,9606.ENSP00000249750,9606.ENSP00000254722,9606.ENSP00000257290,9606.ENSP00000264664,9606.ENSP00000279873,9606.ENSP00000296522,9606.ENSP00000297261,9606.ENSP00000306991,9606.ENSP00000317027,9606.ENSP00000356587,9606.ENSP00000357040,9606.ENSP00000360158,9606.ENSP00000361818,9606.ENSP00000363689,9606.ENSP00000367714,9606.ENSP00000368632,…	UPK3A,RDH10,BMP4,ALDH1A2,SERPINF1,PDGFRA,FGF10,ARID5B,HPGD,SHH,HAS2,GCNT4,NPHS2,VANGL2,PKHD1,SDC4,ID3,HES5,GATA3,NKX3-1,TFAP2B,GPC3,GCNT3,COL4A3,COL4A4,RGN,NPNT,MYOCD,GDNF,ROBO2,ANGPT1,PCSK5,STRA6,PKD1L3
GO Process	GO:0001822	Kidney development	33	271	0.4	0.0011	9606.ENSP00000216211,9606.ENSP00000240285,9606.ENSP00000245451,9606.ENSP00000249750,9606.ENSP00000254722,9606.ENSP00000257290,9606.ENSP00000264664,9606.ENSP00000279873,9606.ENSP00000296522,9606.ENSP00000297261,9606.ENSP00000306991,9606.ENSP00000317027,9606.ENSP00000356587,9606.ENSP00000357040,9606.ENSP00000360158,9606.ENSP00000361818,9606.ENSP00000363689,9606.ENSP00000367714,9606.ENSP00000368632,…	UPK3A,RDH10,BMP4,ALDH1A2,SERPINF1,PDGFRA,FGF10,ARID5B,HPGD,SHH,HAS2,GCNT4,NPHS2,VANGL2,PKHD1,SDC4,ID3,HES5,GATA3,NKX3-1,TFAP2B,GPC3,GCNT3,COL4A3,COL4A4,RGN,NPNT,GDNF,ROBO2,ANGPT1,PCSK5,STRA6,PKD1L3
STRING clusters	CL:24334	Neuroactive ligand-receptor interaction, and hormone activity	22	181	0.4	0.0399	9606.ENSP00000216492,9606.ENSP00000218721,9606.ENSP00000221421,9606.ENSP00000234371,9606.ENSP00000241256,9606.ENSP00000249016,9606.ENSP00000256969,9606.ENSP00000276571,9606.ENSP00000299178,9606.ENSP00000299727,9606.ENSP00000320180,9606.ENSP00000329684,9606.ENSP00000330070,9606.ENSP00000332766,9606.ENSP00000334042,9606.ENSP00000354871,9606.ENSP00000384387,9606.ENSP00000397415,9606.ENSP00000397679,…	CHGA,MLNR,LHB,KISS1R,GHSR,MCHR1,SPX,CRH,AVPR1A,GALR1,GHRHR,GALR2,NPW,NPB,TAC4,PPEF1,HCRTR1,RLN3,ENDOU,FSHB,TRPC7,ADCYAP1
Pfam	PF07679	Immunoglobulin I-set domain	25	202	0.4	0.0416	9606.ENSP00000199764,9606.ENSP00000249363,9606.ENSP00000252804,9606.ENSP00000257290,9606.ENSP00000277120,9606.ENSP00000311684,9606.ENSP00000330633,9606.ENSP00000345395,9606.ENSP00000354583,9606.ENSP00000357073,9606.ENSP00000357196,9606.ENSP00000360120,9606.ENSP00000362560,9606.ENSP00000364860,9606.ENSP00000369962,9606.ENSP00000376544,9606.ENSP00000383303,9606.ENSP00000386380,9606.ENSP00000390204,…	CEACAM6,LRRC4,PXDN,PDGFRA,NTRK2,SPEG,CNTN2,PAPLN,MFAP3L,IGSF9,PTPRK,ROR1,VSTM2L,ROR2,IGSF5,CD79B,DSCAM,IL1R1,HEPACAM2,CNTN6,ROBO2,PVRL3,BOC,IGSF9B,TTN
GO Process	GO:0098655	Cation transmembrane transport	87	725	0.39	3.53e-10	9606.ENSP00000155840,9606.ENSP00000217420,9606.ENSP00000225328,9606.ENSP00000225823,9606.ENSP00000234389,9606.ENSP00000234396,9606.ENSP00000236877,9606.ENSP00000250111,9606.ENSP00000252321,9606.ENSP00000253255,9606.ENSP00000258111,9606.ENSP00000260743,9606.ENSP00000261751,9606.ENSP00000262626,9606.ENSP00000264661,9606.ENSP00000264734,9606.ENSP00000265113,9606.ENSP00000266682,9606.ENSP00000270458,…	KCNQ1,SLC32A1,P2RX5,ASIC2,GRIN3B,ATP6V1B1,SLC8A2,ATP1B2,KCNA5,PKDREJ,KCNMB4,CALHM2,CHRNB4,HPN,KCNH4,CLDN16,SLC1A3,SLC6A15,CACNG8,SLC10A4,SLC10A6,KCNMB1,SCN2B,TMEM163,ATP6V0D2,KCNS2,CACHD1,KCNT2,CHRNA5,SCNN1G,KCNAB3,SCN1A,KCNK3,XCR1,KCNG4,KCNK12,KCNA4,KCNH8,CALHM1,P2RX7,SLC24A5,PLCH1,TMC2,RYR1,ATP1A2,CACNA1S,SLC30A10,SLC45A3,CACNA1E,ANXA9,CNR1,MCOLN2,CACNA1B,GRIK3,SLC18A3,ITPR3,TRPM3,ITPR2,CACNA2D…
UniProt Keywords	KW-0770	Synapse	55	456	0.39	4.47e-07	9606.ENSP00000064571,9606.ENSP00000219197,9606.ENSP00000234389,9606.ENSP00000236877,9606.ENSP00000246070,9606.ENSP00000249363,9606.ENSP00000253754,9606.ENSP00000260323,9606.ENSP00000261751,9606.ENSP00000263174,9606.ENSP00000270458,9606.ENSP00000272217,9606.ENSP00000274093,9606.ENSP00000274711,9606.ENSP00000277120,9606.ENSP00000281172,9606.ENSP00000281924,9606.ENSP00000282020,9606.ENSP00000293662,…	CBLN4,CBLN1,GRIN3B,SLC8A2,LAMP5,LRRC4,PDLIM4,UNC13C,CHRNB4,PALMD,CACNG8,ARL8A,GLRA3,LRRTM2,NTRK2,EPS8,TMEM163,GRID2,GRASP,LRRTM1,GABRG1,CHRNA5,DLGAP1,SLC17A8,CABP1,TMEM108,HAP1,LYPD6,RGS17,IGSF9,CNR1,GABRE,OLFM1,SRPX2,GRIK3,SYNDIG1,PCDH8,RPH3A,DSCAM,NRXN1,GABRR2,SLC18A1,GSG1L,DLGAP2,IL31RA,PVRL3,FAM107A,GABRA2,SORCS2,MCTP1,FAM196A,GRIK4,IGSF9B,GRIN2B,NRN1
GO Component	GO:0045211	Postsynaptic membrane	34	281	0.39	0.00035	9606.ENSP00000219197,9606.ENSP00000231021,9606.ENSP00000234389,9606.ENSP00000249363,9606.ENSP00000253754,9606.ENSP00000261751,9606.ENSP00000269141,9606.ENSP00000270458,9606.ENSP00000274093,9606.ENSP00000274711,9606.ENSP00000282020,9606.ENSP00000286827,9606.ENSP00000293662,9606.ENSP00000295057,9606.ENSP00000295452,9606.ENSP00000299565,9606.ENSP00000330633,9606.ENSP00000356205,9606.ENSP00000359353,…	CBLN1,CDH9,GRIN3B,LRRC4,PDLIM4,CHRNB4,CDH2,CACNG8,GLRA3,LRRTM2,GRID2,TIAM1,GRASP,LRRTM1,GABRG1,CHRNA5,CNTN2,ADORA1,GABRE,GRIK3,SYNDIG1,PCDH8,FLRT3,RPH3A,GABRR2,OPRM1,GSG1L,PVRL3,GABRA2,SORCS2,GRIK4,IGSF9B,GRIN2B,SHISA8
GO Process	GO:1903522	Regulation of blood circulation	35	292	0.39	0.00083	9606.ENSP00000155840,9606.ENSP00000216492,9606.ENSP00000225823,9606.ENSP00000236877,9606.ENSP00000250111,9606.ENSP00000252321,9606.ENSP00000256969,9606.ENSP00000258111,9606.ENSP00000265362,9606.ENSP00000270458,9606.ENSP00000278947,9606.ENSP00000280155,9606.ENSP00000298815,9606.ENSP00000299178,9606.ENSP00000306275,9606.ENSP00000322390,9606.ENSP00000348069,9606.ENSP00000352608,9606.ENSP00000354490,…	KCNQ1,CHGA,ASIC2,SLC8A2,ATP1B2,KCNA5,SPX,KCNMB4,SEMA3A,CACNG8,SCN2B,ADRA2A,ARHGAP42,AVPR1A,KCNK3,FGF13,SREBF1,RYR1,ATP1A2,CACNA1S,ADORA1,PTGS2,CACNA1B,GLP1R,ITPR3,NPPA,DSP,ITPR2,CACNA2D4,RYR3,IRX5,CTNNA3,KCNIP1,CASR,APELA
UniProt Keywords	KW-0371	Homeobox	28	233	0.39	0.001	9606.ENSP00000234392,9606.ENSP00000239151,9606.ENSP00000240587,9606.ENSP00000261731,9606.ENSP00000290759,9606.ENSP00000304169,9606.ENSP00000315949,9606.ENSP00000323584,9606.ENSP00000328928,9606.ENSP00000329170,9606.ENSP00000331741,9606.ENSP00000342931,9606.ENSP00000347684,9606.ENSP00000366347,9606.ENSP00000368332,9606.ENSP00000370253,9606.ENSP00000372170,9606.ENSP00000374240,9606.ENSP00000378132,…	VAX2,HOXB5,TSHZ3,LHX5,ISL2,PITX2,HOXD8,TSHZ1,HOXB4,POU3F2,HOXB2,POU1F1,LMX1B,NKX2-2,ARX,NKX3-1,MSX1,SHOX2,IRX5,POU6F2,DLX3,SATB1,PAX6,HOXB3,HOXB6,RAX2,HOPX,MEIS3
COMPARTMENTS	GOCC:0098793	Presynapse	22	184	0.39	0.0226	9606.ENSP00000217420,9606.ENSP00000236877,9606.ENSP00000260323,9606.ENSP00000261368,9606.ENSP00000264377,9606.ENSP00000269141,9606.ENSP00000277120,9606.ENSP00000281924,9606.ENSP00000316909,9606.ENSP00000334910,9606.ENSP00000358525,9606.ENSP00000360120,9606.ENSP00000362183,9606.ENSP00000363229,9606.ENSP00000367177,9606.ENSP00000367292,9606.ENSP00000374036,9606.ENSP00000385142,9606.ENSP00000387549,…	SLC32A1,SLC8A2,UNC13C,SNCAIP,ADAM23,CDH2,NTRK2,TMEM163,SLC17A8,PDE2A,NGF,ROR1,GRIK3,SLC18A3,PCDH8,FLRT3,RPH3A,NRXN1,SLC18A1,FAM107A,GABRA2,MCTP1
GO Process	GO:0042391	Regulation of membrane potential	51	440	0.38	2.9e-05	9606.ENSP00000003084,9606.ENSP00000155840,9606.ENSP00000219197,9606.ENSP00000225328,9606.ENSP00000225823,9606.ENSP00000234389,9606.ENSP00000236877,9606.ENSP00000250111,9606.ENSP00000252321,9606.ENSP00000258111,9606.ENSP00000261751,9606.ENSP00000264661,9606.ENSP00000274093,9606.ENSP00000277120,9606.ENSP00000278947,9606.ENSP00000282020,9606.ENSP00000295452,9606.ENSP00000299565,9606.ENSP00000303540,…	CFTR,KCNQ1,CBLN1,P2RX5,ASIC2,GRIN3B,SLC8A2,ATP1B2,KCNA5,KCNMB4,CHRNB4,KCNH4,GLRA3,NTRK2,SCN2B,GRID2,GABRG1,CHRNA5,SCN1A,KCNK3,FGF13,TMEM108,KCNK12,KCNH8,P2RX7,ZACN,ATP1A2,ADORA1,CACNA1E,CNR1,GABRE,CACNA1B,GRIK3,FGF14,NPPA,DSP,KCNQ3,NRXN1,GABRR2,SCN9A,CTNNA3,SLC4A4,OPRM1,SCN4A,GABRA2,FAM196A,GRIK4,IGSF9B,KCNK4,ADCYAP1,GRIN2B
GO Process	GO:0048562	Embryonic organ morphogenesis	35	301	0.38	0.0014	9606.ENSP00000205890,9606.ENSP00000234392,9606.ENSP00000234396,9606.ENSP00000239151,9606.ENSP00000240285,9606.ENSP00000245451,9606.ENSP00000257290,9606.ENSP00000262613,9606.ENSP00000262626,9606.ENSP00000264664,9606.ENSP00000295108,9606.ENSP00000297261,9606.ENSP00000323584,9606.ENSP00000323645,9606.ENSP00000328928,9606.ENSP00000331741,9606.ENSP00000332256,9606.ENSP00000345681,9606.ENSP00000357040,…	MYO15A,VAX2,ATP6V1B1,HOXB5,RDH10,BMP4,PDGFRA,SLC9A3R1,HPN,FGF10,NEUROD1,SHH,TSHZ1,TTC39C,HOXB4,HOXB2,ALDH1A3,GATA2,VANGL2,CRB2,ROR2,SPRY2,GATA3,COL2A1,MSX1,SHOX2,FOLR1,EFEMP1,IRX5,TRIOBP,PAX6,HOXB3,HOXB6,STRA6,USH1G
GO Process	GO:0090596	Sensory organ morphogenesis	31	264	0.38	0.0033	9606.ENSP00000205890,9606.ENSP00000234392,9606.ENSP00000234396,9606.ENSP00000245451,9606.ENSP00000262613,9606.ENSP00000262626,9606.ENSP00000264664,9606.ENSP00000277120,9606.ENSP00000304169,9606.ENSP00000323584,9606.ENSP00000323645,9606.ENSP00000332256,9606.ENSP00000334665,9606.ENSP00000345681,9606.ENSP00000357040,9606.ENSP00000360502,9606.ENSP00000364860,9606.ENSP00000366306,9606.ENSP00000368632,…	MYO15A,VAX2,ATP6V1B1,BMP4,SLC9A3R1,HPN,FGF10,NTRK2,PITX2,TSHZ1,TTC39C,ALDH1A3,FSCN2,GATA2,VANGL2,PDE6C,ROR2,SPRY2,GATA3,COL2A1,MSX1,TFAP2B,EFEMP1,IRX5,EPHB1,DSCAM,TRIOBP,PAX6,PVRL3,STRA6,USH1G
GO Process	GO:0008016	Regulation of heart contraction	29	245	0.38	0.0048	9606.ENSP00000155840,9606.ENSP00000216492,9606.ENSP00000236877,9606.ENSP00000250111,9606.ENSP00000252321,9606.ENSP00000256969,9606.ENSP00000265362,9606.ENSP00000270458,9606.ENSP00000278947,9606.ENSP00000299178,9606.ENSP00000306275,9606.ENSP00000322390,9606.ENSP00000348069,9606.ENSP00000352608,9606.ENSP00000354490,9606.ENSP00000355192,9606.ENSP00000356205,9606.ENSP00000360423,9606.ENSP00000362353,…	KCNQ1,CHGA,SLC8A2,ATP1B2,KCNA5,SPX,SEMA3A,CACNG8,SCN2B,AVPR1A,KCNK3,FGF13,SREBF1,RYR1,ATP1A2,CACNA1S,ADORA1,CACNA1B,GLP1R,ITPR3,NPPA,DSP,ITPR2,CACNA2D4,RYR3,IRX5,CTNNA3,KCNIP1,APELA
GO Process	GO:0006937	Regulation of muscle contraction	19	162	0.38	0.0463	9606.ENSP00000155840,9606.ENSP00000216492,9606.ENSP00000241256,9606.ENSP00000252456,9606.ENSP00000256969,9606.ENSP00000261751,9606.ENSP00000280155,9606.ENSP00000298815,9606.ENSP00000322390,9606.ENSP00000354490,9606.ENSP00000356205,9606.ENSP00000356438,9606.ENSP00000363092,9606.ENSP00000365663,9606.ENSP00000369129,9606.ENSP00000389252,9606.ENSP00000389714,9606.ENSP00000396320,9606.ENSP00000401678	KCNQ1,CHGA,GHSR,CNN1,SPX,CHRNB4,ADRA2A,ARHGAP42,FGF13,ATP1A2,ADORA1,PTGS2,PRKG1,NPPA,DSP,NPNT,CTNNA3,SCN4A,MYOCD
GO Process	GO:0006812	Cation transport	100	881	0.37	1.31e-10	9606.ENSP00000155840,9606.ENSP00000217420,9606.ENSP00000225328,9606.ENSP00000225823,9606.ENSP00000234389,9606.ENSP00000234396,9606.ENSP00000236877,9606.ENSP00000250111,9606.ENSP00000252321,9606.ENSP00000253255,9606.ENSP00000258111,9606.ENSP00000260743,9606.ENSP00000261751,9606.ENSP00000262613,9606.ENSP00000262626,9606.ENSP00000264661,9606.ENSP00000264734,9606.ENSP00000265113,9606.ENSP00000266682,…	KCNQ1,SLC32A1,P2RX5,ASIC2,GRIN3B,ATP6V1B1,SLC8A2,ATP1B2,KCNA5,PKDREJ,KCNMB4,CALHM2,CHRNB4,SLC9A3R1,HPN,KCNH4,CLDN16,SLC1A3,SLC6A15,CACNG8,SLC10A4,SLC10A6,KCNMB1,SCN2B,TMEM163,ATP6V0D2,KCNS2,CACHD1,KCNT2,CHRNA5,SLC38A8,SCNN1G,KCNAB3,SCN1A,KCNK3,XCR1,KCNG4,SLC17A8,FGF13,KCNK12,KCNA4,KCNH8,CALHM1,P2RX7,MAPK15,SLC24A5,JPH1,PLCH1,TMC2,RYR1,ATP1A2,CACNA1S,SLC30A10,SLC45A3,CACNA1E,ANXA9,CNR1,MCOLN2,CACN…
GO Process	GO:0010817	Regulation of hormone levels	60	524	0.37	4.01e-06	9606.ENSP00000003084,9606.ENSP00000209668,9606.ENSP00000216492,9606.ENSP00000219599,9606.ENSP00000221421,9606.ENSP00000222982,9606.ENSP00000229264,9606.ENSP00000240285,9606.ENSP00000241256,9606.ENSP00000249075,9606.ENSP00000249750,9606.ENSP00000250615,9606.ENSP00000252321,9606.ENSP00000257290,9606.ENSP00000258168,9606.ENSP00000259089,9606.ENSP00000262626,9606.ENSP00000268053,9606.ENSP00000276571,…	CFTR,ADH1A,CHGA,CRYM,LHB,CYP3A5,GNB3,RDH10,GHSR,LIF,ALDH1A2,AANAT,KCNA5,PDGFRA,BCO1,BLK,HPN,CYP11A1,CRH,ADRA2A,TIAM1,NEUROD1,SHH,CRABP1,GALR1,CYP2S1,CYP2W1,HTR1A,GCNT4,GHRHR,ALDH1A3,DHRS2,SREBF1,ADORA1,CACNA1E,DDO,CNR1,NGF,BMP5,GLP1R,NR5A1,ITPR3,NPPA,GATA3,NKX3-1,ITPR2,TFAP2B,AFP,TNFSF11,ECE2,VSNL1,RAPGEF3,FSHB,CASR,ADH1C,PCSK5,NR1H4,ADCYAP1,PCSK6,CRABP2
GO Process	GO:0001655	Urogenital system development	36	315	0.37	0.0014	9606.ENSP00000216211,9606.ENSP00000240285,9606.ENSP00000245451,9606.ENSP00000249750,9606.ENSP00000254722,9606.ENSP00000257290,9606.ENSP00000264664,9606.ENSP00000279873,9606.ENSP00000296522,9606.ENSP00000297261,9606.ENSP00000306991,9606.ENSP00000317027,9606.ENSP00000345681,9606.ENSP00000356587,9606.ENSP00000357040,9606.ENSP00000360158,9606.ENSP00000361818,9606.ENSP00000363689,9606.ENSP00000367714,…	UPK3A,RDH10,BMP4,ALDH1A2,SERPINF1,PDGFRA,FGF10,ARID5B,HPGD,SHH,HAS2,GCNT4,GATA2,NPHS2,VANGL2,PKHD1,SDC4,ID3,HES5,GATA3,NKX3-1,TFAP2B,GPC3,GCNT3,COL4A3,COL4A4,RGN,NPNT,MYOCD,GDNF,ROBO2,ANGPT1,PCSK5,STRA6,PKD1L3,PRLR
COMPARTMENTS	GOCC:0030424	Axon	30	264	0.37	0.0052	9606.ENSP00000217420,9606.ENSP00000219197,9606.ENSP00000246070,9606.ENSP00000257414,9606.ENSP00000260323,9606.ENSP00000265362,9606.ENSP00000276571,9606.ENSP00000277120,9606.ENSP00000282020,9606.ENSP00000295057,9606.ENSP00000311997,9606.ENSP00000316909,9606.ENSP00000322390,9606.ENSP00000324651,9606.ENSP00000328511,9606.ENSP00000330633,9606.ENSP00000335397,9606.ENSP00000343690,9606.ENSP00000358525,…	SLC32A1,CBLN1,LAMP5,SEMA6A,UNC13C,SEMA3A,CRH,NTRK2,GRID2,LRRTM1,NEFH,SLC17A8,FGF13,TMEM108,KCNA4,CNTN2,RTN4RL2,DPYSL3,NGF,ROR1,OLFM1,GRIK3,SLC18A3,FLRT3,KCNQ3,SPOCK1,DSCAM,NRXN1,OPRM1,ROBO2
GO Component	GO:0043197	Dendritic spine	20	173	0.37	0.0276	9606.ENSP00000225823,9606.ENSP00000236877,9606.ENSP00000249363,9606.ENSP00000253754,9606.ENSP00000254079,9606.ENSP00000263174,9606.ENSP00000277120,9606.ENSP00000282020,9606.ENSP00000286827,9606.ENSP00000328511,9606.ENSP00000334002,9606.ENSP00000354490,9606.ENSP00000356205,9606.ENSP00000359225,9606.ENSP00000366058,9606.ENSP00000374036,9606.ENSP00000394624,9606.ENSP00000400365,9606.ENSP00000422185,…	ASIC2,SLC8A2,LRRC4,PDLIM4,PPP1R1B,PALMD,NTRK2,GRID2,TIAM1,KCNA4,HAP1,ATP1A2,ADORA1,CNN3,SYNDIG1,RPH3A,OPRM1,LAMA2,SORCS2,KCNN1
GO Process	GO:0048167	Regulation of synaptic plasticity	22	191	0.37	0.0286	9606.ENSP00000006053,9606.ENSP00000219197,9606.ENSP00000236877,9606.ENSP00000240587,9606.ENSP00000260323,9606.ENSP00000274711,9606.ENSP00000276571,9606.ENSP00000277120,9606.ENSP00000282020,9606.ENSP00000295057,9606.ENSP00000330633,9606.ENSP00000351059,9606.ENSP00000356205,9606.ENSP00000356438,9606.ENSP00000363435,9606.ENSP00000365301,9606.ENSP00000388910,9606.ENSP00000419124,9606.ENSP00000422185,…	CX3CL1,CBLN1,SLC8A2,TSHZ3,UNC13C,LRRTM2,CRH,NTRK2,GRID2,LRRTM1,CNTN2,CX3CR1,ADORA1,PTGS2,ITPR3,FGF14,NFATC4,FAM107A,SORCS2,MCTP1,GRIN2B,SHISA8
GO Process	GO:0003018	Vascular process in circulatory system	21	185	0.37	0.0401	9606.ENSP00000216492,9606.ENSP00000225823,9606.ENSP00000252321,9606.ENSP00000258111,9606.ENSP00000274629,9606.ENSP00000280155,9606.ENSP00000298815,9606.ENSP00000299178,9606.ENSP00000316244,9606.ENSP00000334910,9606.ENSP00000347712,9606.ENSP00000354490,9606.ENSP00000356205,9606.ENSP00000356438,9606.ENSP00000363092,9606.ENSP00000363748,9606.ENSP00000365663,9606.ENSP00000369755,9606.ENSP00000420194,…	CHGA,ASIC2,KCNA5,KCNMB4,KCNMB1,ADRA2A,ARHGAP42,AVPR1A,HTR1A,PDE2A,C2CD4A,ATP1A2,ADORA1,PTGS2,PRKG1,HTR1D,NPPA,C2CD4B,CASR,ANGPT1,ADCYAP1
GO Process	GO:0030323	Respiratory tube development	20	174	0.37	0.0436	9606.ENSP00000233813,9606.ENSP00000240285,9606.ENSP00000245451,9606.ENSP00000249075,9606.ENSP00000249750,9606.ENSP00000257290,9606.ENSP00000264664,9606.ENSP00000267843,9606.ENSP00000276571,9606.ENSP00000297261,9606.ENSP00000325120,9606.ENSP00000348069,9606.ENSP00000357040,9606.ENSP00000366306,9606.ENSP00000377836,9606.ENSP00000384179,9606.ENSP00000401678,9606.ENSP00000404464,9606.ENSP00000446280,…	IGFBP5,RDH10,BMP4,LIF,ALDH1A2,PDGFRA,FGF10,FGF7,CRH,SHH,PGR,SREBF1,VANGL2,SPRY2,GPC3,ZFPM2,MYOCD,CCBE1,PCSK5,STRA6
UniProt Keywords	KW-0339	Growth factor	15	130	0.37	0.0463	9606.ENSP00000245451,9606.ENSP00000249075,9606.ENSP00000252809,9606.ENSP00000264664,9606.ENSP00000267843,9606.ENSP00000272224,9606.ENSP00000302648,9606.ENSP00000358525,9606.ENSP00000359866,9606.ENSP00000365301,9606.ENSP00000378058,9606.ENSP00000379097,9606.ENSP00000385451,9606.ENSP00000387435,9606.ENSP00000409007	BMP4,LIF,GDF15,FGF10,FGF7,GDF7,NRTN,NGF,BMP5,FGF14,EFEMP1,AREG,MDK,ARTN,GDNF
GO Component	GO:0099699	Integral component of synaptic membrane	18	157	0.37	0.0477	9606.ENSP00000231021,9606.ENSP00000241256,9606.ENSP00000249363,9606.ENSP00000264377,9606.ENSP00000269141,9606.ENSP00000274711,9606.ENSP00000282020,9606.ENSP00000295057,9606.ENSP00000356205,9606.ENSP00000358513,9606.ENSP00000367177,9606.ENSP00000367292,9606.ENSP00000385142,9606.ENSP00000394624,9606.ENSP00000394954,9606.ENSP00000418070,9606.ENSP00000434364,9606.ENSP00000435648	CDH9,GHSR,LRRC4,ADAM23,CDH2,LRRTM2,GRID2,LRRTM1,ADORA1,CNR1,PCDH8,FLRT3,NRXN1,OPRM1,GSG1L,PVRL3,SLC6A5,GRIK4
GO Component	GO:0042734	Presynaptic membrane	18	158	0.37	0.0499	9606.ENSP00000231021,9606.ENSP00000260323,9606.ENSP00000261368,9606.ENSP00000264377,9606.ENSP00000269141,9606.ENSP00000334910,9606.ENSP00000356205,9606.ENSP00000358513,9606.ENSP00000359085,9606.ENSP00000359864,9606.ENSP00000362183,9606.ENSP00000367177,9606.ENSP00000385142,9606.ENSP00000394624,9606.ENSP00000407822,9606.ENSP00000415900,9606.ENSP00000434364,9606.ENSP00000435648	CDH9,UNC13C,SNCAIP,ADAM23,CDH2,PDE2A,ADORA1,CNR1,NTNG1,GPC4,GRIK3,PCDH8,NRXN1,OPRM1,CNTN6,IL31RA,SLC6A5,GRIK4
GO Process	GO:0034220	Ion transmembrane transport	114	1010	0.36	8.44e-12	9606.ENSP00000003084,9606.ENSP00000155840,9606.ENSP00000217420,9606.ENSP00000217909,9606.ENSP00000225328,9606.ENSP00000225823,9606.ENSP00000234389,9606.ENSP00000234396,9606.ENSP00000236877,9606.ENSP00000250111,9606.ENSP00000252321,9606.ENSP00000253255,9606.ENSP00000258111,9606.ENSP00000260743,9606.ENSP00000261751,9606.ENSP00000262613,9606.ENSP00000262626,9606.ENSP00000264661,9606.ENSP00000264734,…	CFTR,KCNQ1,SLC32A1,SLC25A43,P2RX5,ASIC2,GRIN3B,ATP6V1B1,SLC8A2,ATP1B2,KCNA5,PKDREJ,KCNMB4,CALHM2,CHRNB4,SLC9A3R1,HPN,KCNH4,CLDN16,SLC1A3,SLC6A15,CACNG8,SLC10A4,SLC10A6,GLRA3,KCNMB1,SCN2B,TMEM163,GRID2,ATP6V0D2,KCNS2,CACHD1,KCNT2,GABRG1,CHRNA5,SLC38A8,SCNN1G,KCNAB3,SCN1A,KCNK3,SLCO4C1,XCR1,KCNG4,SLC17A8,APOL1,KCNK12,KCNA4,KCNH8,CALHM1,P2RX7,CLCNKA,ZACN,SLC24A5,PLCH1,TMC2,RYR1,ATP1A2,CACNA1S,SLC30A…
COMPARTMENTS	GOCC:0031226	Intrinsic component of plasma membrane	93	841	0.36	2.15e-09	9606.ENSP00000003084,9606.ENSP00000155840,9606.ENSP00000216211,9606.ENSP00000226218,9606.ENSP00000234389,9606.ENSP00000245451,9606.ENSP00000250111,9606.ENSP00000252321,9606.ENSP00000257290,9606.ENSP00000257863,9606.ENSP00000258111,9606.ENSP00000261751,9606.ENSP00000262345,9606.ENSP00000262626,9606.ENSP00000263317,9606.ENSP00000263636,9606.ENSP00000264071,9606.ENSP00000264257,9606.ENSP00000264377,…	CFTR,KCNQ1,UPK3A,VTN,GRIN3B,BMP4,ATP1B2,KCNA5,PDGFRA,AMHR2,KCNMB4,CHRNB4,IL12RB2,HPN,NOX4,LY75,TUBB4A,IL1RL2,ADAM23,KCNH4,SLC1A3,HDC,CDH2,CACNG8,GLRA3,LRRTM2,NTRK2,SCN2B,GRID2,ITGB6,LRRTM1,CHRNA5,SCNN1G,SCN1A,XCR1,KCNG4,HTR1A,KCNA4,CALHM1,CNTN2,RTN4RL2,CX3CR1,ENPP1,ATP1A2,ADORA1,NPHS2,PTPRK,CD58,CNR1,NTNG1,PKHD1,SDC4,NOX1,GRIK3,GLP1R,CD52,ITPR3,HTR1D,FLRT3,CNTFR,KLRD1,PRMT8,KCNQ3,ALK,FOLR1,GPC3,S…
GO Process	GO:0030900	Forebrain development	43	387	0.36	0.00046	9606.ENSP00000217420,9606.ENSP00000234392,9606.ENSP00000245451,9606.ENSP00000249750,9606.ENSP00000250111,9606.ENSP00000261731,9606.ENSP00000261918,9606.ENSP00000264664,9606.ENSP00000265362,9606.ENSP00000266058,9606.ENSP00000269141,9606.ENSP00000272224,9606.ENSP00000276571,9606.ENSP00000277120,9606.ENSP00000295108,9606.ENSP00000297261,9606.ENSP00000299178,9606.ENSP00000304169,9606.ENSP00000320180,…	SLC32A1,VAX2,BMP4,ALDH1A2,ATP1B2,LHX5,SEMA7A,FGF10,SEMA3A,SLIT1,CDH2,GDF7,CRH,NTRK2,NEUROD1,SHH,AVPR1A,PITX2,GHRHR,FGF13,TMEM108,POU3F2,CNTN2,ALDH1A3,HAP1,RTN4RL2,POU1F1,GATA2,RFX4,ATP1A2,TOX,CRTAC1,PRKG1,SLITRK5,HES5,ARX,SEMA5A,MSX1,ALK,MDK,PAX6,ROBO2,ADCYAP1
COMPARTMENTS	GOCC:0031012	Extracellular matrix	28	253	0.36	0.0126	9606.ENSP00000222543,9606.ENSP00000226218,9606.ENSP00000252575,9606.ENSP00000252804,9606.ENSP00000269141,9606.ENSP00000291481,9606.ENSP00000297261,9606.ENSP00000343924,9606.ENSP00000345008,9606.ENSP00000349677,9606.ENSP00000351310,9606.ENSP00000355751,9606.ENSP00000359085,9606.ENSP00000362870,9606.ENSP00000367292,9606.ENSP00000369889,9606.ENSP00000374274,9606.ENSP00000378058,9606.ENSP00000379823,…	TFPI2,VTN,NCAN,PXDN,CDH2,HAPLN4,SHH,PRELP,FBLN5,SPOCK3,COL6A6,THBS2,NTNG1,MATN1,FLRT3,COL2A1,SSC5D,EFEMP1,COL4A3,COL4A4,ACAN,LAMA2,CCBE1,MUC4,ANGPT1,RBP3,PCSK6,COLCA2
GO Process	GO:1901888	Regulation of cell junction assembly	22	199	0.36	0.0412	9606.ENSP00000219197,9606.ENSP00000225823,9606.ENSP00000241256,9606.ENSP00000266058,9606.ENSP00000274711,9606.ENSP00000277120,9606.ENSP00000282020,9606.ENSP00000295057,9606.ENSP00000295522,9606.ENSP00000338967,9606.ENSP00000355751,9606.ENSP00000359864,9606.ENSP00000361818,9606.ENSP00000362095,9606.ENSP00000366058,9606.ENSP00000366283,9606.ENSP00000367292,9606.ENSP00000381097,9606.ENSP00000385142,…	CBLN1,ASIC2,GHSR,SLIT1,LRRTM2,NTRK2,GRID2,LRRTM1,CLDN1,ARHGAP6,THBS2,GPC4,SDC4,SRPX2,SYNDIG1,SLITRK5,FLRT3,EPHB1,NRXN1,PHLDB2,ROBO2,FAM107A
COMPARTMENTS	GOCC:0005887	Integral component of plasma membrane	85	782	0.35	3.33e-08	9606.ENSP00000003084,9606.ENSP00000155840,9606.ENSP00000216211,9606.ENSP00000226218,9606.ENSP00000234389,9606.ENSP00000245451,9606.ENSP00000250111,9606.ENSP00000252321,9606.ENSP00000257290,9606.ENSP00000257863,9606.ENSP00000258111,9606.ENSP00000261751,9606.ENSP00000262345,9606.ENSP00000262626,9606.ENSP00000263317,9606.ENSP00000263636,9606.ENSP00000264071,9606.ENSP00000264257,9606.ENSP00000264377,…	CFTR,KCNQ1,UPK3A,VTN,GRIN3B,BMP4,ATP1B2,KCNA5,PDGFRA,AMHR2,KCNMB4,CHRNB4,IL12RB2,HPN,NOX4,LY75,TUBB4A,IL1RL2,ADAM23,KCNH4,SLC1A3,HDC,CDH2,CACNG8,GLRA3,LRRTM2,NTRK2,SCN2B,GRID2,ITGB6,LRRTM1,CHRNA5,SCNN1G,SCN1A,XCR1,KCNG4,HTR1A,KCNA4,CALHM1,CX3CR1,ENPP1,ATP1A2,ADORA1,NPHS2,PTPRK,CD58,CNR1,SDC4,NOX1,GRIK3,GLP1R,ITPR3,HTR1D,FLRT3,CNTFR,KLRD1,KCNQ3,ALK,SGMS2,EPHB1,TNFSF11,COL25A1,HCRTR1,NRXN1,SCN9A,IL…
GO Process	GO:0007610	Behavior	62	572	0.35	1.16e-05	9606.ENSP00000205890,9606.ENSP00000234396,9606.ENSP00000236877,9606.ENSP00000241256,9606.ENSP00000248933,9606.ENSP00000249016,9606.ENSP00000250111,9606.ENSP00000252809,9606.ENSP00000254079,9606.ENSP00000254722,9606.ENSP00000261751,9606.ENSP00000265113,9606.ENSP00000265922,9606.ENSP00000276571,9606.ENSP00000277120,9606.ENSP00000281172,9606.ENSP00000288368,9606.ENSP00000295057,9606.ENSP00000295256,…	MYO15A,ATP6V1B1,SLC8A2,GHSR,SEZ6L,MCHR1,ATP1B2,GDF15,PPP1R1B,SERPINF1,CHRNB4,SLC1A3,BRINP1,CRH,NTRK2,EPS8,PREX2,LRRTM1,HPGDS,AVPR1A,CHRNA5,SCN1A,GPR37,HTR1A,GCNT4,FGF13,GALR2,NPW,CNTN2,ALDH1A3,NPB,CX3CR1,ATP1A2,PTGS2,DDO,CNR1,NGF,AFF2,CACNA1B,FOXO6,SRPX2,GLP1R,ITPR3,SLITRK5,CNTFR,ALK,NAV2,DSCAM,HCRTR1,NRXN1,MDK,SCN9A,SLC12A5,NFATC4,FAM19A2,OPRM1,GDNF,CASR,KCNK4,STRA6,ADCYAP1,GRIN2B
GO Process	GO:0034765	Regulation of ion transmembrane transport	52	477	0.35	0.0001	9606.ENSP00000003084,9606.ENSP00000006053,9606.ENSP00000155840,9606.ENSP00000225823,9606.ENSP00000250111,9606.ENSP00000252321,9606.ENSP00000262613,9606.ENSP00000264661,9606.ENSP00000270458,9606.ENSP00000274629,9606.ENSP00000276571,9606.ENSP00000278947,9606.ENSP00000280155,9606.ENSP00000287042,9606.ENSP00000302719,9606.ENSP00000303540,9606.ENSP00000312129,9606.ENSP00000327509,9606.ENSP00000327611,…	CFTR,CX3CL1,KCNQ1,ASIC2,ATP1B2,KCNA5,SLC9A3R1,KCNH4,CACNG8,KCNMB1,CRH,SCN2B,ADRA2A,KCNS2,KCNAB3,SCN1A,KCNG4,STAC2,KCNK12,KCNA4,KCNH8,GALR2,CALHM1,P2RX7,CLCNKA,HAP1,JPH1,TMC2,ATP1A2,CACNA1S,CACNA1E,CACNA1B,NOX1,CLCNKB,FGF14,NPPA,CACNA2D4,KCNQ3,RGN,NRXN1,SCN9A,PDZK1,OPRM1,GSG1L,SCN4A,KCNIP1,STIM2,LRRC55,KCNV1,KCNK4,GRIN2B,SHISA8
GO Component	GO:0043235	Receptor complex	42	381	0.35	0.00026	9606.ENSP00000234389,9606.ENSP00000257290,9606.ENSP00000257863,9606.ENSP00000261751,9606.ENSP00000262345,9606.ENSP00000270458,9606.ENSP00000277120,9606.ENSP00000280155,9606.ENSP00000281172,9606.ENSP00000282020,9606.ENSP00000283249,9606.ENSP00000295452,9606.ENSP00000299565,9606.ENSP00000306449,9606.ENSP00000312673,9606.ENSP00000356899,9606.ENSP00000359353,9606.ENSP00000360120,9606.ENSP00000362139,…	GRIN3B,PDGFRA,AMHR2,CHRNB4,IL12RB2,CACNG8,NTRK2,ADRA2A,EPS8,GRID2,ITGB6,GABRG1,CHRNA5,GPR37,GH1,DDR2,GABRE,ROR1,EPHA10,GRIK3,ITPR3,ROR2,SLITRK5,CNTFR,ITPR2,KLRD1,ALK,EPHA6,CD79B,EPHB1,IL18R1,NPNT,IL31RA,GPR156,GABRA2,GRIK4,NR1H4,GRIN2B,PKD1L3,SHISA8,EPHB6,PRLR
GO Process	GO:0007411	Axon guidance	30	275	0.35	0.0106	9606.ENSP00000210633,9606.ENSP00000257414,9606.ENSP00000261918,9606.ENSP00000262593,9606.ENSP00000265362,9606.ENSP00000266058,9606.ENSP00000272224,9606.ENSP00000290759,9606.ENSP00000297261,9606.ENSP00000302648,9606.ENSP00000330633,9606.ENSP00000357040,9606.ENSP00000357073,9606.ENSP00000362139,9606.ENSP00000362560,9606.ENSP00000367292,9606.ENSP00000368332,9606.ENSP00000368632,9606.ENSP00000371936,…	SEMA4G,SEMA6A,SEMA7A,DOK5,SEMA3A,SLIT1,GDF7,ISL2,SHH,NRTN,CNTN2,VANGL2,IGSF9,EPHA10,VSTM2L,FLRT3,ARX,GATA3,SEMA5A,EPHA6,EPHB1,DSCAM,NRXN1,ARTN,LAMA2,PAX6,CNTN6,GDNF,ROBO2,BOC
GO Process	GO:0046883	Regulation of hormone secretion	29	268	0.35	0.0141	9606.ENSP00000003084,9606.ENSP00000216492,9606.ENSP00000241256,9606.ENSP00000249075,9606.ENSP00000252321,9606.ENSP00000259089,9606.ENSP00000276571,9606.ENSP00000280155,9606.ENSP00000286827,9606.ENSP00000295108,9606.ENSP00000299727,9606.ENSP00000316244,9606.ENSP00000320180,9606.ENSP00000348069,9606.ENSP00000356205,9606.ENSP00000356545,9606.ENSP00000358513,9606.ENSP00000362353,9606.ENSP00000363435,…	CFTR,CHGA,GHSR,LIF,KCNA5,BLK,CRH,ADRA2A,TIAM1,NEUROD1,GALR1,HTR1A,GHRHR,SREBF1,ADORA1,CACNA1E,CNR1,GLP1R,ITPR3,NPPA,NKX3-1,ITPR2,TFAP2B,TNFSF11,VSNL1,RAPGEF3,CASR,NR1H4,ADCYAP1
GO Process	GO:0021537	Telencephalon development	28	257	0.35	0.0156	9606.ENSP00000217420,9606.ENSP00000245451,9606.ENSP00000250111,9606.ENSP00000261731,9606.ENSP00000261918,9606.ENSP00000265362,9606.ENSP00000266058,9606.ENSP00000269141,9606.ENSP00000277120,9606.ENSP00000295108,9606.ENSP00000297261,9606.ENSP00000299178,9606.ENSP00000322390,9606.ENSP00000324651,9606.ENSP00000329170,9606.ENSP00000330633,9606.ENSP00000332256,9606.ENSP00000335397,9606.ENSP00000350552,…	SLC32A1,BMP4,ATP1B2,LHX5,SEMA7A,SEMA3A,SLIT1,CDH2,NTRK2,NEUROD1,SHH,AVPR1A,FGF13,TMEM108,POU3F2,CNTN2,ALDH1A3,RTN4RL2,RFX4,ATP1A2,CRTAC1,SLITRK5,HES5,ARX,ALK,MDK,PAX6,ROBO2
GO Process	GO:0048705	Skeletal system morphogenesis	26	240	0.35	0.0234	9606.ENSP00000228938,9606.ENSP00000239151,9606.ENSP00000240285,9606.ENSP00000245451,9606.ENSP00000257290,9606.ENSP00000279873,9606.ENSP00000306991,9606.ENSP00000312649,9606.ENSP00000315949,9606.ENSP00000328928,9606.ENSP00000330696,9606.ENSP00000331741,9606.ENSP00000348385,9606.ENSP00000356634,9606.ENSP00000362870,9606.ENSP00000364430,9606.ENSP00000364860,9606.ENSP00000369889,9606.ENSP00000372170,…	MGP,HOXB5,RDH10,BMP4,PDGFRA,ARID5B,HAS2,PPARGC1B,HOXD8,HOXB4,P2RX7,HOXB2,COL27A1,PAPPA2,MATN1,SP5,ROR2,COL2A1,MSX1,SHOX2,IRX5,ACAN,SOX5,CSGALNACT1,HOXB3,HOXB6
GO Process	GO:0060485	Mesenchyme development	23	212	0.35	0.0401	9606.ENSP00000210633,9606.ENSP00000240285,9606.ENSP00000245451,9606.ENSP00000249750,9606.ENSP00000257414,9606.ENSP00000261918,9606.ENSP00000264664,9606.ENSP00000265362,9606.ENSP00000297261,9606.ENSP00000302648,9606.ENSP00000304169,9606.ENSP00000306991,9606.ENSP00000355645,9606.ENSP00000359866,9606.ENSP00000360858,9606.ENSP00000368341,9606.ENSP00000372170,9606.ENSP00000377284,9606.ENSP00000384179,…	SEMA4G,RDH10,BMP4,ALDH1A2,SEMA6A,SEMA7A,FGF10,SEMA3A,SHH,NRTN,PITX2,HAS2,ACTA1,BMP5,OLFM1,RBM24,MSX1,FOLR1,ZFPM2,GDNF,ROBO2,HMGA2,TGFBR3L
GO Function	GO:0022857	Transmembrane transporter activity	112	1050	0.34	3.43e-11	9606.ENSP00000003084,9606.ENSP00000155840,9606.ENSP00000217420,9606.ENSP00000217909,9606.ENSP00000225328,9606.ENSP00000225823,9606.ENSP00000234389,9606.ENSP00000234396,9606.ENSP00000236877,9606.ENSP00000250111,9606.ENSP00000252321,9606.ENSP00000253255,9606.ENSP00000255226,9606.ENSP00000258111,9606.ENSP00000260743,9606.ENSP00000261751,9606.ENSP00000262613,9606.ENSP00000264661,9606.ENSP00000264734,…	CFTR,KCNQ1,SLC32A1,SLC25A43,P2RX5,ASIC2,GRIN3B,ATP6V1B1,SLC8A2,ATP1B2,KCNA5,PKDREJ,SLC14A2,KCNMB4,CALHM2,CHRNB4,SLC9A3R1,KCNH4,CLDN16,SLC1A3,SLC6A15,CACNG8,SLC44A3,SLC22A14,SLC10A4,SLC10A6,GLRA3,KCNMB1,SCN2B,GRID2,ATP6V0D2,KCNS2,CACHD1,KCNT2,GABRG1,CHRNA5,SLC38A8,SCNN1G,KCNAB3,SCN1A,KCNK3,SLCO4C1,KCNG4,SLC17A8,APOL1,KCNK12,KCNA4,KCNH8,CALHM1,P2RX7,CLCNKA,ZACN,SLC24A5,TMC2,RYR1,ATP1A2,CACNA1S,SLC3…
GO Process	GO:0050804	Modulation of chemical synaptic transmission	48	446	0.34	0.00031	9606.ENSP00000006053,9606.ENSP00000219197,9606.ENSP00000234389,9606.ENSP00000236877,9606.ENSP00000240587,9606.ENSP00000241256,9606.ENSP00000249363,9606.ENSP00000258111,9606.ENSP00000260323,9606.ENSP00000261368,9606.ENSP00000261751,9606.ENSP00000265113,9606.ENSP00000269141,9606.ENSP00000274711,9606.ENSP00000276571,9606.ENSP00000277120,9606.ENSP00000282020,9606.ENSP00000295057,9606.ENSP00000299565,…	CX3CL1,CBLN1,GRIN3B,SLC8A2,TSHZ3,GHSR,LRRC4,KCNMB4,UNC13C,SNCAIP,CHRNB4,SLC1A3,CDH2,LRRTM2,CRH,NTRK2,GRID2,LRRTM1,CHRNA5,TMEM108,CNTN2,HAP1,CX3CR1,ATP1A2,ADORA1,PTGS2,CNR1,NGF,NTNG1,CACNA1B,GRIK3,ITPR3,ROR2,FGF14,EPHB1,NRXN1,NFATC4,LAMA2,GDNF,FAM107A,SORCS2,MCTP1,GRIK4,IGSF9B,GRM4,ADCYAP1,GRIN2B,SHISA8
Reactome	HSA-418594	G alpha (i) signalling events	42	396	0.34	0.0174	9606.ENSP00000006053,9606.ENSP00000218006,9606.ENSP00000229264,9606.ENSP00000233242,9606.ENSP00000240285,9606.ENSP00000248150,9606.ENSP00000249016,9606.ENSP00000254079,9606.ENSP00000258168,9606.ENSP00000258302,9606.ENSP00000261047,9606.ENSP00000280155,9606.ENSP00000298440,9606.ENSP00000299727,9606.ENSP00000306449,9606.ENSP00000322924,9606.ENSP00000328412,9606.ENSP00000329684,9606.ENSP00000330070,…	CX3CL1,GUCY2F,GNB3,APOB,RDH10,GNG13,MCHR1,PPP1R1B,BCO1,RGS8,GUCA1C,ADRA2A,OXGR1,GALR1,GPR37,HTR1F,PDE6G,GALR2,NPW,NPB,PDE4C,CX3CR1,PPEF1,RGS7,RGS17,ADORA1,RGS16,CNR1,GPC4,SDC4,ITPR3,HTR1D,ITPR2,GPC3,CNGA1,OPRM1,RLN3,CASR,GRM4,STRA6,RBP3,APOC2
COMPARTMENTS	GOCC:0098794	Postsynapse	25	235	0.34	0.0387	9606.ENSP00000219197,9606.ENSP00000253754,9606.ENSP00000261751,9606.ENSP00000270458,9606.ENSP00000274711,9606.ENSP00000277120,9606.ENSP00000295057,9606.ENSP00000295452,9606.ENSP00000299565,9606.ENSP00000316377,9606.ENSP00000317310,9606.ENSP00000324651,9606.ENSP00000330633,9606.ENSP00000359353,9606.ENSP00000362183,9606.ENSP00000366058,9606.ENSP00000367177,9606.ENSP00000378401,9606.ENSP00000386029,…	CBLN1,PDLIM4,CHRNB4,CACNG8,LRRTM2,NTRK2,LRRTM1,GABRG1,CHRNA5,DLGAP1,CABP1,TMEM108,CNTN2,GABRE,GRIK3,SYNDIG1,PCDH8,SPOCK1,GABRR2,GSG1L,DLGAP2,SORCS2,FAM196A,GRIK4,GRIN2B
GO Process	GO:0009952	Anterior/posterior pattern specification	23	214	0.34	0.0432	9606.ENSP00000239151,9606.ENSP00000245451,9606.ENSP00000249750,9606.ENSP00000272937,9606.ENSP00000295108,9606.ENSP00000297261,9606.ENSP00000315949,9606.ENSP00000323584,9606.ENSP00000328928,9606.ENSP00000331741,9606.ENSP00000357040,9606.ENSP00000362734,9606.ENSP00000364860,9606.ENSP00000367177,9606.ENSP00000367714,9606.ENSP00000370253,9606.ENSP00000372170,9606.ENSP00000377836,9606.ENSP00000404100,…	HOXB5,BMP4,ALDH1A2,HES6,NEUROD1,SHH,HOXD8,TSHZ1,HOXB4,HOXB2,VANGL2,CRB2,ROR2,PCDH8,HES5,NKX3-1,MSX1,GPC3,PAX6,HOXB3,HOXB6,PCSK5,PCSK6
GO Process	GO:0090276	Regulation of peptide hormone secretion	23	215	0.34	0.0449	9606.ENSP00000003084,9606.ENSP00000216492,9606.ENSP00000241256,9606.ENSP00000252321,9606.ENSP00000259089,9606.ENSP00000276571,9606.ENSP00000280155,9606.ENSP00000286827,9606.ENSP00000295108,9606.ENSP00000320180,9606.ENSP00000348069,9606.ENSP00000356545,9606.ENSP00000358513,9606.ENSP00000362353,9606.ENSP00000363435,9606.ENSP00000370744,9606.ENSP00000377265,9606.ENSP00000381775,9606.ENSP00000384719,…	CFTR,CHGA,GHSR,KCNA5,BLK,CRH,ADRA2A,TIAM1,NEUROD1,GHRHR,SREBF1,CACNA1E,CNR1,GLP1R,ITPR3,ITPR2,TFAP2B,TNFSF11,VSNL1,RAPGEF3,CASR,NR1H4,ADCYAP1
GO Component	GO:0031226	Intrinsic component of plasma membrane	177	1703	0.33	3.55e-17	9606.ENSP00000003084,9606.ENSP00000020926,9606.ENSP00000155840,9606.ENSP00000210633,9606.ENSP00000216211,9606.ENSP00000218006,9606.ENSP00000225328,9606.ENSP00000225823,9606.ENSP00000229030,9606.ENSP00000230381,9606.ENSP00000231021,9606.ENSP00000234371,9606.ENSP00000234389,9606.ENSP00000236877,9606.ENSP00000241256,9606.ENSP00000249016,9606.ENSP00000249363,9606.ENSP00000250111,9606.ENSP00000252321,…	CFTR,SYT13,KCNQ1,SEMA4G,UPK3A,GUCY2F,P2RX5,ASIC2,FZD10,PRPH2,CDH9,KISS1R,GRIN3B,SLC8A2,GHSR,MCHR1,LRRC4,ATP1B2,KCNA5,PDGFRA,SEMA6A,AMHR2,KCNMB4,CALHM2,CHRNB4,SEMA7A,IL12RB2,HPN,NOX4,LY75,IL1RL2,ADAM23,KCNH4,SLC1A3,SEMA3A,SLC6A15,CDH2,CACNG8,GLRA3,KCNMB1,LRRTM2,NTRK2,SCN2B,ADRA2A,EPS8,CYSLTR2,GRID2,ITGB6,KCNS2,IL17RB,TNFSF12,LRRTM1,GABRG1,CLDN1,AVPR1A,CHRNA5,GALR1,SCNN1G,KCNAB3,SCN1A,KCNK3,GPR37,H…
GO Process	GO:0043269	Regulation of ion transport	72	696	0.33	5.55e-06	9606.ENSP00000003084,9606.ENSP00000006053,9606.ENSP00000020926,9606.ENSP00000155840,9606.ENSP00000225328,9606.ENSP00000225823,9606.ENSP00000234389,9606.ENSP00000249016,9606.ENSP00000250111,9606.ENSP00000252321,9606.ENSP00000262613,9606.ENSP00000264661,9606.ENSP00000270458,9606.ENSP00000274629,9606.ENSP00000276571,9606.ENSP00000278947,9606.ENSP00000280155,9606.ENSP00000287042,9606.ENSP00000299178,…	CFTR,CX3CL1,SYT13,KCNQ1,P2RX5,ASIC2,GRIN3B,MCHR1,ATP1B2,KCNA5,SLC9A3R1,KCNH4,CACNG8,KCNMB1,CRH,SCN2B,ADRA2A,KCNS2,AVPR1A,KCNAB3,SCN1A,KCNG4,HTR1A,STAC2,KCNK12,KCNA4,KCNH8,GALR2,CALHM1,P2RX7,CLCNKA,HAP1,JPH1,TMC2,ATP1A2,CACNA1S,SLC30A10,ADORA1,PTGS2,CACNA1E,CNR1,GABRE,CACNA1B,NOX1,NKAIN1,CLCNKB,FGF14,NPPA,MAOB,CACNA2D4,KCNQ3,RGN,TNFSF11,NRXN1,SCN9A,PDZK1,OPRM1,GSG1L,SCN4A,ATP2C2,GDNF,KCNIP1,STIM2,…
GO Process	GO:0040013	Negative regulation of locomotion	32	310	0.33	0.0143	9606.ENSP00000006053,9606.ENSP00000210633,9606.ENSP00000229583,9606.ENSP00000233813,9606.ENSP00000241256,9606.ENSP00000250111,9606.ENSP00000254722,9606.ENSP00000257414,9606.ENSP00000261918,9606.ENSP00000262613,9606.ENSP00000265362,9606.ENSP00000289749,9606.ENSP00000297261,9606.ENSP00000308315,9606.ENSP00000326110,9606.ENSP00000337691,9606.ENSP00000343690,9606.ENSP00000349677,9606.ENSP00000351059,…	CX3CL1,SEMA4G,ADTRP,IGFBP5,GHSR,ATP1B2,SERPINF1,SEMA6A,SEMA7A,SLC9A3R1,SEMA3A,NBL1,SHH,PODN,C5orf30,MAPK15,DPYSL3,SPOCK3,CX3CR1,ADORA1,PTPRK,BMP5,PRKG1,GATA3,SEMA5A,MST4,RGN,MYOCD,PHLDB2,ROBO2,MCTP1,EPPK1
GO Process	GO:0007611	Learning or memory	27	259	0.33	0.0287	9606.ENSP00000236877,9606.ENSP00000241256,9606.ENSP00000254079,9606.ENSP00000254722,9606.ENSP00000265922,9606.ENSP00000276571,9606.ENSP00000277120,9606.ENSP00000322390,9606.ENSP00000329684,9606.ENSP00000330633,9606.ENSP00000351059,9606.ENSP00000354490,9606.ENSP00000356438,9606.ENSP00000358513,9606.ENSP00000358525,9606.ENSP00000359489,9606.ENSP00000361672,9606.ENSP00000362353,9606.ENSP00000363435,…	SLC8A2,GHSR,PPP1R1B,SERPINF1,BRINP1,CRH,NTRK2,FGF13,GALR2,CNTN2,CX3CR1,ATP1A2,PTGS2,CNR1,NGF,AFF2,FOXO6,GLP1R,ITPR3,NRXN1,MDK,SLC12A5,NFATC4,FAM19A2,KCNK4,STRA6,GRIN2B
GO Process	GO:0050803	Regulation of synapse structure or activity	25	239	0.33	0.0396	9606.ENSP00000219197,9606.ENSP00000225823,9606.ENSP00000241256,9606.ENSP00000266058,9606.ENSP00000269141,9606.ENSP00000274711,9606.ENSP00000277120,9606.ENSP00000282020,9606.ENSP00000286827,9606.ENSP00000295057,9606.ENSP00000298943,9606.ENSP00000316909,9606.ENSP00000355751,9606.ENSP00000357073,9606.ENSP00000359864,9606.ENSP00000362095,9606.ENSP00000366058,9606.ENSP00000366283,9606.ENSP00000367177,…	CBLN1,ASIC2,GHSR,SLIT1,CDH2,LRRTM2,NTRK2,GRID2,TIAM1,LRRTM1,C1QL3,SLC17A8,THBS2,IGSF9,GPC4,SRPX2,SYNDIG1,SLITRK5,PCDH8,FLRT3,EPHB1,NRXN1,NFATC4,ROBO2,GRIN2B
GO Process	GO:0050807	Regulation of synapse organization	24	228	0.33	0.0433	9606.ENSP00000219197,9606.ENSP00000225823,9606.ENSP00000241256,9606.ENSP00000266058,9606.ENSP00000269141,9606.ENSP00000274711,9606.ENSP00000277120,9606.ENSP00000282020,9606.ENSP00000286827,9606.ENSP00000295057,9606.ENSP00000298943,9606.ENSP00000355751,9606.ENSP00000357073,9606.ENSP00000359864,9606.ENSP00000362095,9606.ENSP00000366058,9606.ENSP00000366283,9606.ENSP00000367177,9606.ENSP00000367292,…	CBLN1,ASIC2,GHSR,SLIT1,CDH2,LRRTM2,NTRK2,GRID2,TIAM1,LRRTM1,C1QL3,THBS2,IGSF9,GPC4,SRPX2,SYNDIG1,SLITRK5,PCDH8,FLRT3,EPHB1,NRXN1,NFATC4,ROBO2,GRIN2B
GO Component	GO:0005887	Integral component of plasma membrane	166	1623	0.32	1.5e-15	9606.ENSP00000003084,9606.ENSP00000020926,9606.ENSP00000155840,9606.ENSP00000210633,9606.ENSP00000216211,9606.ENSP00000218006,9606.ENSP00000225328,9606.ENSP00000225823,9606.ENSP00000229030,9606.ENSP00000230381,9606.ENSP00000231021,9606.ENSP00000234371,9606.ENSP00000234389,9606.ENSP00000236877,9606.ENSP00000241256,9606.ENSP00000249016,9606.ENSP00000249363,9606.ENSP00000250111,9606.ENSP00000252321,…	CFTR,SYT13,KCNQ1,SEMA4G,UPK3A,GUCY2F,P2RX5,ASIC2,FZD10,PRPH2,CDH9,KISS1R,GRIN3B,SLC8A2,GHSR,MCHR1,LRRC4,ATP1B2,KCNA5,PDGFRA,SEMA6A,AMHR2,KCNMB4,CALHM2,CHRNB4,SEMA7A,IL12RB2,HPN,NOX4,LY75,IL1RL2,ADAM23,KCNH4,SLC1A3,SEMA3A,SLC6A15,CDH2,CACNG8,GLRA3,KCNMB1,LRRTM2,NTRK2,SCN2B,ADRA2A,EPS8,CYSLTR2,GRID2,ITGB6,KCNS2,IL17RB,TNFSF12,LRRTM1,GABRG1,CLDN1,AVPR1A,CHRNA5,GALR1,SCNN1G,KCNAB3,SCN1A,KCNK3,GPR37,H…
GO Component	GO:0098797	Plasma membrane protein complex	56	547	0.32	6.06e-05	9606.ENSP00000155840,9606.ENSP00000226218,9606.ENSP00000229264,9606.ENSP00000231021,9606.ENSP00000234389,9606.ENSP00000248150,9606.ENSP00000250111,9606.ENSP00000252321,9606.ENSP00000258111,9606.ENSP00000261751,9606.ENSP00000262613,9606.ENSP00000263317,9606.ENSP00000264012,9606.ENSP00000264661,9606.ENSP00000269141,9606.ENSP00000270458,9606.ENSP00000274093,9606.ENSP00000274629,9606.ENSP00000278947,…	KCNQ1,VTN,GNB3,CDH9,GRIN3B,GNG13,ATP1B2,KCNA5,KCNMB4,CHRNB4,SLC9A3R1,NOX4,CDH3,KCNH4,CDH2,CACNG8,GLRA3,KCNMB1,SCN2B,EPS8,GRID2,ITGB6,ATP6V0D2,KCNS2,CACHD1,CHRNA5,KCNAB3,SCN1A,KCNG4,KCNA4,MPP7,RYR1,ATP1A2,CACNA1S,CACNA1E,CACNA1B,NOX1,GRIK3,SLC18A3,CNTFR,CACNA2D4,KCNQ3,CD79B,SCN9A,IL18R1,NPNT,SCN4A,HLA-G,KCNIP1,GPR156,LRRC55,GRIK4,KCNV1,KCNN1,GRIN2B,SHISA8
COMPARTMENTS	GOCC:0045202	Synapse	51	499	0.32	0.00042	9606.ENSP00000064571,9606.ENSP00000217420,9606.ENSP00000219197,9606.ENSP00000222792,9606.ENSP00000236877,9606.ENSP00000253754,9606.ENSP00000260323,9606.ENSP00000261368,9606.ENSP00000261751,9606.ENSP00000264377,9606.ENSP00000269141,9606.ENSP00000270458,9606.ENSP00000274711,9606.ENSP00000277120,9606.ENSP00000281924,9606.ENSP00000282020,9606.ENSP00000295057,9606.ENSP00000295452,9606.ENSP00000299565,…	CBLN4,SLC32A1,CBLN1,CHN2,SLC8A2,PDLIM4,UNC13C,SNCAIP,CHRNB4,ADAM23,CDH2,CACNG8,LRRTM2,NTRK2,TMEM163,GRID2,LRRTM1,GABRG1,CHRNA5,DLGAP1,SLC17A8,CABP1,TMEM108,CNTN2,PDE2A,CNR1,NGF,GABRE,ROR1,SRPX2,GRIK3,SLC18A3,SYNDIG1,PCDH8,FLRT3,RPH3A,SPOCK1,DSCAM,NRXN1,GABRR2,SLC18A1,GSG1L,DLGAP2,FAM107A,GABRA2,SORCS2,MCTP1,FAM196A,SLC6A5,GRIK4,GRIN2B
GO Process	GO:0048732	Gland development	42	410	0.32	0.0028	9606.ENSP00000219368,9606.ENSP00000226218,9606.ENSP00000233813,9606.ENSP00000245451,9606.ENSP00000249750,9606.ENSP00000250018,9606.ENSP00000257290,9606.ENSP00000262613,9606.ENSP00000264664,9606.ENSP00000265362,9606.ENSP00000267843,9606.ENSP00000272224,9606.ENSP00000276571,9606.ENSP00000279873,9606.ENSP00000290573,9606.ENSP00000295522,9606.ENSP00000297261,9606.ENSP00000302150,9606.ENSP00000304169,…	FA2H,VTN,IGFBP5,BMP4,ALDH1A2,TPH1,PDGFRA,SLC9A3R1,FGF10,SEMA3A,FGF7,GDF7,CRH,ARID5B,HK2,CLDN1,SHH,PRL,PITX2,PCK1,GHRHR,PGR,POU3F2,ALDH1A3,ZNF703,POU1F1,GATA2,NR5A1,EDA,GATA3,NKX3-1,MSX1,AREG,RGN,TNFSF11,MDK,ATP2C2,PAX6,HOXB3,STRA6,ADCYAP1,PRLR
UniProt Keywords	KW-0272	Extracellular matrix	27	265	0.32	0.0109	9606.ENSP00000245451,9606.ENSP00000252804,9606.ENSP00000268070,9606.ENSP00000291481,9606.ENSP00000299164,9606.ENSP00000308315,9606.ENSP00000332806,9606.ENSP00000343924,9606.ENSP00000345008,9606.ENSP00000345175,9606.ENSP00000348385,9606.ENSP00000349677,9606.ENSP00000351310,9606.ENSP00000359629,9606.ENSP00000361834,9606.ENSP00000362304,9606.ENSP00000362870,9606.ENSP00000369889,9606.ENSP00000378058,…	BMP4,PXDN,ADAMTS17,HAPLN4,ADAMTS15,PODN,EMILIN3,PRELP,FBLN5,PODNL1,COL27A1,SPOCK3,COL6A6,CRTAC1,COL9A2,ADAMTS14,MATN1,COL2A1,EFEMP1,SPOCK1,COL4A3,COL4A4,WNT5B,ACAN,NPNT,LAMA2,RBP3
GO Process	GO:0051271	Negative regulation of cellular component movement	32	311	0.32	0.015	9606.ENSP00000006053,9606.ENSP00000210633,9606.ENSP00000229583,9606.ENSP00000233813,9606.ENSP00000250111,9606.ENSP00000254722,9606.ENSP00000257414,9606.ENSP00000261918,9606.ENSP00000262613,9606.ENSP00000265362,9606.ENSP00000289749,9606.ENSP00000297261,9606.ENSP00000308315,9606.ENSP00000326110,9606.ENSP00000337691,9606.ENSP00000343690,9606.ENSP00000349677,9606.ENSP00000351059,9606.ENSP00000356205,…	CX3CL1,SEMA4G,ADTRP,IGFBP5,ATP1B2,SERPINF1,SEMA6A,SEMA7A,SLC9A3R1,SEMA3A,NBL1,SHH,PODN,C5orf30,MAPK15,DPYSL3,SPOCK3,CX3CR1,ADORA1,PTPRK,BMP5,PKHD1,PRKG1,GATA3,SEMA5A,CD9,MST4,RGN,MYOCD,PHLDB2,MCTP1,EPPK1
Reactome	HSA-112316	Neuronal System	41	406	0.32	0.0287	9606.ENSP00000155840,9606.ENSP00000217420,9606.ENSP00000229264,9606.ENSP00000234389,9606.ENSP00000248150,9606.ENSP00000252321,9606.ENSP00000258111,9606.ENSP00000261733,9606.ENSP00000261751,9606.ENSP00000264071,9606.ENSP00000264661,9606.ENSP00000265113,9606.ENSP00000270458,9606.ENSP00000274093,9606.ENSP00000274629,9606.ENSP00000274711,9606.ENSP00000287042,9606.ENSP00000295057,9606.ENSP00000299565,…	KCNQ1,SLC32A1,GNB3,GRIN3B,GNG13,KCNA5,KCNMB4,ALDH2,CHRNB4,TUBB4A,KCNH4,SLC1A3,CACNG8,GLRA3,KCNMB1,LRRTM2,KCNS2,LRRTM1,CHRNA5,KCNAB3,KCNK3,KCNG4,DLGAP1,KCNA4,KCNH8,MAOA,CACNA1E,CACNA1B,GRIK3,SLC18A3,SLITRK5,KCNQ3,NRXN1,GABRR2,DLGAP2,GABRA2,GRIK4,KCNV1,KCNK4,KCNN1,GRIN2B
GO Process	GO:0098742	Cell-cell adhesion via plasma-membrane adhesion molecules	26	257	0.32	0.0451	9606.ENSP00000199764,9606.ENSP00000219197,9606.ENSP00000231021,9606.ENSP00000249363,9606.ENSP00000264012,9606.ENSP00000264734,9606.ENSP00000269141,9606.ENSP00000282020,9606.ENSP00000295522,9606.ENSP00000330633,9606.ENSP00000356991,9606.ENSP00000357073,9606.ENSP00000359085,9606.ENSP00000359864,9606.ENSP00000362560,9606.ENSP00000362734,9606.ENSP00000367177,9606.ENSP00000367292,9606.ENSP00000383303,…	CEACAM6,CBLN1,CDH9,LRRC4,CDH3,CLDN16,CDH2,GRID2,CLDN1,CNTN2,PVRL4,IGSF9,NTNG1,GPC4,VSTM2L,CRB2,PCDH8,FLRT3,DSCAM,NRXN1,CNTN6,ROBO2,PVRL3,PCDHA1,CLDN23,IGSF9B
GO Process	GO:0006811	Ion transport	133	1344	0.31	1.27e-10	9606.ENSP00000003084,9606.ENSP00000155840,9606.ENSP00000217420,9606.ENSP00000217909,9606.ENSP00000219207,9606.ENSP00000225328,9606.ENSP00000225823,9606.ENSP00000234389,9606.ENSP00000234396,9606.ENSP00000236877,9606.ENSP00000250111,9606.ENSP00000252321,9606.ENSP00000253255,9606.ENSP00000256969,9606.ENSP00000258111,9606.ENSP00000260743,9606.ENSP00000261751,9606.ENSP00000262462,9606.ENSP00000262613,…	CFTR,KCNQ1,SLC32A1,SLC25A43,PLLP,P2RX5,ASIC2,GRIN3B,ATP6V1B1,SLC8A2,ATP1B2,KCNA5,PKDREJ,SPX,KCNMB4,CALHM2,CHRNB4,SLC27A6,SLC9A3R1,HPN,KCNH4,CLDN16,SLC1A3,SLC6A15,CACNG8,SLC10A4,SLC10A6,GLRA3,KCNMB1,NTRK2,SCN2B,TMEM163,GRID2,ATP6V0D2,KCNS2,CACHD1,KCNT2,GABRG1,CHRNA5,SLC38A8,SCNN1G,PROCA1,KCNAB3,SCN1A,KCNK3,SLCO4C1,XCR1,KCNG4,SLC17A8,APOL1,FGF13,KCNK12,KCNA4,KCNH8,CALHM1,P2RX7,CLCNKA,ZACN,MAPK15,SL…
GO Function	GO:0005215	Transporter activity	117	1181	0.31	7.78e-10	9606.ENSP00000003084,9606.ENSP00000155840,9606.ENSP00000217420,9606.ENSP00000217909,9606.ENSP00000225328,9606.ENSP00000225823,9606.ENSP00000233242,9606.ENSP00000234389,9606.ENSP00000234396,9606.ENSP00000236877,9606.ENSP00000250111,9606.ENSP00000252321,9606.ENSP00000253255,9606.ENSP00000255226,9606.ENSP00000258111,9606.ENSP00000260743,9606.ENSP00000261751,9606.ENSP00000262462,9606.ENSP00000262613,…	CFTR,KCNQ1,SLC32A1,SLC25A43,P2RX5,ASIC2,APOB,GRIN3B,ATP6V1B1,SLC8A2,ATP1B2,KCNA5,PKDREJ,SLC14A2,KCNMB4,CALHM2,CHRNB4,SLC27A6,SLC9A3R1,KCNH4,CLDN16,SLC1A3,SLC6A15,CACNG8,SLC44A3,SLC22A14,SLC10A4,SLC10A6,GLRA3,KCNMB1,SCN2B,GRID2,ATP6V0D2,KCNS2,CACHD1,KCNT2,GABRG1,NGB,CHRNA5,SLC38A8,SCNN1G,KCNAB3,SCN1A,KCNK3,SLCO4C1,KCNG4,OSBPL3,SLC17A8,APOL1,KCNK12,KCNA4,KCNH8,CALHM1,P2RX7,CLCNKA,ZACN,SLC24A5,TMC2,…
GO Process	GO:0034762	Regulation of transmembrane transport	56	560	0.31	0.00033	9606.ENSP00000003084,9606.ENSP00000006053,9606.ENSP00000155840,9606.ENSP00000225823,9606.ENSP00000250111,9606.ENSP00000252321,9606.ENSP00000262613,9606.ENSP00000264661,9606.ENSP00000270458,9606.ENSP00000274629,9606.ENSP00000276571,9606.ENSP00000278947,9606.ENSP00000280155,9606.ENSP00000287042,9606.ENSP00000290573,9606.ENSP00000302719,9606.ENSP00000303540,9606.ENSP00000312129,9606.ENSP00000312673,…	CFTR,CX3CL1,KCNQ1,ASIC2,ATP1B2,KCNA5,SLC9A3R1,KCNH4,CACNG8,KCNMB1,CRH,SCN2B,ADRA2A,KCNS2,HK2,KCNAB3,SCN1A,KCNG4,GH1,STAC2,KCNK12,KCNA4,KCNH8,GALR2,CALHM1,P2RX7,CLCNKA,HAP1,JPH1,TMC2,ENPP1,ATP1A2,CACNA1S,CACNA1E,CACNA1B,NOX1,CLCNKB,FGF14,NPPA,CACNA2D4,KCNQ3,GPC3,RGN,NRXN1,SCN9A,PDZK1,OPRM1,GSG1L,SCN4A,KCNIP1,STIM2,LRRC55,KCNV1,KCNK4,GRIN2B,SHISA8
GO Process	GO:0007423	Sensory organ development	56	563	0.31	0.00038	9606.ENSP00000155840,9606.ENSP00000205890,9606.ENSP00000225387,9606.ENSP00000230381,9606.ENSP00000234392,9606.ENSP00000234396,9606.ENSP00000240285,9606.ENSP00000242994,9606.ENSP00000245451,9606.ENSP00000249750,9606.ENSP00000254722,9606.ENSP00000257290,9606.ENSP00000262188,9606.ENSP00000262613,9606.ENSP00000262626,9606.ENSP00000264376,9606.ENSP00000264664,9606.ENSP00000270722,9606.ENSP00000277120,…	KCNQ1,MYO15A,CRYBA1,PRPH2,VAX2,ATP6V1B1,RDH10,NEUROD4,BMP4,ALDH1A2,SERPINF1,PDGFRA,SMARCD3,SLC9A3R1,HPN,CRYGD,FGF10,PRDM16,NTRK2,CRYGC,NEUROD1,SHH,PITX2,KCNK3,TMEM132E,SLC17A8,TSHZ1,TTC39C,ALDH1A3,FSCN2,DFNA5,GATA2,RD3,VANGL2,BMP5,ROR1,PDE6C,SDC4,ROR2,SPRY2,HES5,GATA3,COL2A1,MSX1,TFAP2B,EFEMP1,IRX5,WNT5B,EPHB1,DSCAM,TRIOBP,PAX6,PVRL3,MEIS3,STRA6,USH1G
COMPARTMENTS	GOCC:0043235	Receptor complex	42	420	0.31	0.0033	9606.ENSP00000226218,9606.ENSP00000234389,9606.ENSP00000245451,9606.ENSP00000257863,9606.ENSP00000261751,9606.ENSP00000262345,9606.ENSP00000264071,9606.ENSP00000270458,9606.ENSP00000277120,9606.ENSP00000280155,9606.ENSP00000282020,9606.ENSP00000283249,9606.ENSP00000295452,9606.ENSP00000297350,9606.ENSP00000299565,9606.ENSP00000301607,9606.ENSP00000306449,9606.ENSP00000312673,9606.ENSP00000316244,…	VTN,GRIN3B,BMP4,AMHR2,CHRNB4,IL12RB2,TUBB4A,CACNG8,NTRK2,ADRA2A,GRID2,ITGB6,GABRG1,TNFRSF11B,CHRNA5,EVPL,GPR37,GH1,HTR1A,GABRE,ROR1,GRIK3,ITPR3,HTR1D,SLITRK5,CNTFR,ITPR2,KLRD1,CD79B,TNFSF11,GABRR2,IL1R1,IL18R1,NPNT,LAMA2,IL31RA,GPR156,GABRA2,GRIK4,NR1H4,GRIN2B,RAG2
GO Component	GO:0016324	Apical plasma membrane	35	350	0.31	0.0063	9606.ENSP00000003084,9606.ENSP00000199764,9606.ENSP00000216211,9606.ENSP00000234396,9606.ENSP00000250111,9606.ENSP00000252321,9606.ENSP00000255226,9606.ENSP00000262613,9606.ENSP00000262626,9606.ENSP00000263317,9606.ENSP00000269141,9606.ENSP00000285393,9606.ENSP00000295522,9606.ENSP00000299155,9606.ENSP00000300061,9606.ENSP00000351484,9606.ENSP00000356102,9606.ENSP00000356634,9606.ENSP00000356899,…	CFTR,CEACAM6,UPK3A,ATP6V1B1,ATP1B2,KCNA5,SLC14A2,SLC9A3R1,HPN,NOX4,CDH2,ATP6V0D2,CLDN1,AMN,SCNN1G,NAALADL1,SLC26A9,PAPPA2,DDR2,C1orf192,VANGL2,PKHD1,CRB2,CNTFR,IGSF5,CD9,FOLR1,MST4,SLC12A1,PDZK1,GPR143,CASR,SLC5A8,MGAM,CYP4F12
UniProt Keywords	KW-0165	Cleavage on pair of basic residues	28	278	0.31	0.0106	9606.ENSP00000200557,9606.ENSP00000216492,9606.ENSP00000231021,9606.ENSP00000245451,9606.ENSP00000252809,9606.ENSP00000256969,9606.ENSP00000264012,9606.ENSP00000264377,9606.ENSP00000268070,9606.ENSP00000269141,9606.ENSP00000272224,9606.ENSP00000276571,9606.ENSP00000293825,9606.ENSP00000295897,9606.ENSP00000299164,9606.ENSP00000330070,9606.ENSP00000332766,9606.ENSP00000334042,9606.ENSP00000344458,…	ADAM11,CHGA,CDH9,BMP4,GDF15,SPX,CDH3,ADAM23,ADAMTS17,CDH2,GDF7,CRH,TNFSF12,ALB,ADAMTS15,NPW,NPB,TAC4,PROZ,NGF,BMP5,ADAMTS14,EDA,RLN3,GDNF,PCSK5,ADCYAP1,PCSK6
UniProt Keywords	KW-0524	Neurogenesis	27	271	0.31	0.0141	9606.ENSP00000210633,9606.ENSP00000242994,9606.ENSP00000257414,9606.ENSP00000261918,9606.ENSP00000262188,9606.ENSP00000265362,9606.ENSP00000266058,9606.ENSP00000277120,9606.ENSP00000295108,9606.ENSP00000295727,9606.ENSP00000302260,9606.ENSP00000322390,9606.ENSP00000329170,9606.ENSP00000339764,9606.ENSP00000354842,9606.ENSP00000357073,9606.ENSP00000359085,9606.ENSP00000367714,9606.ENSP00000368332,…	SEMA4G,NEUROD4,SEMA6A,SEMA7A,SMARCD3,SEMA3A,SLIT1,NTRK2,NEUROD1,FEV,C8orf46,FGF13,POU3F2,PRDM8,TOX,IGSF9,NTNG1,HES5,ARX,SEMA5A,EPHB1,DSCAM,ROBO2,TRNP1,IGSF9B,ADCYAP1,DPF3
GO Process	GO:0051480	Regulation of cytosolic calcium ion concentration	34	340	0.31	0.0154	9606.ENSP00000006053,9606.ENSP00000225328,9606.ENSP00000236877,9606.ENSP00000249016,9606.ENSP00000252321,9606.ENSP00000257290,9606.ENSP00000299178,9606.ENSP00000299727,9606.ENSP00000306275,9606.ENSP00000310405,9606.ENSP00000329684,9606.ENSP00000330696,9606.ENSP00000334002,9606.ENSP00000334042,9606.ENSP00000344488,9606.ENSP00000345681,9606.ENSP00000345988,9606.ENSP00000351059,9606.ENSP00000352608,…	CX3CL1,P2RX5,SLC8A2,MCHR1,KCNA5,PDGFRA,AVPR1A,GALR1,KCNK3,XCR1,GALR2,P2RX7,HAP1,TAC4,JPH1,GATA2,PLCH1,CX3CR1,RYR1,ATP1A2,ADORA1,CNR1,MCOLN2,GLP1R,CD52,ITPR3,ITPR2,RYR3,HCRTR1,OPRM1,TRPC7,ADCYAP1,GRIN2B,PLCD3
GO Process	GO:0003002	Regionalization	33	332	0.31	0.0188	9606.ENSP00000234392,9606.ENSP00000239151,9606.ENSP00000245451,9606.ENSP00000249750,9606.ENSP00000262188,9606.ENSP00000264664,9606.ENSP00000265362,9606.ENSP00000272937,9606.ENSP00000289749,9606.ENSP00000295108,9606.ENSP00000297261,9606.ENSP00000304169,9606.ENSP00000315949,9606.ENSP00000323584,9606.ENSP00000328928,9606.ENSP00000331741,9606.ENSP00000347684,9606.ENSP00000350552,9606.ENSP00000357040,…	VAX2,HOXB5,BMP4,ALDH1A2,SMARCD3,FGF10,SEMA3A,HES6,NBL1,NEUROD1,SHH,PITX2,HOXD8,TSHZ1,HOXB4,HOXB2,LMX1B,RFX4,VANGL2,CRB2,ROR2,NKX2-2,PCDH8,HES5,NKX3-1,MSX1,GPC3,PAX6,SP8,HOXB3,HOXB6,PCSK5,PCSK6
GO Process	GO:0043010	Camera-type eye development	32	318	0.31	0.0189	9606.ENSP00000225387,9606.ENSP00000230381,9606.ENSP00000234392,9606.ENSP00000240285,9606.ENSP00000242994,9606.ENSP00000245451,9606.ENSP00000249750,9606.ENSP00000254722,9606.ENSP00000257290,9606.ENSP00000262188,9606.ENSP00000264376,9606.ENSP00000264664,9606.ENSP00000277120,9606.ENSP00000282141,9606.ENSP00000295108,9606.ENSP00000297261,9606.ENSP00000304169,9606.ENSP00000316909,9606.ENSP00000332256,…	CRYBA1,PRPH2,VAX2,RDH10,NEUROD4,BMP4,ALDH1A2,SERPINF1,PDGFRA,SMARCD3,CRYGD,FGF10,NTRK2,CRYGC,NEUROD1,SHH,PITX2,SLC17A8,ALDH1A3,RD3,PDE6C,HES5,GATA3,TFAP2B,EFEMP1,IRX5,WNT5B,EPHB1,DSCAM,PAX6,PVRL3,STRA6
UniProt Keywords	KW-0245	EGF-like domain	23	229	0.31	0.0274	9606.ENSP00000200557,9606.ENSP00000252575,9606.ENSP00000264377,9606.ENSP00000266058,9606.ENSP00000274473,9606.ENSP00000340292,9606.ENSP00000344458,9606.ENSP00000345008,9606.ENSP00000355751,9606.ENSP00000359629,9606.ENSP00000362734,9606.ENSP00000362870,9606.ENSP00000378058,9606.ENSP00000379097,9606.ENSP00000385142,9606.ENSP00000387356,9606.ENSP00000389252,9606.ENSP00000404464,9606.ENSP00000417498,…	ADAM11,NCAN,ADAM23,SLIT1,MEGF10,DLK1,PROZ,FBLN5,THBS2,CRTAC1,CRB2,MATN1,EFEMP1,AREG,NRXN1,ACAN,NPNT,CCBE1,MUC4,ADAM21,CNTNAP3B,PAMR1,ADAM29
GO Process	GO:0050890	Cognition	30	302	0.31	0.0291	9606.ENSP00000236877,9606.ENSP00000241256,9606.ENSP00000254079,9606.ENSP00000254722,9606.ENSP00000265922,9606.ENSP00000276571,9606.ENSP00000277120,9606.ENSP00000322390,9606.ENSP00000329684,9606.ENSP00000330633,9606.ENSP00000345270,9606.ENSP00000351059,9606.ENSP00000354490,9606.ENSP00000356205,9606.ENSP00000356438,9606.ENSP00000358513,9606.ENSP00000358525,9606.ENSP00000359489,9606.ENSP00000361672,…	SLC8A2,GHSR,PPP1R1B,SERPINF1,BRINP1,CRH,NTRK2,FGF13,GALR2,CNTN2,MGAT3,CX3CR1,ATP1A2,ADORA1,PTGS2,CNR1,NGF,AFF2,FOXO6,GLP1R,ITPR3,NRXN1,MDK,SLC12A5,NFATC4,FAM19A2,FAM107A,KCNK4,STRA6,GRIN2B
GO Process	GO:0070372	Regulation of erk1 and erk2 cascade	29	292	0.31	0.0348	9606.ENSP00000006053,9606.ENSP00000225387,9606.ENSP00000240100,9606.ENSP00000245451,9606.ENSP00000249075,9606.ENSP00000257290,9606.ENSP00000257414,9606.ENSP00000261918,9606.ENSP00000262613,9606.ENSP00000263317,9606.ENSP00000264664,9606.ENSP00000286827,9606.ENSP00000306190,9606.ENSP00000335285,9606.ENSP00000344967,9606.ENSP00000355893,9606.ENSP00000360158,9606.ENSP00000364249,9606.ENSP00000366306,…	CX3CL1,CRYBA1,DUSP4,BMP4,LIF,PDGFRA,SEMA6A,SEMA7A,SLC9A3R1,NOX4,FGF10,TIAM1,SLAMF1,C1QL4,SPRY4,SLC30A10,PKHD1,PLA2G5,SPRY2,EPHB1,TNFSF11,HCRTR1,NRXN1,NPNT,OPRM1,CASR,ANGPT1,ADCYAP1,APELA
GO Component	GO:0098590	Plasma membrane region	119	1219	0.3	1.41e-09	9606.ENSP00000003084,9606.ENSP00000155840,9606.ENSP00000199764,9606.ENSP00000201647,9606.ENSP00000216211,9606.ENSP00000219197,9606.ENSP00000229583,9606.ENSP00000231021,9606.ENSP00000234347,9606.ENSP00000234389,9606.ENSP00000234396,9606.ENSP00000236877,9606.ENSP00000241256,9606.ENSP00000246070,9606.ENSP00000249016,9606.ENSP00000249363,9606.ENSP00000250111,9606.ENSP00000252321,9606.ENSP00000253754,…	CFTR,KCNQ1,CEACAM6,EPS8L1,UPK3A,CBLN1,ADTRP,CDH9,PRTN3,GRIN3B,ATP6V1B1,SLC8A2,GHSR,LAMP5,MCHR1,LRRC4,ATP1B2,KCNA5,PDLIM4,SLC14A2,UNC13C,SNCAIP,CHRNB4,SLC9A3R1,HPN,NOX4,ADAM23,SLC1A3,EPN3,CDH2,CACNG8,GLRA3,LRRTM2,ADRA2A,EPS8,GRID2,FGD5,ATP6V0D2,TIAM1,GRASP,LRRTM1,GABRG1,CLDN1,HPGD,AMN,CHRNA5,SCNN1G,HAS2,SLCO4C1,KLHDC8B,PDE6G,CALHM1,CNTN2,PDE2A,PLAUR,SPRY4,NAALADL1,ENPP1,ATP1A2,SLC26A9,ADORA1,PTGS2…
GO Process	GO:0009887	Animal organ morphogenesis	94	967	0.3	7.77e-07	9606.ENSP00000205890,9606.ENSP00000228938,9606.ENSP00000233813,9606.ENSP00000234392,9606.ENSP00000234396,9606.ENSP00000239151,9606.ENSP00000240285,9606.ENSP00000245451,9606.ENSP00000249075,9606.ENSP00000249750,9606.ENSP00000257290,9606.ENSP00000257414,9606.ENSP00000262188,9606.ENSP00000262613,9606.ENSP00000262626,9606.ENSP00000264664,9606.ENSP00000265362,9606.ENSP00000266058,9606.ENSP00000267843,…	MYO15A,MGP,IGFBP5,VAX2,ATP6V1B1,HOXB5,RDH10,BMP4,LIF,ALDH1A2,PDGFRA,SEMA6A,SMARCD3,SLC9A3R1,HPN,FGF10,SEMA3A,SLIT1,FGF7,CDH2,GDF7,NTRK2,ARID5B,NBL1,NEUROD1,SHH,PITX2,HAS2,PPARGC1B,HOXD8,GCNT4,TSHZ1,TTC39C,PGR,HOXB4,P2RX7,HOXB2,ALDH1A3,FSCN2,GATA2,COL27A1,RYR1,ACTA1,PAPPA2,VANGL2,NTNG1,BMP5,PDE6C,OLFM1,CRB2,MATN1,EDA,ID3,SP5,ROR2,SPRY2,HES5,GATA3,DSP,COL2A1,NKX3-1,MSX1,SHOX2,TFAP2B,FOLR1,GPC3,EFEM…
UniProt Keywords	KW-0965	Cell junction	78	801	0.3	1.96e-06	9606.ENSP00000064571,9606.ENSP00000215582,9606.ENSP00000219197,9606.ENSP00000234389,9606.ENSP00000236877,9606.ENSP00000246070,9606.ENSP00000249363,9606.ENSP00000253754,9606.ENSP00000260323,9606.ENSP00000261751,9606.ENSP00000263174,9606.ENSP00000263317,9606.ENSP00000264734,9606.ENSP00000269141,9606.ENSP00000270458,9606.ENSP00000271636,9606.ENSP00000272217,9606.ENSP00000274093,9606.ENSP00000274711,…	CBLN4,MISP,CBLN1,GRIN3B,SLC8A2,LAMP5,LRRC4,PDLIM4,UNC13C,CHRNB4,PALMD,NOX4,CLDN16,CDH2,CACNG8,CGN,ARL8A,GLRA3,LRRTM2,NTRK2,EPS8,CGNL1,TMEM163,GRID2,ITGB6,TIAM1,GRASP,LRRTM1,GABRG1,CLDN1,CHRNA5,EVPL,DLGAP1,SLC17A8,CABP1,TMEM108,HAP1,LYPD6,MAPK15,MPP7,PLAUR,SH3PXD2A,RGS17,PVRL4,IGSF9,PTPRK,CNR1,GABRE,OLFM1,NOX1,SRPX2,GRIK3,SYNDIG1,PCDH8,FLRT3,DSP,IGSF5,RPH3A,FRMD4B,DSCAM,NRXN1,GABRR2,SLC18A1,GSG1L,…
GO Component	GO:0030424	Axon	63	646	0.3	6e-05	9606.ENSP00000020926,9606.ENSP00000217420,9606.ENSP00000236877,9606.ENSP00000240587,9606.ENSP00000246070,9606.ENSP00000254722,9606.ENSP00000257414,9606.ENSP00000260323,9606.ENSP00000264071,9606.ENSP00000265362,9606.ENSP00000272217,9606.ENSP00000276571,9606.ENSP00000277120,9606.ENSP00000281172,9606.ENSP00000286827,9606.ENSP00000295057,9606.ENSP00000302648,9606.ENSP00000303540,9606.ENSP00000311997,…	SYT13,SLC32A1,SLC8A2,TSHZ3,LAMP5,SERPINF1,SEMA6A,UNC13C,TUBB4A,SEMA3A,ARL8A,CRH,NTRK2,EPS8,TIAM1,LRRTM1,NRTN,SCN1A,NEFH,SLC17A8,FGF13,TMEM108,KCNA4,CNTN2,INPP5J,HAP1,RTN4RL2,NRN1L,DPYSL3,ADORA1,IGSF9,PTPRK,CNR1,NGF,CRTAC1,ROR1,OLFM1,GRIK3,VSTM2L,SLC18A3,LDLRAP1,ROR2,FLRT3,KCNQ3,CNGA3,SPOCK1,EPHB1,MGARP,DSCAM,NRXN1,SCN9A,SLC18A1,OPRM1,SCN4A,CNTN6,KIF21B,IL31RA,ROBO2,PVRL3,BOC,CASR,ADCYAP1,ADAM21
GO Component	GO:0031012	Extracellular matrix	51	527	0.3	0.00067	9606.ENSP00000064571,9606.ENSP00000219197,9606.ENSP00000222543,9606.ENSP00000226218,9606.ENSP00000228938,9606.ENSP00000252575,9606.ENSP00000252804,9606.ENSP00000253109,9606.ENSP00000254722,9606.ENSP00000269141,9606.ENSP00000287814,9606.ENSP00000291481,9606.ENSP00000295057,9606.ENSP00000297261,9606.ENSP00000297350,9606.ENSP00000299164,9606.ENSP00000308315,9606.ENSP00000332806,9606.ENSP00000335397,…	CBLN4,CBLN1,TFPI2,VTN,MGP,NCAN,PXDN,ANGPTL6,SERPINF1,CDH2,TIMP4,HAPLN4,LRRTM1,SHH,TNFRSF11B,ADAMTS15,PODN,EMILIN3,RTN4RL2,PRELP,FBLN5,PODNL1,COL27A1,SPOCK3,COL6A6,THBS2,S100A6,GPC4,COL9A2,SRPX2,MATN1,NPPA,FLRT3,COL2A1,SSC5D,GPC3,EFEMP1,NAV2,COL4A3,COL4A4,ITIH5,WNT5B,COL25A1,ACAN,NPNT,LAMA2,CCBE1,MUC4,ANGPT1,RBP3,PCSK6
GO Function	GO:0030545	Receptor regulator activity	52	536	0.3	0.00091	9606.ENSP00000006053,9606.ENSP00000210633,9606.ENSP00000221421,9606.ENSP00000245451,9606.ENSP00000249075,9606.ENSP00000252804,9606.ENSP00000252809,9606.ENSP00000256969,9606.ENSP00000257414,9606.ENSP00000261918,9606.ENSP00000264664,9606.ENSP00000265362,9606.ENSP00000267843,9606.ENSP00000272224,9606.ENSP00000276571,9606.ENSP00000285311,9606.ENSP00000289749,9606.ENSP00000292641,9606.ENSP00000293825,…	CX3CL1,SEMA4G,LHB,BMP4,LIF,PXDN,GDF15,SPX,SEMA6A,SEMA7A,FGF10,SEMA3A,FGF7,GDF7,CRH,DKK2,NBL1,SCGB3A1,TNFSF12,SHH,TNFRSF11B,PRL,NRTN,CSHL1,GH1,CSH1,FGF13,GH2,TAC4,LYPD6,VSTM1,NGF,BMP5,EDA,FGF14,NPPA,FLRT3,CSH2,EFEMP1,AREG,WNT5B,TNFSF11,MDK,ARTN,FAM19A2,RLN3,ENDOU,LY6H,GDNF,FSHB,ADCYAP1,APELA
GO Process	GO:0051962	Positive regulation of nervous system development	53	547	0.3	0.0011	9606.ENSP00000006053,9606.ENSP00000219197,9606.ENSP00000225823,9606.ENSP00000244751,9606.ENSP00000245451,9606.ENSP00000249075,9606.ENSP00000250111,9606.ENSP00000254722,9606.ENSP00000257414,9606.ENSP00000261731,9606.ENSP00000261918,9606.ENSP00000262188,9606.ENSP00000265362,9606.ENSP00000265922,9606.ENSP00000272224,9606.ENSP00000274711,9606.ENSP00000277120,9606.ENSP00000282020,9606.ENSP00000286827,…	CX3CL1,CBLN1,ASIC2,CPNE5,BMP4,LIF,ATP1B2,SERPINF1,SEMA6A,LHX5,SEMA7A,SMARCD3,SEMA3A,BRINP1,GDF7,LRRTM2,NTRK2,GRID2,TIAM1,NBL1,LRRTM1,NEUROD1,SHH,HAP1,DPYSL3,GATA2,CX3CR1,TOX,THBS2,BRINP3,CNR1,NGF,BMP5,ROR1,FOXO6,SRPX2,ROR2,SYNDIG1,SLITRK5,NKX2-2,FLRT3,SEMA5A,ALK,SHOX2,EPHB1,DSCAM,NRXN1,MDK,OPRM1,PAX6,ROBO2,ADCYAP1,CRABP2
GO Function	GO:0048018	Receptor ligand activity	48	490	0.3	0.0015	9606.ENSP00000006053,9606.ENSP00000210633,9606.ENSP00000221421,9606.ENSP00000245451,9606.ENSP00000249075,9606.ENSP00000252809,9606.ENSP00000256969,9606.ENSP00000257414,9606.ENSP00000261918,9606.ENSP00000264664,9606.ENSP00000265362,9606.ENSP00000267843,9606.ENSP00000272224,9606.ENSP00000276571,9606.ENSP00000289749,9606.ENSP00000292641,9606.ENSP00000293825,9606.ENSP00000297261,9606.ENSP00000297350,…	CX3CL1,SEMA4G,LHB,BMP4,LIF,GDF15,SPX,SEMA6A,SEMA7A,FGF10,SEMA3A,FGF7,GDF7,CRH,NBL1,SCGB3A1,TNFSF12,SHH,TNFRSF11B,PRL,NRTN,CSHL1,GH1,CSH1,FGF13,GH2,TAC4,VSTM1,NGF,BMP5,EDA,FGF14,NPPA,FLRT3,CSH2,EFEMP1,AREG,WNT5B,TNFSF11,MDK,ARTN,FAM19A2,RLN3,ENDOU,GDNF,FSHB,ADCYAP1,APELA
GO Process	GO:0048568	Embryonic organ development	44	448	0.3	0.004	9606.ENSP00000205890,9606.ENSP00000234392,9606.ENSP00000234396,9606.ENSP00000239151,9606.ENSP00000240285,9606.ENSP00000245451,9606.ENSP00000249075,9606.ENSP00000249750,9606.ENSP00000257290,9606.ENSP00000262613,9606.ENSP00000262626,9606.ENSP00000264664,9606.ENSP00000295108,9606.ENSP00000297261,9606.ENSP00000323584,9606.ENSP00000323645,9606.ENSP00000328928,9606.ENSP00000331741,9606.ENSP00000332256,…	MYO15A,VAX2,ATP6V1B1,HOXB5,RDH10,BMP4,LIF,ALDH1A2,PDGFRA,SLC9A3R1,HPN,FGF10,NEUROD1,SHH,TSHZ1,TTC39C,HOXB4,HOXB2,ALDH1A3,GATA2,VANGL2,BMP5,CRB2,ID3,ROR2,SPRY2,GATA3,COL2A1,MSX1,SHOX2,FOLR1,EFEMP1,IRX5,ZFPM2,TRIOBP,PAX6,GDNF,HOXB3,HOXB6,PCSK5,STRA6,PLCD3,USH1G,APELA
GO Component	GO:0062023	Collagen-containing extracellular matrix	39	396	0.3	0.0042	9606.ENSP00000064571,9606.ENSP00000219197,9606.ENSP00000226218,9606.ENSP00000228938,9606.ENSP00000252804,9606.ENSP00000253109,9606.ENSP00000254722,9606.ENSP00000269141,9606.ENSP00000297261,9606.ENSP00000299164,9606.ENSP00000308315,9606.ENSP00000332806,9606.ENSP00000343924,9606.ENSP00000345008,9606.ENSP00000345175,9606.ENSP00000348385,9606.ENSP00000351310,9606.ENSP00000355751,9606.ENSP00000357709,…	CBLN4,CBLN1,VTN,MGP,PXDN,ANGPTL6,SERPINF1,CDH2,SHH,ADAMTS15,PODN,EMILIN3,PRELP,FBLN5,PODNL1,COL27A1,COL6A6,THBS2,S100A6,GPC4,COL9A2,SRPX2,MATN1,NPPA,COL2A1,SSC5D,GPC3,EFEMP1,NAV2,COL4A3,COL4A4,ITIH5,COL25A1,ACAN,NPNT,LAMA2,ANGPT1,RBP3,PCSK6
GO Process	GO:1901615	Organic hydroxy compound metabolic process	45	467	0.3	0.0048	9606.ENSP00000003084,9606.ENSP00000209668,9606.ENSP00000216862,9606.ENSP00000219599,9606.ENSP00000222982,9606.ENSP00000233242,9606.ENSP00000240285,9606.ENSP00000249750,9606.ENSP00000250018,9606.ENSP00000258168,9606.ENSP00000261368,9606.ENSP00000261733,9606.ENSP00000267814,9606.ENSP00000267845,9606.ENSP00000268053,9606.ENSP00000269159,9606.ENSP00000272452,9606.ENSP00000277517,9606.ENSP00000306449,…	CFTR,ADH1A,CYP24A1,CRYM,CYP3A5,APOB,RDH10,ALDH1A2,TPH1,BCO1,SNCAIP,ALDH2,SORD,HDC,CYP11A1,IMPA2,SULT1C4,IDI2,GPR37,SNCB,OSBPL3,HTR1A,GCNT4,APOL1,PCK1,GALR2,ALDH1A3,INPP5J,MAOA,PLCH1,SREBF1,MOXD1,DHCR24,LDLRAP1,NUDT10,MAOB,GATA3,SPTLC3,CARNS1,IDH1,ADH1C,ACER3,NR1H4,CYP4F12,PLCD3
GO Process	GO:0055074	Calcium ion homeostasis	44	455	0.3	0.0053	9606.ENSP00000006053,9606.ENSP00000225328,9606.ENSP00000234396,9606.ENSP00000236877,9606.ENSP00000249016,9606.ENSP00000252321,9606.ENSP00000257290,9606.ENSP00000299178,9606.ENSP00000299727,9606.ENSP00000306275,9606.ENSP00000310405,9606.ENSP00000329684,9606.ENSP00000330696,9606.ENSP00000334002,9606.ENSP00000334042,9606.ENSP00000341550,9606.ENSP00000344488,9606.ENSP00000345681,9606.ENSP00000345988,…	CX3CL1,P2RX5,ATP6V1B1,SLC8A2,MCHR1,KCNA5,PDGFRA,AVPR1A,GALR1,KCNK3,XCR1,GALR2,P2RX7,HAP1,TAC4,SLC24A5,JPH1,GATA2,PLCH1,CX3CR1,RYR1,ATP1A2,ADORA1,CNR1,MCOLN2,PKHD1,GLP1R,CD52,ITPR3,ITPR2,RYR3,TFAP2B,RGN,TNFSF11,HCRTR1,OPRM1,ATP2C2,STIM2,CASR,TRPC7,SLC24A4,ADCYAP1,GRIN2B,PLCD3
GO Process	GO:0061564	Axon development	41	421	0.3	0.0073	9606.ENSP00000210633,9606.ENSP00000234392,9606.ENSP00000257414,9606.ENSP00000261918,9606.ENSP00000262593,9606.ENSP00000265362,9606.ENSP00000266058,9606.ENSP00000272224,9606.ENSP00000290759,9606.ENSP00000297261,9606.ENSP00000302648,9606.ENSP00000311997,9606.ENSP00000330633,9606.ENSP00000335397,9606.ENSP00000357040,9606.ENSP00000357073,9606.ENSP00000357709,9606.ENSP00000358513,9606.ENSP00000359085,…	SEMA4G,VAX2,SEMA6A,SEMA7A,DOK5,SEMA3A,SLIT1,GDF7,ISL2,SHH,NRTN,NEFH,CNTN2,RTN4RL2,VANGL2,IGSF9,S100A6,CNR1,NTNG1,CRTAC1,EPHA10,VSTM2L,SLITRK5,FLRT3,ARX,GATA3,SEMA5A,EPHA6,FOLR1,NREP,EPHB1,COL25A1,DSCAM,NRXN1,ARTN,LAMA2,PAX6,CNTN6,GDNF,ROBO2,BOC
GO Process	GO:0008015	Blood circulation	38	394	0.3	0.0135	9606.ENSP00000155840,9606.ENSP00000216492,9606.ENSP00000225823,9606.ENSP00000229264,9606.ENSP00000252321,9606.ENSP00000256969,9606.ENSP00000258111,9606.ENSP00000274629,9606.ENSP00000276571,9606.ENSP00000278947,9606.ENSP00000280155,9606.ENSP00000298815,9606.ENSP00000299178,9606.ENSP00000303540,9606.ENSP00000316244,9606.ENSP00000331741,9606.ENSP00000334042,9606.ENSP00000334910,9606.ENSP00000347712,…	KCNQ1,CHGA,ASIC2,GNB3,KCNA5,SPX,KCNMB4,KCNMB1,CRH,SCN2B,ADRA2A,ARHGAP42,AVPR1A,SCN1A,HTR1A,HOXB2,TAC4,PDE2A,C2CD4A,ATP1A2,ADORA1,PTGS2,CNR1,CACNA1B,NOX1,GLP1R,PRKG1,HTR1D,NPPA,C2CD4B,NAV2,COL4A3,CASR,ANGPT1,PCSK5,CYP4F12,ADCYAP1,TTN
GO Process	GO:0048880	Sensory system development	36	371	0.3	0.0163	9606.ENSP00000225387,9606.ENSP00000230381,9606.ENSP00000234392,9606.ENSP00000240285,9606.ENSP00000242994,9606.ENSP00000245451,9606.ENSP00000249750,9606.ENSP00000254722,9606.ENSP00000257290,9606.ENSP00000262188,9606.ENSP00000264376,9606.ENSP00000264664,9606.ENSP00000265362,9606.ENSP00000277120,9606.ENSP00000282141,9606.ENSP00000295108,9606.ENSP00000297261,9606.ENSP00000304169,9606.ENSP00000316532,…	CRYBA1,PRPH2,VAX2,RDH10,NEUROD4,BMP4,ALDH1A2,SERPINF1,PDGFRA,SMARCD3,CRYGD,FGF10,SEMA3A,NTRK2,CRYGC,NEUROD1,SHH,PITX2,TMEM132E,SLC17A8,ALDH1A3,FSCN2,RD3,PDE6C,HES5,GATA3,TFAP2B,EFEMP1,IRX5,WNT5B,EPHB1,DSCAM,PAX6,PVRL3,MEIS3,STRA6
GO Component	GO:0043005	Neuron projection	129	1366	0.29	1.41e-09	9606.ENSP00000006053,9606.ENSP00000020926,9606.ENSP00000205890,9606.ENSP00000217420,9606.ENSP00000218006,9606.ENSP00000225823,9606.ENSP00000229264,9606.ENSP00000230381,9606.ENSP00000236877,9606.ENSP00000240587,9606.ENSP00000241256,9606.ENSP00000244751,9606.ENSP00000246070,9606.ENSP00000248150,9606.ENSP00000249016,9606.ENSP00000249363,9606.ENSP00000250018,9606.ENSP00000253754,9606.ENSP00000254079,…	CX3CL1,SYT13,MYO15A,SLC32A1,GUCY2F,ASIC2,GNB3,PRPH2,SLC8A2,TSHZ3,GHSR,CPNE5,LAMP5,GNG13,MCHR1,LRRC4,TPH1,PDLIM4,PPP1R1B,SERPINF1,SEMA6A,RGS8,UNC13C,GUCA1C,CHRNB4,SLC9A3R1,PALMD,TUBB4A,MLPH,SLC1A3,SEMA3A,BRINP1,CDH2,ARL8A,GLRA3,CRH,NTRK2,EPS8,GRID2,TIAM1,LRRTM1,GABRG1,CHRNA5,NRTN,SCN1A,NEFH,HTR1A,SLC17A8,FGF13,HTR1F,TMEM108,PDE6G,KCNA4,CNTN2,C2orf71,INPP5J,HAP1,LYPD6,FSCN2,ZACN,RTN4RL2,NRN1L,DPYSL…
GO Process	GO:0048666	Neuron development	78	827	0.29	4.08e-05	9606.ENSP00000006053,9606.ENSP00000210633,9606.ENSP00000234392,9606.ENSP00000242994,9606.ENSP00000247271,9606.ENSP00000249075,9606.ENSP00000257414,9606.ENSP00000261918,9606.ENSP00000262593,9606.ENSP00000262613,9606.ENSP00000265113,9606.ENSP00000265362,9606.ENSP00000266058,9606.ENSP00000272224,9606.ENSP00000277120,9606.ENSP00000286827,9606.ENSP00000288368,9606.ENSP00000289749,9606.ENSP00000290759,…	CX3CL1,SEMA4G,VAX2,NEUROD4,OMG,LIF,SEMA6A,SEMA7A,DOK5,SLC9A3R1,SLC1A3,SEMA3A,SLIT1,GDF7,NTRK2,TIAM1,PREX2,NBL1,ISL2,NEUROD1,FEV,SHH,NRTN,NEFH,TMEM132E,TMEM108,POU3F2,GALR2,CNTN2,C2orf71,FSCN2,RTN4RL2,NRN1L,DPYSL3,GATA2,VANGL2,IGSF9,PTPRK,S100A6,CNR1,NGF,NTNG1,CRTAC1,PDE6C,SDC4,EPHA10,VSTM2L,PRKG1,SLITRK5,FLRT3,HES5,ARX,GATA3,SEMA5A,ALK,EPHA6,FOLR1,IRX5,NREP,AREG,EPHB1,COL25A1,DSCAM,TRIOBP,NRXN1,A…
GO Process	GO:0044057	Regulation of system process	56	592	0.29	0.0012	9606.ENSP00000155840,9606.ENSP00000216492,9606.ENSP00000219197,9606.ENSP00000225823,9606.ENSP00000233813,9606.ENSP00000236877,9606.ENSP00000240587,9606.ENSP00000241256,9606.ENSP00000250111,9606.ENSP00000252321,9606.ENSP00000252456,9606.ENSP00000256969,9606.ENSP00000258111,9606.ENSP00000261751,9606.ENSP00000262613,9606.ENSP00000264664,9606.ENSP00000265362,9606.ENSP00000270458,9606.ENSP00000276571,…	KCNQ1,CHGA,CBLN1,ASIC2,IGFBP5,SLC8A2,TSHZ3,GHSR,ATP1B2,KCNA5,CNN1,SPX,KCNMB4,CHRNB4,SLC9A3R1,FGF10,SEMA3A,CACNG8,CRH,SCN2B,ADRA2A,NEUROD1,ARHGAP42,AVPR1A,GALR1,KCNK3,FGF13,TMEM108,TAC4,SREBF1,RYR1,ATP1A2,CACNA1S,ADORA1,PTGS2,CACNA1B,GLP1R,PRKG1,ITPR3,NPPA,DSP,NKX3-1,ITPR2,CACNA2D4,RYR3,IRX5,NRXN1,NPNT,CTNNA3,OPRM1,SCN4A,MYOCD,KCNIP1,CASR,IGSF9B,APELA
GO Process	GO:0050678	Regulation of epithelial cell proliferation	32	339	0.29	0.0393	9606.ENSP00000241256,9606.ENSP00000245451,9606.ENSP00000249750,9606.ENSP00000254722,9606.ENSP00000262626,9606.ENSP00000264012,9606.ENSP00000264664,9606.ENSP00000267843,9606.ENSP00000273668,9606.ENSP00000276925,9606.ENSP00000293825,9606.ENSP00000295522,9606.ENSP00000297261,9606.ENSP00000302150,9606.ENSP00000306991,9606.ENSP00000325120,9606.ENSP00000332325,9606.ENSP00000345681,9606.ENSP00000357196,…	GHSR,BMP4,ALDH1A2,SERPINF1,HPN,CDH3,FGF10,FGF7,EAF2,CDKN2B,TNFSF12,CLDN1,SHH,PRL,HAS2,PGR,ZNF703,GATA2,PTPRK,BMP5,HES5,GATA3,NKX3-1,SEMA5A,GPC3,AREG,COL4A3,RGN,MDK,PAX6,EPPK1,APELA
GO Function	GO:0005509	Calcium ion binding	65	703	0.28	0.00032	9606.ENSP00000020926,9606.ENSP00000228938,9606.ENSP00000231021,9606.ENSP00000242104,9606.ENSP00000252575,9606.ENSP00000253255,9606.ENSP00000260323,9606.ENSP00000261047,9606.ENSP00000264012,9606.ENSP00000264071,9606.ENSP00000266058,9606.ENSP00000269141,9606.ENSP00000290472,9606.ENSP00000295055,9606.ENSP00000295256,9606.ENSP00000297261,9606.ENSP00000308057,9606.ENSP00000317232,9606.ENSP00000317310,…	SYT13,MGP,CDH9,OCM,NCAN,PKDREJ,UNC13C,GUCA1C,CDH3,TUBB4A,SLIT1,CDH2,PLA2G4D,CAPN13,HPGDS,SHH,SNCB,FKBP10,CABP1,MYLPF,C10orf107,DLK1,PROZ,FBLN5,PLCH1,SPOCK3,NAALADL1,RYR1,ENPP1,PPEF1,THBS2,CAPN8,CACNA1E,S100A6,ANXA9,CRTAC1,CACNA1B,CRB2,MATN1,ITPR3,PLA2G5,PCDH8,ITPR2,RYR3,RPH3A,EFEMP1,SPOCK1,RGN,VSNL1,NRXN1,NECAB1,NPNT,CCBE1,COLEC11,EFCC1,KCNIP1,STIM2,CASR,PCDHA1,MCTP1,ACER3,CRACR2B,PRRG1,TTN,PAMR1
COMPARTMENTS	GOCC:0098590	Plasma membrane region	63	676	0.28	0.00042	9606.ENSP00000003084,9606.ENSP00000155840,9606.ENSP00000199764,9606.ENSP00000201647,9606.ENSP00000216211,9606.ENSP00000219197,9606.ENSP00000229583,9606.ENSP00000234347,9606.ENSP00000234396,9606.ENSP00000246070,9606.ENSP00000253754,9606.ENSP00000255226,9606.ENSP00000260323,9606.ENSP00000261368,9606.ENSP00000261751,9606.ENSP00000262613,9606.ENSP00000264377,9606.ENSP00000269141,9606.ENSP00000270458,…	CFTR,KCNQ1,CEACAM6,EPS8L1,UPK3A,CBLN1,ADTRP,PRTN3,ATP6V1B1,LAMP5,PDLIM4,SLC14A2,UNC13C,SNCAIP,CHRNB4,SLC9A3R1,ADAM23,CDH2,CACNG8,LRRTM2,EPS8,ATP6V0D2,LRRTM1,GABRG1,CLDN1,AMN,CHRNA5,KLHDC8B,PDE6G,CNTN2,PDE2A,ENPP1,SLC26A9,C1orf192,VANGL2,GABRE,PKHD1,SRPX2,GRIK3,CRB2,SLC18A3,LDLRAP1,PCDH8,FLRT3,FOLR1,MST4,NRXN1,GABRR2,SLC4A4,PDZK1,GSG1L,GPR143,ROBO2,FAM107A,SORCS2,GRIK4,RHBG,MGAM,PRCD,ADAM21,GRIN2B…
COMPARTMENTS	GOCC:0098797	Plasma membrane protein complex	63	675	0.28	0.00042	9606.ENSP00000155840,9606.ENSP00000226218,9606.ENSP00000229264,9606.ENSP00000231021,9606.ENSP00000233242,9606.ENSP00000234389,9606.ENSP00000245451,9606.ENSP00000250111,9606.ENSP00000252321,9606.ENSP00000257863,9606.ENSP00000258111,9606.ENSP00000261751,9606.ENSP00000262345,9606.ENSP00000263317,9606.ENSP00000264012,9606.ENSP00000264071,9606.ENSP00000264661,9606.ENSP00000267845,9606.ENSP00000269141,…	KCNQ1,VTN,GNB3,CDH9,APOB,GRIN3B,BMP4,ATP1B2,KCNA5,AMHR2,KCNMB4,CHRNB4,IL12RB2,NOX4,CDH3,TUBB4A,KCNH4,HDC,CDH2,CACNG8,GLRA3,SCN2B,GRID2,ITGB6,ATP6V0D2,CHRNA5,EVPL,SCN1A,KCNG4,HTR1A,KCNA4,MPP7,RYR1,ATP1A2,CACNA1S,CACNA1E,CACNA1B,SDC4,NOX1,GRIK3,SLC18A3,ITPR3,CNTFR,CACNA2D4,KCNQ3,RYR3,CD79B,SCN9A,IL1R1,IL18R1,NPNT,SCN4A,LAMA2,ARPP21,HLA-G,KCNIP1,IL31RA,GPR156,LRRC55,GRIK4,KCNN1,GRIN2B,RAG2
GO Component	GO:0044297	Cell body	55	588	0.28	0.00069	9606.ENSP00000006053,9606.ENSP00000225823,9606.ENSP00000229264,9606.ENSP00000233242,9606.ENSP00000234389,9606.ENSP00000236877,9606.ENSP00000244751,9606.ENSP00000248933,9606.ENSP00000250111,9606.ENSP00000254079,9606.ENSP00000254722,9606.ENSP00000258302,9606.ENSP00000261368,9606.ENSP00000262626,9606.ENSP00000264071,9606.ENSP00000265113,9606.ENSP00000265922,9606.ENSP00000274093,9606.ENSP00000276571,…	CX3CL1,ASIC2,GNB3,APOB,GRIN3B,SLC8A2,CPNE5,SEZ6L,ATP1B2,PPP1R1B,SERPINF1,RGS8,SNCAIP,HPN,TUBB4A,SLC1A3,BRINP1,GLRA3,CRH,TIAM1,TMPRSS3,NGB,SCN1A,TMEM132E,SLC17A8,CNTN2,P2RX7,ZPBP2,RTN4RL2,DPYSL3,CX3CR1,ATP1A2,ACTA1,ADORA1,BRINP3,PTPRK,CNN3,CACNA1B,OLFM1,GRIK3,ITPR3,ROR2,NPPA,SYNDIG1,CNGA3,DSCAM,NRXN1,SLC12A5,OPRM1,CASR,SORCS2,IGSF9B,ADCYAP1,ADAM21,KCNN1
GO Component	GO:0043025	Neuronal cell body	48	518	0.28	0.0029	9606.ENSP00000006053,9606.ENSP00000225823,9606.ENSP00000233242,9606.ENSP00000234389,9606.ENSP00000236877,9606.ENSP00000244751,9606.ENSP00000248933,9606.ENSP00000254079,9606.ENSP00000254722,9606.ENSP00000258302,9606.ENSP00000261368,9606.ENSP00000262626,9606.ENSP00000264071,9606.ENSP00000265113,9606.ENSP00000265922,9606.ENSP00000274093,9606.ENSP00000276571,9606.ENSP00000286827,9606.ENSP00000291532,…	CX3CL1,ASIC2,APOB,GRIN3B,SLC8A2,CPNE5,SEZ6L,PPP1R1B,SERPINF1,RGS8,SNCAIP,HPN,TUBB4A,SLC1A3,BRINP1,GLRA3,CRH,TIAM1,TMPRSS3,NGB,SCN1A,SLC17A8,CNTN2,P2RX7,RTN4RL2,CX3CR1,ATP1A2,ADORA1,BRINP3,PTPRK,CNN3,CACNA1B,OLFM1,GRIK3,ITPR3,ROR2,NPPA,CNGA3,DSCAM,NRXN1,SLC12A5,OPRM1,CASR,SORCS2,IGSF9B,ADCYAP1,ADAM21,KCNN1
COMPARTMENTS	GOCC:0043005	Neuron projection	52	565	0.28	0.0033	9606.ENSP00000205890,9606.ENSP00000217420,9606.ENSP00000218006,9606.ENSP00000219197,9606.ENSP00000230381,9606.ENSP00000241256,9606.ENSP00000246070,9606.ENSP00000253754,9606.ENSP00000257414,9606.ENSP00000258302,9606.ENSP00000260323,9606.ENSP00000261047,9606.ENSP00000264605,9606.ENSP00000265362,9606.ENSP00000276571,9606.ENSP00000277120,9606.ENSP00000281172,9606.ENSP00000282020,9606.ENSP00000295057,…	MYO15A,SLC32A1,GUCY2F,CBLN1,PRPH2,GHSR,LAMP5,PDLIM4,SEMA6A,RGS8,UNC13C,GUCA1C,MLPH,SEMA3A,CRH,NTRK2,EPS8,GRID2,LRRTM1,SNCB,NEFH,SLC17A8,FGF13,TMEM108,PDE6G,KCNA4,CNTN2,C2orf71,FSCN2,RTN4RL2,DPYSL3,TMC2,RD3,PTGS2,NGF,GABRE,ROR1,OLFM1,GRIK3,SLC18A3,SYNDIG1,FLRT3,KCNQ3,SPOCK1,DSCAM,TRIOBP,NRXN1,SLC12A5,OPRM1,ROBO2,PRCD,GRIN2B
GO Process	GO:0006874	Cellular calcium ion homeostasis	41	442	0.28	0.0154	9606.ENSP00000006053,9606.ENSP00000225328,9606.ENSP00000236877,9606.ENSP00000249016,9606.ENSP00000252321,9606.ENSP00000257290,9606.ENSP00000299178,9606.ENSP00000299727,9606.ENSP00000306275,9606.ENSP00000310405,9606.ENSP00000329684,9606.ENSP00000330696,9606.ENSP00000334002,9606.ENSP00000334042,9606.ENSP00000341550,9606.ENSP00000344488,9606.ENSP00000345681,9606.ENSP00000345988,9606.ENSP00000351059,…	CX3CL1,P2RX5,SLC8A2,MCHR1,KCNA5,PDGFRA,AVPR1A,GALR1,KCNK3,XCR1,GALR2,P2RX7,HAP1,TAC4,SLC24A5,JPH1,GATA2,PLCH1,CX3CR1,RYR1,ATP1A2,ADORA1,CNR1,MCOLN2,PKHD1,GLP1R,CD52,ITPR3,ITPR2,RYR3,RGN,HCRTR1,OPRM1,ATP2C2,STIM2,CASR,TRPC7,SLC24A4,ADCYAP1,GRIN2B,PLCD3
GO Process	GO:0003013	Circulatory system process	39	415	0.28	0.0163	9606.ENSP00000155840,9606.ENSP00000216492,9606.ENSP00000225823,9606.ENSP00000229264,9606.ENSP00000252321,9606.ENSP00000256969,9606.ENSP00000258111,9606.ENSP00000263317,9606.ENSP00000274629,9606.ENSP00000276571,9606.ENSP00000278947,9606.ENSP00000280155,9606.ENSP00000298815,9606.ENSP00000299178,9606.ENSP00000303540,9606.ENSP00000316244,9606.ENSP00000331741,9606.ENSP00000334042,9606.ENSP00000334910,…	KCNQ1,CHGA,ASIC2,GNB3,KCNA5,SPX,KCNMB4,NOX4,KCNMB1,CRH,SCN2B,ADRA2A,ARHGAP42,AVPR1A,SCN1A,HTR1A,HOXB2,TAC4,PDE2A,C2CD4A,ATP1A2,ADORA1,PTGS2,CNR1,CACNA1B,NOX1,GLP1R,PRKG1,HTR1D,NPPA,C2CD4B,NAV2,COL4A3,CASR,ANGPT1,PCSK5,CYP4F12,ADCYAP1,TTN
GO Process	GO:0007409	Axonogenesis	36	384	0.28	0.0245	9606.ENSP00000210633,9606.ENSP00000234392,9606.ENSP00000257414,9606.ENSP00000261918,9606.ENSP00000262593,9606.ENSP00000265362,9606.ENSP00000266058,9606.ENSP00000272224,9606.ENSP00000290759,9606.ENSP00000297261,9606.ENSP00000302648,9606.ENSP00000311997,9606.ENSP00000330633,9606.ENSP00000357040,9606.ENSP00000357073,9606.ENSP00000357709,9606.ENSP00000359085,9606.ENSP00000362139,9606.ENSP00000362560,…	SEMA4G,VAX2,SEMA6A,SEMA7A,DOK5,SEMA3A,SLIT1,GDF7,ISL2,SHH,NRTN,NEFH,CNTN2,VANGL2,IGSF9,S100A6,NTNG1,EPHA10,VSTM2L,SLITRK5,FLRT3,ARX,GATA3,SEMA5A,EPHA6,EPHB1,COL25A1,DSCAM,NRXN1,ARTN,LAMA2,PAX6,CNTN6,GDNF,ROBO2,BOC
GO Process	GO:0010959	Regulation of metal ion transport	36	391	0.28	0.0308	9606.ENSP00000006053,9606.ENSP00000155840,9606.ENSP00000225328,9606.ENSP00000234389,9606.ENSP00000249016,9606.ENSP00000250111,9606.ENSP00000252321,9606.ENSP00000262613,9606.ENSP00000274629,9606.ENSP00000276571,9606.ENSP00000278947,9606.ENSP00000280155,9606.ENSP00000287042,9606.ENSP00000302719,9606.ENSP00000327509,9606.ENSP00000329684,9606.ENSP00000330696,9606.ENSP00000334002,9606.ENSP00000344488,…	CX3CL1,KCNQ1,P2RX5,GRIN3B,MCHR1,ATP1B2,KCNA5,SLC9A3R1,KCNMB1,CRH,SCN2B,ADRA2A,KCNS2,KCNAB3,STAC2,GALR2,P2RX7,HAP1,JPH1,TMC2,ATP1A2,SLC30A10,ADORA1,PTGS2,CACNA1B,NKAIN1,FGF14,NPPA,RGN,ATP2C2,KCNIP1,STIM2,LRRC55,CASR,CRACR2B,ADCYAP1
GO Process	GO:0001654	Eye development	34	365	0.28	0.0349	9606.ENSP00000225387,9606.ENSP00000230381,9606.ENSP00000234392,9606.ENSP00000240285,9606.ENSP00000242994,9606.ENSP00000245451,9606.ENSP00000249750,9606.ENSP00000254722,9606.ENSP00000257290,9606.ENSP00000262188,9606.ENSP00000264376,9606.ENSP00000264664,9606.ENSP00000277120,9606.ENSP00000282141,9606.ENSP00000295108,9606.ENSP00000297261,9606.ENSP00000304169,9606.ENSP00000316909,9606.ENSP00000332256,…	CRYBA1,PRPH2,VAX2,RDH10,NEUROD4,BMP4,ALDH1A2,SERPINF1,PDGFRA,SMARCD3,CRYGD,FGF10,NTRK2,CRYGC,NEUROD1,SHH,PITX2,SLC17A8,ALDH1A3,FSCN2,RD3,PDE6C,HES5,GATA3,TFAP2B,EFEMP1,IRX5,WNT5B,EPHB1,DSCAM,PAX6,PVRL3,MEIS3,STRA6
GO Process	GO:0098656	Anion transmembrane transport	35	380	0.28	0.0349	9606.ENSP00000003084,9606.ENSP00000217420,9606.ENSP00000217909,9606.ENSP00000262613,9606.ENSP00000265113,9606.ENSP00000266682,9606.ENSP00000273861,9606.ENSP00000273905,9606.ENSP00000274093,9606.ENSP00000295452,9606.ENSP00000299709,9606.ENSP00000309741,9606.ENSP00000316909,9606.ENSP00000317674,9606.ENSP00000332771,9606.ENSP00000341550,9606.ENSP00000356102,9606.ENSP00000359353,9606.ENSP00000364831,…	CFTR,SLC32A1,SLC25A43,SLC9A3R1,SLC1A3,SLC6A15,SLC10A4,SLC10A6,GLRA3,GABRG1,SLC38A8,SLCO4C1,SLC17A8,APOL1,CLCNKA,SLC24A5,SLC26A9,GABRE,CLCNKB,FOLR1,SLC12A1,GABRR2,SLC38A11,SLC18A1,SLC12A5,SLC38A4,SLC4A4,SLC12A4,SLC26A8,CASR,GABRA2,SLC24A4,SLC6A5,SLC5A8,STRA6
GO Process	GO:0019932	Second-messenger-mediated signaling	33	354	0.28	0.0396	9606.ENSP00000216492,9606.ENSP00000218006,9606.ENSP00000262613,9606.ENSP00000280155,9606.ENSP00000295108,9606.ENSP00000299178,9606.ENSP00000299727,9606.ENSP00000310405,9606.ENSP00000320180,9606.ENSP00000329684,9606.ENSP00000330696,9606.ENSP00000334910,9606.ENSP00000351059,9606.ENSP00000352608,9606.ENSP00000354490,9606.ENSP00000358513,9606.ENSP00000359640,9606.ENSP00000362353,9606.ENSP00000362690,…	CHGA,GUCY2F,SLC9A3R1,ADRA2A,NEUROD1,AVPR1A,GALR1,XCR1,GHRHR,GALR2,P2RX7,PDE2A,CX3CR1,RYR1,ATP1A2,CNR1,MCOLN2,GLP1R,NR5A1,PRKG1,ITPR3,NPPA,ITPR2,RYR3,TNFSF11,NFATC4,OPRM1,RAPGEF3,MRVI1,GPR143,MCTP1,ADCYAP1,GRIN2B
GO Component	GO:0150034	Distal axon	29	310	0.28	0.0439	9606.ENSP00000217420,9606.ENSP00000236877,9606.ENSP00000240587,9606.ENSP00000246070,9606.ENSP00000260323,9606.ENSP00000277120,9606.ENSP00000281172,9606.ENSP00000286827,9606.ENSP00000295057,9606.ENSP00000316909,9606.ENSP00000322390,9606.ENSP00000333262,9606.ENSP00000334002,9606.ENSP00000343690,9606.ENSP00000356205,9606.ENSP00000358513,9606.ENSP00000359629,9606.ENSP00000360120,9606.ENSP00000360858,…	SLC32A1,SLC8A2,TSHZ3,LAMP5,UNC13C,NTRK2,EPS8,TIAM1,LRRTM1,SLC17A8,FGF13,INPP5J,HAP1,DPYSL3,ADORA1,CNR1,CRTAC1,ROR1,OLFM1,GRIK3,SLC18A3,FLRT3,DSCAM,NRXN1,SLC18A1,KIF21B,BOC,CASR,ADCYAP1
GO Process	GO:0055085	Transmembrane transport	120	1314	0.27	1.45e-07	9606.ENSP00000003084,9606.ENSP00000155840,9606.ENSP00000217420,9606.ENSP00000217909,9606.ENSP00000225328,9606.ENSP00000225823,9606.ENSP00000234389,9606.ENSP00000234396,9606.ENSP00000236877,9606.ENSP00000250111,9606.ENSP00000252321,9606.ENSP00000253255,9606.ENSP00000255226,9606.ENSP00000258111,9606.ENSP00000260743,9606.ENSP00000261751,9606.ENSP00000262613,9606.ENSP00000262626,9606.ENSP00000264661,…	CFTR,KCNQ1,SLC32A1,SLC25A43,P2RX5,ASIC2,GRIN3B,ATP6V1B1,SLC8A2,ATP1B2,KCNA5,PKDREJ,SLC14A2,KCNMB4,CALHM2,CHRNB4,SLC9A3R1,HPN,KCNH4,CLDN16,SLC1A3,SLC6A15,CACNG8,SLC44A3,SLC22A14,SLC10A4,SLC10A6,GLRA3,KCNMB1,SCN2B,TMEM163,GRID2,ATP6V0D2,KCNS2,CACHD1,KCNT2,GABRG1,CHRNA5,SLC38A8,SCNN1G,KCNAB3,SCN1A,KCNK3,SLCO4C1,XCR1,KCNG4,SLC17A8,APOL1,KCNK12,KCNA4,KCNH8,CALHM1,P2RX7,CLCNKA,ZACN,SLC24A5,PLCH1,TMC2,R…
GO Process	GO:0030182	Neuron differentiation	93	1019	0.27	1.09e-05	9606.ENSP00000006053,9606.ENSP00000210633,9606.ENSP00000219197,9606.ENSP00000229030,9606.ENSP00000234392,9606.ENSP00000242994,9606.ENSP00000245451,9606.ENSP00000247271,9606.ENSP00000249075,9606.ENSP00000249750,9606.ENSP00000257414,9606.ENSP00000261731,9606.ENSP00000261918,9606.ENSP00000262593,9606.ENSP00000262613,9606.ENSP00000265113,9606.ENSP00000265362,9606.ENSP00000266058,9606.ENSP00000272224,…	CX3CL1,SEMA4G,CBLN1,FZD10,VAX2,NEUROD4,BMP4,OMG,LIF,ALDH1A2,SEMA6A,LHX5,SEMA7A,DOK5,SLC9A3R1,SLC1A3,SEMA3A,SLIT1,GDF7,NTRK2,GRID2,TIAM1,PREX2,NBL1,ISL2,NEUROD1,FEV,SHH,C8orf46,NRTN,PITX2,NEFH,TMEM132E,TMEM108,POU3F2,GALR2,CNTN2,C2orf71,FSCN2,RTN4RL2,DFNA5,NRN1L,DPYSL3,GATA2,LMX1B,TOX,VANGL2,IGSF9,PTPRK,S100A6,CNR1,NGF,NTNG1,CRTAC1,PDE6C,SDC4,EPHA10,VSTM2L,PRKG1,ID3,SLITRK5,NKX2-2,FLRT3,HES5,ARX,G…
GO Component	GO:0036477	Somatodendritic compartment	77	852	0.27	5.83e-05	9606.ENSP00000006053,9606.ENSP00000217420,9606.ENSP00000225823,9606.ENSP00000229264,9606.ENSP00000233242,9606.ENSP00000234389,9606.ENSP00000236877,9606.ENSP00000244751,9606.ENSP00000248150,9606.ENSP00000248933,9606.ENSP00000249363,9606.ENSP00000253754,9606.ENSP00000254079,9606.ENSP00000254722,9606.ENSP00000258302,9606.ENSP00000261368,9606.ENSP00000262626,9606.ENSP00000263174,9606.ENSP00000264071,…	CX3CL1,SLC32A1,ASIC2,GNB3,APOB,GRIN3B,SLC8A2,CPNE5,GNG13,SEZ6L,LRRC4,PDLIM4,PPP1R1B,SERPINF1,RGS8,SNCAIP,HPN,PALMD,TUBB4A,MLPH,SLC1A3,SEMA3A,BRINP1,GLRA3,CRH,NTRK2,GRID2,TIAM1,TMPRSS3,NGB,SCN1A,HTR1A,SLC17A8,FGF13,HTR1F,TMEM108,KCNA4,CNTN2,P2RX7,INPP5J,HAP1,RTN4RL2,CX3CR1,HTR4,ATP1A2,ADORA1,BRINP3,IGSF9,PTPRK,NGF,CNN3,CACNA1B,OLFM1,GRIK3,ITPR3,HTR1D,ROR2,NPPA,SYNDIG1,PCDH8,RPH3A,CNGA3,EPHB1,DSCAM…
GO Process	GO:0031175	Neuron projection development	62	680	0.27	0.0011	9606.ENSP00000210633,9606.ENSP00000234392,9606.ENSP00000247271,9606.ENSP00000257414,9606.ENSP00000261918,9606.ENSP00000262593,9606.ENSP00000262613,9606.ENSP00000265362,9606.ENSP00000266058,9606.ENSP00000272224,9606.ENSP00000286827,9606.ENSP00000288368,9606.ENSP00000289749,9606.ENSP00000290759,9606.ENSP00000297261,9606.ENSP00000302648,9606.ENSP00000311997,9606.ENSP00000324651,9606.ENSP00000329684,…	SEMA4G,VAX2,OMG,SEMA6A,SEMA7A,DOK5,SLC9A3R1,SEMA3A,SLIT1,GDF7,TIAM1,PREX2,NBL1,ISL2,SHH,NRTN,NEFH,TMEM108,GALR2,CNTN2,RTN4RL2,NRN1L,VANGL2,IGSF9,PTPRK,S100A6,CNR1,NGF,NTNG1,CRTAC1,SDC4,EPHA10,VSTM2L,PRKG1,SLITRK5,FLRT3,HES5,ARX,GATA3,SEMA5A,EPHA6,FOLR1,NREP,AREG,EPHB1,COL25A1,DSCAM,TRIOBP,NRXN1,ARTN,SLC12A5,LAMA2,MYO16,PAX6,CNTN6,GDNF,ROBO2,BOC,MCF2,NRK,ADCYAP1,USH1G
GO Process	GO:0048598	Embryonic morphogenesis	52	571	0.27	0.0049	9606.ENSP00000205890,9606.ENSP00000226218,9606.ENSP00000234392,9606.ENSP00000234396,9606.ENSP00000239151,9606.ENSP00000240100,9606.ENSP00000240285,9606.ENSP00000245451,9606.ENSP00000249750,9606.ENSP00000257290,9606.ENSP00000262613,9606.ENSP00000262626,9606.ENSP00000264664,9606.ENSP00000272224,9606.ENSP00000295108,9606.ENSP00000297261,9606.ENSP00000323584,9606.ENSP00000323645,9606.ENSP00000328928,…	MYO15A,VTN,VAX2,ATP6V1B1,HOXB5,DUSP4,RDH10,BMP4,ALDH1A2,PDGFRA,SLC9A3R1,HPN,FGF10,GDF7,NEUROD1,SHH,TSHZ1,TTC39C,HOXB4,HOXB2,ALDH1A3,GATA2,VANGL2,DUSP5,BMP5,SDC4,CRB2,ZAK,ROR2,SPRY2,PCDH8,FLRT3,HES5,GATA3,COL2A1,MSX1,SHOX2,FOLR1,GPC3,EFEMP1,IRX5,TRIOBP,PAX6,SP8,GDNF,HOXB3,HOXB6,HMGA2,STRA6,USH1G,CRABP2,APELA
GO Process	GO:0072507	Divalent inorganic cation homeostasis	45	494	0.27	0.0119	9606.ENSP00000006053,9606.ENSP00000225328,9606.ENSP00000234396,9606.ENSP00000236877,9606.ENSP00000249016,9606.ENSP00000252321,9606.ENSP00000257290,9606.ENSP00000299178,9606.ENSP00000299727,9606.ENSP00000306275,9606.ENSP00000310405,9606.ENSP00000329684,9606.ENSP00000330696,9606.ENSP00000334002,9606.ENSP00000334042,9606.ENSP00000341550,9606.ENSP00000344488,9606.ENSP00000345681,9606.ENSP00000345988,…	CX3CL1,P2RX5,ATP6V1B1,SLC8A2,MCHR1,KCNA5,PDGFRA,AVPR1A,GALR1,KCNK3,XCR1,GALR2,P2RX7,HAP1,TAC4,SLC24A5,JPH1,GATA2,PLCH1,CX3CR1,RYR1,ATP1A2,SLC30A10,ADORA1,CNR1,MCOLN2,PKHD1,GLP1R,CD52,ITPR3,ITPR2,RYR3,TFAP2B,RGN,TNFSF11,HCRTR1,OPRM1,ATP2C2,STIM2,CASR,TRPC7,SLC24A4,ADCYAP1,GRIN2B,PLCD3
GO Process	GO:0048667	Cell morphogenesis involved in neuron differentiation	40	445	0.27	0.0257	9606.ENSP00000210633,9606.ENSP00000234392,9606.ENSP00000257414,9606.ENSP00000261918,9606.ENSP00000262593,9606.ENSP00000262613,9606.ENSP00000265113,9606.ENSP00000265362,9606.ENSP00000266058,9606.ENSP00000272224,9606.ENSP00000288368,9606.ENSP00000290759,9606.ENSP00000297261,9606.ENSP00000302648,9606.ENSP00000311997,9606.ENSP00000330633,9606.ENSP00000357040,9606.ENSP00000357073,9606.ENSP00000357709,…	SEMA4G,VAX2,SEMA6A,SEMA7A,DOK5,SLC9A3R1,SLC1A3,SEMA3A,SLIT1,GDF7,PREX2,ISL2,SHH,NRTN,NEFH,CNTN2,VANGL2,IGSF9,S100A6,NTNG1,EPHA10,VSTM2L,SLITRK5,FLRT3,ARX,GATA3,SEMA5A,EPHA6,EPHB1,COL25A1,DSCAM,TRIOBP,NRXN1,ARTN,LAMA2,PAX6,CNTN6,GDNF,ROBO2,BOC
GO Process	GO:0032989	Cellular component morphogenesis	55	614	0.26	0.0046	9606.ENSP00000210633,9606.ENSP00000234392,9606.ENSP00000257290,9606.ENSP00000257414,9606.ENSP00000261918,9606.ENSP00000262593,9606.ENSP00000265362,9606.ENSP00000266058,9606.ENSP00000272224,9606.ENSP00000284669,9606.ENSP00000286827,9606.ENSP00000288368,9606.ENSP00000289749,9606.ENSP00000290759,9606.ENSP00000297261,9606.ENSP00000302648,9606.ENSP00000311997,9606.ENSP00000324651,9606.ENSP00000330633,…	SEMA4G,VAX2,PDGFRA,SEMA6A,SEMA7A,DOK5,SEMA3A,SLIT1,GDF7,KLHL41,TIAM1,PREX2,NBL1,ISL2,SHH,NRTN,NEFH,TMEM108,CNTN2,ZPBP2,NRN1L,ACTA1,VANGL2,IGSF9,S100A6,NRAP,NGF,NTNG1,EPHA10,VSTM2L,SLITRK5,FLRT3,ARX,GATA3,SEMA5A,CD9,EPHA6,MYH11,EPHB1,COL25A1,DSCAM,NRXN1,MDK,ARTN,LAMA2,MYO16,PAX6,CNTN6,GDNF,LMOD3,ROBO2,BOC,SPINK2,NRK,TTN
UniProt Keywords	KW-0393	Immunoglobulin domain	40	448	0.26	0.0083	9606.ENSP00000199764,9606.ENSP00000210633,9606.ENSP00000249363,9606.ENSP00000252575,9606.ENSP00000252804,9606.ENSP00000257290,9606.ENSP00000261918,9606.ENSP00000264257,9606.ENSP00000265362,9606.ENSP00000277120,9606.ENSP00000278947,9606.ENSP00000291481,9606.ENSP00000306190,9606.ENSP00000311684,9606.ENSP00000330633,9606.ENSP00000335062,9606.ENSP00000343366,9606.ENSP00000345395,9606.ENSP00000354583,…	CEACAM6,SEMA4G,LRRC4,NCAN,PXDN,PDGFRA,SEMA7A,IL1RL2,SEMA3A,NTRK2,SCN2B,HAPLN4,SLAMF1,SPEG,CNTN2,PDCD1,VSTM1,PAPLN,MFAP3L,PVRL4,IGSF9,PTPRK,CD58,ROR1,VSTM2L,ROR2,CNTFR,IGSF5,CD79B,DSCAM,IL1R1,IL18R1,ACAN,HEPACAM2,CNTN6,ROBO2,PVRL3,BOC,IGSF9B,TTN
GO Process	GO:0048858	Cell projection morphogenesis	45	503	0.26	0.0156	9606.ENSP00000210633,9606.ENSP00000234392,9606.ENSP00000257414,9606.ENSP00000261918,9606.ENSP00000262593,9606.ENSP00000265362,9606.ENSP00000266058,9606.ENSP00000272224,9606.ENSP00000286827,9606.ENSP00000288368,9606.ENSP00000289749,9606.ENSP00000290759,9606.ENSP00000297261,9606.ENSP00000302648,9606.ENSP00000311997,9606.ENSP00000324651,9606.ENSP00000330633,9606.ENSP00000342411,9606.ENSP00000357040,…	SEMA4G,VAX2,SEMA6A,SEMA7A,DOK5,SEMA3A,SLIT1,GDF7,TIAM1,PREX2,NBL1,ISL2,SHH,NRTN,NEFH,TMEM108,CNTN2,NRN1L,VANGL2,IGSF9,S100A6,NGF,NTNG1,EPHA10,VSTM2L,SLITRK5,FLRT3,ARX,GATA3,SEMA5A,EPHA6,EPHB1,COL25A1,DSCAM,NRXN1,MDK,ARTN,LAMA2,MYO16,PAX6,CNTN6,GDNF,ROBO2,BOC,NRK
GO Process	GO:0048812	Neuron projection morphogenesis	44	495	0.26	0.019	9606.ENSP00000210633,9606.ENSP00000234392,9606.ENSP00000257414,9606.ENSP00000261918,9606.ENSP00000262593,9606.ENSP00000265362,9606.ENSP00000266058,9606.ENSP00000272224,9606.ENSP00000286827,9606.ENSP00000288368,9606.ENSP00000289749,9606.ENSP00000290759,9606.ENSP00000297261,9606.ENSP00000302648,9606.ENSP00000311997,9606.ENSP00000324651,9606.ENSP00000330633,9606.ENSP00000342411,9606.ENSP00000357040,…	SEMA4G,VAX2,SEMA6A,SEMA7A,DOK5,SEMA3A,SLIT1,GDF7,TIAM1,PREX2,NBL1,ISL2,SHH,NRTN,NEFH,TMEM108,CNTN2,NRN1L,VANGL2,IGSF9,S100A6,NGF,NTNG1,EPHA10,VSTM2L,SLITRK5,FLRT3,ARX,GATA3,SEMA5A,EPHA6,EPHB1,COL25A1,DSCAM,NRXN1,ARTN,LAMA2,MYO16,PAX6,CNTN6,GDNF,ROBO2,BOC,NRK
GO Process	GO:0072503	Cellular divalent inorganic cation homeostasis	42	473	0.26	0.0239	9606.ENSP00000006053,9606.ENSP00000225328,9606.ENSP00000236877,9606.ENSP00000249016,9606.ENSP00000252321,9606.ENSP00000257290,9606.ENSP00000299178,9606.ENSP00000299727,9606.ENSP00000306275,9606.ENSP00000310405,9606.ENSP00000329684,9606.ENSP00000330696,9606.ENSP00000334002,9606.ENSP00000334042,9606.ENSP00000341550,9606.ENSP00000344488,9606.ENSP00000345681,9606.ENSP00000345988,9606.ENSP00000351059,…	CX3CL1,P2RX5,SLC8A2,MCHR1,KCNA5,PDGFRA,AVPR1A,GALR1,KCNK3,XCR1,GALR2,P2RX7,HAP1,TAC4,SLC24A5,JPH1,GATA2,PLCH1,CX3CR1,RYR1,ATP1A2,SLC30A10,ADORA1,CNR1,MCOLN2,PKHD1,GLP1R,CD52,ITPR3,ITPR2,RYR3,RGN,HCRTR1,OPRM1,ATP2C2,STIM2,CASR,TRPC7,SLC24A4,ADCYAP1,GRIN2B,PLCD3
GO Component	GO:0045177	Apical part of cell	37	420	0.26	0.0294	9606.ENSP00000003084,9606.ENSP00000199764,9606.ENSP00000216211,9606.ENSP00000234396,9606.ENSP00000250111,9606.ENSP00000252321,9606.ENSP00000255226,9606.ENSP00000262613,9606.ENSP00000262626,9606.ENSP00000263317,9606.ENSP00000269141,9606.ENSP00000285393,9606.ENSP00000295522,9606.ENSP00000299155,9606.ENSP00000300061,9606.ENSP00000351484,9606.ENSP00000356102,9606.ENSP00000356634,9606.ENSP00000356899,…	CFTR,CEACAM6,UPK3A,ATP6V1B1,ATP1B2,KCNA5,SLC14A2,SLC9A3R1,HPN,NOX4,CDH2,ATP6V0D2,CLDN1,AMN,SCNN1G,NAALADL1,SLC26A9,PAPPA2,DDR2,C1orf192,VANGL2,PKHD1,CRB2,ITPR3,EDA,CNTFR,IGSF5,CD9,FOLR1,MST4,SLC12A1,PDZK1,GPR143,CASR,SLC5A8,MGAM,CYP4F12
GO Component	GO:0045202	Synapse	118	1351	0.25	3.42e-07	9606.ENSP00000020926,9606.ENSP00000064571,9606.ENSP00000217420,9606.ENSP00000219197,9606.ENSP00000222792,9606.ENSP00000225328,9606.ENSP00000225823,9606.ENSP00000231021,9606.ENSP00000234389,9606.ENSP00000234396,9606.ENSP00000236877,9606.ENSP00000241256,9606.ENSP00000246070,9606.ENSP00000249363,9606.ENSP00000250111,9606.ENSP00000253754,9606.ENSP00000254079,9606.ENSP00000258111,9606.ENSP00000258302,…	SYT13,CBLN4,SLC32A1,CBLN1,CHN2,P2RX5,ASIC2,CDH9,GRIN3B,ATP6V1B1,SLC8A2,GHSR,LAMP5,LRRC4,ATP1B2,PDLIM4,PPP1R1B,KCNMB4,RGS8,UNC13C,SNCAIP,CHRNB4,PALMD,ADAM23,SLC1A3,CDH2,CACNG8,ARL8A,GLRA3,KCNMB1,LRRTM2,CRH,NTRK2,SCN2B,EPS8,TMEM163,GRID2,TIAM1,GRASP,LRRTM1,GABRG1,CHRNA5,KCNK3,SNCB,NEFH,HTR1A,DLGAP1,SLC17A8,CABP1,HTR1F,TMEM108,KCNA4,CNTN2,P2RX7,HAP1,LYPD6,ZACN,PDE2A,DPYSL3,HTR4,ATP1A2,RGS17,ADORA1,C…
UniProt Keywords	KW-0106	Calcium	76	875	0.25	0.00011	9606.ENSP00000216492,9606.ENSP00000225275,9606.ENSP00000231021,9606.ENSP00000234389,9606.ENSP00000236877,9606.ENSP00000242104,9606.ENSP00000252575,9606.ENSP00000252804,9606.ENSP00000261047,9606.ENSP00000264012,9606.ENSP00000269141,9606.ENSP00000270458,9606.ENSP00000290039,9606.ENSP00000290472,9606.ENSP00000295256,9606.ENSP00000295897,9606.ENSP00000297261,9606.ENSP00000317232,9606.ENSP00000317310,…	CHGA,MPO,CDH9,GRIN3B,SLC8A2,OCM,NCAN,PXDN,GUCA1C,CDH3,CDH2,CACNG8,CACHD1,PLA2G4D,HPGDS,ALB,SHH,FKBP10,CABP1,MYLPF,C10orf107,CALHM1,CLCNKA,SLC24A5,PROZ,FBLN5,PLCH1,COL27A1,SPOCK3,NAALADL1,RYR1,ENPP1,PPEF1,CACNA1S,THBS2,CAPN8,CACNA1E,S100A6,MCOLN2,CACNA1B,CRB2,BSPRY,ITPR3,PLA2G5,CLCNKB,TRPM3,PCDH8,COL2A1,ITPR2,CACNA2D4,RYR3,RPH3A,EFEMP1,RGN,VSNL1,NRXN1,ACAN,NECAB1,NPNT,ATP2C2,CCBE1,PNCK,COLEC11,KCN…
GO Process	GO:0051960	Regulation of nervous system development	81	942	0.25	0.00043	9606.ENSP00000006053,9606.ENSP00000210633,9606.ENSP00000219197,9606.ENSP00000225823,9606.ENSP00000241256,9606.ENSP00000244751,9606.ENSP00000245451,9606.ENSP00000246104,9606.ENSP00000247271,9606.ENSP00000249075,9606.ENSP00000250111,9606.ENSP00000254722,9606.ENSP00000257414,9606.ENSP00000261731,9606.ENSP00000261918,9606.ENSP00000262188,9606.ENSP00000265362,9606.ENSP00000265922,9606.ENSP00000266058,…	CX3CL1,SEMA4G,CBLN1,ASIC2,GHSR,CPNE5,BMP4,SCRT2,OMG,LIF,ATP1B2,SERPINF1,SEMA6A,LHX5,SEMA7A,SMARCD3,SEMA3A,BRINP1,SLIT1,CDH2,GDF7,HES6,LRRTM2,NTRK2,GRID2,TIAM1,NBL1,ISL2,LRRTM1,NEUROD1,SHH,FGF13,POU3F2,CNTN2,INPP5J,HAP1,RTN4RL2,DPYSL3,GATA2,ZNF536,RFX4,CX3CR1,TOX,THBS2,SLC45A3,BRINP3,VANGL2,CNR1,NGF,NTNG1,GPC4,BMP5,ROR1,OLFM1,FOXO6,SRPX2,ROR2,SYNDIG1,SLITRK5,NKX2-2,FLRT3,HES5,GATA3,SEMA5A,ALK,SHOX…
GO Component	GO:0098794	Postsynapse	56	643	0.25	0.0032	9606.ENSP00000219197,9606.ENSP00000225328,9606.ENSP00000225823,9606.ENSP00000231021,9606.ENSP00000234389,9606.ENSP00000236877,9606.ENSP00000241256,9606.ENSP00000249363,9606.ENSP00000253754,9606.ENSP00000254079,9606.ENSP00000261751,9606.ENSP00000263174,9606.ENSP00000269141,9606.ENSP00000270458,9606.ENSP00000274093,9606.ENSP00000274711,9606.ENSP00000277120,9606.ENSP00000281172,9606.ENSP00000282020,…	CBLN1,P2RX5,ASIC2,CDH9,GRIN3B,SLC8A2,GHSR,LRRC4,PDLIM4,PPP1R1B,CHRNB4,PALMD,CDH2,CACNG8,GLRA3,LRRTM2,NTRK2,EPS8,GRID2,TIAM1,GRASP,LRRTM1,GABRG1,CHRNA5,NEFH,DLGAP1,CABP1,TMEM108,KCNA4,CNTN2,P2RX7,HAP1,ATP1A2,ADORA1,CNN3,GABRE,GRIK3,SYNDIG1,PCDH8,FLRT3,RPH3A,SPOCK1,GABRR2,OPRM1,GSG1L,DLGAP2,LAMA2,PVRL3,GABRA2,SORCS2,FAM196A,GRIK4,IGSF9B,KCNN1,GRIN2B,SHISA8
GO Component	GO:0097447	Dendritic tree	53	614	0.25	0.0054	9606.ENSP00000217420,9606.ENSP00000225823,9606.ENSP00000229264,9606.ENSP00000236877,9606.ENSP00000248150,9606.ENSP00000249363,9606.ENSP00000253754,9606.ENSP00000254079,9606.ENSP00000258302,9606.ENSP00000263174,9606.ENSP00000264605,9606.ENSP00000265362,9606.ENSP00000265922,9606.ENSP00000274093,9606.ENSP00000277120,9606.ENSP00000282020,9606.ENSP00000286827,9606.ENSP00000316244,9606.ENSP00000316909,…	SLC32A1,ASIC2,GNB3,SLC8A2,GNG13,LRRC4,PDLIM4,PPP1R1B,RGS8,PALMD,MLPH,SEMA3A,BRINP1,GLRA3,NTRK2,GRID2,TIAM1,HTR1A,SLC17A8,FGF13,HTR1F,TMEM108,KCNA4,INPP5J,HAP1,RTN4RL2,CX3CR1,HTR4,ATP1A2,ADORA1,BRINP3,IGSF9,PTPRK,NGF,CNN3,CACNA1B,GRIK3,HTR1D,ROR2,SYNDIG1,PCDH8,RPH3A,CNGA3,EPHB1,DSCAM,OPRM1,LAMA2,KIF21B,KCNIP1,PVRL3,SORCS2,IGSF9B,KCNN1
GO Process	GO:0055065	Metal ion homeostasis	54	629	0.25	0.0112	9606.ENSP00000006053,9606.ENSP00000216211,9606.ENSP00000225328,9606.ENSP00000234396,9606.ENSP00000236877,9606.ENSP00000249016,9606.ENSP00000250111,9606.ENSP00000252321,9606.ENSP00000257290,9606.ENSP00000264734,9606.ENSP00000291532,9606.ENSP00000299178,9606.ENSP00000299727,9606.ENSP00000300061,9606.ENSP00000306275,9606.ENSP00000310405,9606.ENSP00000329684,9606.ENSP00000330696,9606.ENSP00000334002,…	CX3CL1,UPK3A,P2RX5,ATP6V1B1,SLC8A2,MCHR1,ATP1B2,KCNA5,PDGFRA,CLDN16,TMPRSS3,AVPR1A,GALR1,SCNN1G,KCNK3,XCR1,GALR2,P2RX7,HAP1,TAC4,SLC24A5,JPH1,GATA2,PLCH1,CX3CR1,RYR1,ATP1A2,SLC30A10,ADORA1,CNR1,MCOLN2,PKHD1,GLP1R,CD52,ITPR3,ITPR2,RYR3,TFAP2B,SLC12A1,RGN,TNFSF11,HCRTR1,SLC12A5,OPRM1,SLC12A4,ATP2C2,STIM2,CASR,TRPC7,SLC24A4,CYP4F12,ADCYAP1,GRIN2B,PLCD3
GO Process	GO:0043410	Positive regulation of mapk cascade	47	543	0.25	0.0198	9606.ENSP00000006053,9606.ENSP00000229030,9606.ENSP00000245451,9606.ENSP00000249075,9606.ENSP00000252506,9606.ENSP00000252809,9606.ENSP00000257290,9606.ENSP00000261918,9606.ENSP00000262593,9606.ENSP00000263317,9606.ENSP00000264664,9606.ENSP00000265362,9606.ENSP00000269141,9606.ENSP00000277120,9606.ENSP00000280155,9606.ENSP00000286827,9606.ENSP00000306190,9606.ENSP00000306449,9606.ENSP00000312673,…	CX3CL1,FZD10,BMP4,LIF,GADD45G,GDF15,PDGFRA,SEMA7A,DOK5,NOX4,FGF10,SEMA3A,CDH2,NTRK2,ADRA2A,TIAM1,SLAMF1,GPR37,GH1,PDE6G,P2RX7,DFNA5,SLC30A10,ADORA1,VANGL2,NGF,DUSP5,ROR1,NOX1,PLA2G5,ZAK,ROR2,SPRY2,TRIM5,TNFRSF19,ALK,TNFSF11,HCRTR1,NRXN1,NPNT,OPRM1,CASR,ANGPT1,NRK,GRM4,ADCYAP1,APELA
GO Process	GO:0007169	Transmembrane receptor protein tyrosine kinase signaling pathway	45	518	0.25	0.0235	9606.ENSP00000234396,9606.ENSP00000252809,9606.ENSP00000257290,9606.ENSP00000259089,9606.ENSP00000262593,9606.ENSP00000262626,9606.ENSP00000263915,9606.ENSP00000264664,9606.ENSP00000267843,9606.ENSP00000277120,9606.ENSP00000279873,9606.ENSP00000280333,9606.ENSP00000285393,9606.ENSP00000286827,9606.ENSP00000302150,9606.ENSP00000302648,9606.ENSP00000309524,9606.ENSP00000312673,9606.ENSP00000316416,…	ATP6V1B1,GDF15,PDGFRA,BLK,DOK5,HPN,GRB14,FGF10,FGF7,NTRK2,ARID5B,DOCK1,ATP6V0D2,TIAM1,PRL,NRTN,CSHL1,GH1,CSH1,GH2,HAP1,SREBF1,SLC30A10,DDR2,NGF,ROR1,FOXO6,EPHA10,CNKSR1,ROR2,FLRT3,ALK,EPHA6,CSH2,EFEMP1,AREG,COL4A3,COL4A4,EPHB1,NFATC4,IL31RA,ANGPT1,GRIN2B,EPHB6,PRLR
GO Process	GO:0001501	Skeletal system development	43	499	0.25	0.0326	9606.ENSP00000228938,9606.ENSP00000239151,9606.ENSP00000240285,9606.ENSP00000245451,9606.ENSP00000252575,9606.ENSP00000257290,9606.ENSP00000279873,9606.ENSP00000291481,9606.ENSP00000297261,9606.ENSP00000297350,9606.ENSP00000304169,9606.ENSP00000306991,9606.ENSP00000312649,9606.ENSP00000312673,9606.ENSP00000315949,9606.ENSP00000328928,9606.ENSP00000330696,9606.ENSP00000331741,9606.ENSP00000343924,…	MGP,HOXB5,RDH10,BMP4,NCAN,PDGFRA,ARID5B,HAPLN4,SHH,TNFRSF11B,PITX2,HAS2,PPARGC1B,GH1,HOXD8,HOXB4,P2RX7,HOXB2,PRELP,COL27A1,RYR1,PAPPA2,BMP5,COL9A2,MATN1,SP5,ROR2,KIAA1217,HES5,COL2A1,MSX1,LRRK1,SHOX2,IRX5,WNT5B,TNFSF11,ACAN,SOX5,CSGALNACT1,HOXB3,HOXB6,HMGA2,PCSK5
GO Process	GO:0003008	System process	163	1942	0.24	2.88e-08	9606.ENSP00000155840,9606.ENSP00000205890,9606.ENSP00000216492,9606.ENSP00000218006,9606.ENSP00000219599,9606.ENSP00000225328,9606.ENSP00000225387,9606.ENSP00000225823,9606.ENSP00000229264,9606.ENSP00000230381,9606.ENSP00000234389,9606.ENSP00000234392,9606.ENSP00000234396,9606.ENSP00000236877,9606.ENSP00000240285,9606.ENSP00000240587,9606.ENSP00000241256,9606.ENSP00000245451,9606.ENSP00000248073,…	KCNQ1,MYO15A,CHGA,GUCY2F,CRYM,P2RX5,CRYBA1,ASIC2,GNB3,PRPH2,GRIN3B,VAX2,ATP6V1B1,SLC8A2,RDH10,TSHZ3,GHSR,BMP4,OR7C1,GNG13,KCNA5,PPP1R1B,SERPINF1,SPX,KCNMB4,RTP4,GUCA1C,CHRNB4,SLC9A3R1,HPN,NOX4,CDH3,CRYGD,CLDN16,SLC1A3,BRINP1,CACNG8,GLRA3,KCNMB1,CRH,NTRK2,SCN2B,ADRA2A,GRID2,CRYGC,KLHL41,TIAM1,TMPRSS3,GABRG1,ARHGAP42,AMN,AVPR1A,CHRNA5,SCNN1G,SCN1A,HAS2,HTR1A,SLC17A8,OR7A5,CABP1,FGF13,MYLPF,STAC2,PD…
COMPARTMENTS	GOCC:0031224	Intrinsic component of membrane	132	1552	0.24	6.72e-07	9606.ENSP00000003084,9606.ENSP00000006053,9606.ENSP00000155840,9606.ENSP00000199764,9606.ENSP00000216211,9606.ENSP00000219368,9606.ENSP00000226218,9606.ENSP00000234371,9606.ENSP00000234389,9606.ENSP00000240285,9606.ENSP00000245451,9606.ENSP00000250111,9606.ENSP00000252321,9606.ENSP00000257290,9606.ENSP00000257414,9606.ENSP00000257863,9606.ENSP00000258111,9606.ENSP00000261751,9606.ENSP00000262345,…	CFTR,CX3CL1,KCNQ1,CEACAM6,UPK3A,FA2H,VTN,KISS1R,GRIN3B,RDH10,BMP4,ATP1B2,KCNA5,PDGFRA,SEMA6A,AMHR2,KCNMB4,CHRNB4,IL12RB2,HPN,NOX4,LY75,TUBB4A,IL1RL2,ADAM23,KCNH4,SLC1A3,SLC6A15,HDC,CDH2,CACNG8,GLRA3,LRRTM2,NTRK2,SCN2B,TMEM163,GRID2,ITGB6,TMPRSS3,LRRTM1,OXGR1,CHRNA5,SCNN1G,SCN1A,GAL3ST3,XCR1,KCNG4,HTR1A,OR7A5,KCNA4,CALHM1,CNTN2,CLCNKA,RTN4RL2,PLAUR,CHST4,CX3CR1,RYR1,ENPP1,ATP1A2,CACNA1S,ADORA1,CAC…
GO Process	GO:0050877	Nervous system process	116	1352	0.24	5.03e-06	9606.ENSP00000155840,9606.ENSP00000205890,9606.ENSP00000218006,9606.ENSP00000219599,9606.ENSP00000225328,9606.ENSP00000225387,9606.ENSP00000225823,9606.ENSP00000230381,9606.ENSP00000234389,9606.ENSP00000234392,9606.ENSP00000234396,9606.ENSP00000236877,9606.ENSP00000240285,9606.ENSP00000240587,9606.ENSP00000241256,9606.ENSP00000248073,9606.ENSP00000248150,9606.ENSP00000254079,9606.ENSP00000254722,…	KCNQ1,MYO15A,GUCY2F,CRYM,P2RX5,CRYBA1,ASIC2,PRPH2,GRIN3B,VAX2,ATP6V1B1,SLC8A2,RDH10,TSHZ3,GHSR,OR7C1,GNG13,PPP1R1B,SERPINF1,KCNMB4,RTP4,GUCA1C,CHRNB4,SLC9A3R1,HPN,CDH3,CRYGD,SLC1A3,BRINP1,CACNG8,GLRA3,CRH,NTRK2,GRID2,CRYGC,TMPRSS3,GABRG1,CHRNA5,SCNN1G,SCN1A,SLC17A8,OR7A5,CABP1,FGF13,PDE6G,GALR2,CALHM1,CNTN2,P2RX7,ALDH1A3,C2orf71,TAC4,FSCN2,ZACN,DFNA5,MGAT3,CX3CR1,TMC2,ATP1A2,PPEF1,RD3,ADORA1,PTGS…
GO Process	GO:0007267	Cell-cell signaling	97	1145	0.24	0.0001	9606.ENSP00000006053,9606.ENSP00000155840,9606.ENSP00000217420,9606.ENSP00000219197,9606.ENSP00000221421,9606.ENSP00000225328,9606.ENSP00000225823,9606.ENSP00000229030,9606.ENSP00000234389,9606.ENSP00000234392,9606.ENSP00000241256,9606.ENSP00000245451,9606.ENSP00000252321,9606.ENSP00000252809,9606.ENSP00000253754,9606.ENSP00000258111,9606.ENSP00000258302,9606.ENSP00000260323,9606.ENSP00000261731,…	CX3CL1,KCNQ1,SLC32A1,CBLN1,LHB,P2RX5,ASIC2,FZD10,GRIN3B,VAX2,GHSR,BMP4,KCNA5,GDF15,PDLIM4,KCNMB4,RGS8,UNC13C,LHX5,CHRNB4,SLC9A3R1,CDH3,FGF10,SLC1A3,FGF7,GLRA3,KCNMB1,CRH,NTRK2,SCN2B,ADRA2A,GRID2,DKK2,TIAM1,NEUROD1,GABRG1,SHH,CHRNA5,KREMEN2,KCNK3,SNCB,HTR1A,DLGAP1,SLC17A8,FGF13,HTR1F,PGR,PDE6G,P2RX7,HAP1,ZACN,CHST4,CX3CR1,HTR4,ADORA1,CACNA1E,VANGL2,ANXA9,CNR1,GABRE,GPC4,ROR1,CACNA1B,GRIK3,SLC18A3,…
GO Process	GO:0007417	Central nervous system development	83	988	0.24	0.00067	9606.ENSP00000217420,9606.ENSP00000219197,9606.ENSP00000219368,9606.ENSP00000225823,9606.ENSP00000226218,9606.ENSP00000234392,9606.ENSP00000245451,9606.ENSP00000248933,9606.ENSP00000249750,9606.ENSP00000250111,9606.ENSP00000252575,9606.ENSP00000261731,9606.ENSP00000261918,9606.ENSP00000264377,9606.ENSP00000264664,9606.ENSP00000265362,9606.ENSP00000266058,9606.ENSP00000269141,9606.ENSP00000272224,…	SLC32A1,CBLN1,FA2H,ASIC2,VTN,VAX2,BMP4,SEZ6L,ALDH1A2,ATP1B2,NCAN,LHX5,SEMA7A,ADAM23,FGF10,SEMA3A,SLIT1,CDH2,GDF7,CRH,NTRK2,GRID2,TIMP4,ISL2,HAPLN4,NEUROD1,SHH,AVPR1A,PITX2,KCNK3,B3GNT5,SLC17A8,GHRHR,FGF13,TMEM108,POU3F2,CNTN2,HOXB2,ALDH1A3,HAP1,RTN4RL2,PRDM8,POU1F1,GATA2,RFX4,CX3CR1,ATP1A2,TOX,AFF2,CRTAC1,BMP5,ROR1,PRKG1,ID3,ROR2,SLITRK5,NKX2-2,MAOB,HES5,ARX,COL2A1,SEMA5A,CD9,MSX1,ALK,SPOCK1,NAV2…
GO Process	GO:0060322	Head development	67	788	0.24	0.0033	9606.ENSP00000217420,9606.ENSP00000219197,9606.ENSP00000234392,9606.ENSP00000245451,9606.ENSP00000248933,9606.ENSP00000249750,9606.ENSP00000250111,9606.ENSP00000257290,9606.ENSP00000261731,9606.ENSP00000261918,9606.ENSP00000264664,9606.ENSP00000265362,9606.ENSP00000266058,9606.ENSP00000269141,9606.ENSP00000272224,9606.ENSP00000276571,9606.ENSP00000277120,9606.ENSP00000279873,9606.ENSP00000282020,…	SLC32A1,CBLN1,VAX2,BMP4,SEZ6L,ALDH1A2,ATP1B2,PDGFRA,LHX5,SEMA7A,FGF10,SEMA3A,SLIT1,CDH2,GDF7,CRH,NTRK2,ARID5B,GRID2,NEUROD1,SHH,AVPR1A,PITX2,KCNK3,B3GNT5,SLC17A8,GHRHR,FGF13,TMEM108,POU3F2,CNTN2,HOXB2,ALDH1A3,HAP1,RTN4RL2,POU1F1,GATA2,RFX4,ATP1A2,TOX,AFF2,CRTAC1,BMP5,PRKG1,SLITRK5,NKX2-2,FLRT3,MAOB,HES5,ARX,COL2A1,SEMA5A,CD9,MSX1,ALK,NRXN1,MDK,MYO16,PAX6,HOXB3,ROBO2,TRNP1,POTEE,MEIS3,STRA6,ADCYAP…
GO Process	GO:0007167	Enzyme linked receptor protein signaling pathway	61	720	0.24	0.0067	9606.ENSP00000218006,9606.ENSP00000228850,9606.ENSP00000234396,9606.ENSP00000245451,9606.ENSP00000249075,9606.ENSP00000252809,9606.ENSP00000257290,9606.ENSP00000257863,9606.ENSP00000259089,9606.ENSP00000262593,9606.ENSP00000262626,9606.ENSP00000263915,9606.ENSP00000264664,9606.ENSP00000267843,9606.ENSP00000271636,9606.ENSP00000272224,9606.ENSP00000277120,9606.ENSP00000279873,9606.ENSP00000280333,…	GUCY2F,AKAP3,ATP6V1B1,BMP4,LIF,GDF15,PDGFRA,AMHR2,BLK,DOK5,HPN,GRB14,FGF10,FGF7,CGN,GDF7,NTRK2,ARID5B,DOCK1,ATP6V0D2,TIAM1,HPGD,PRL,NRTN,CSHL1,GH1,CSH1,GH2,HAP1,SREBF1,SLC30A10,DDR2,PTPRK,NGF,BMP5,ROR1,FOXO6,EPHA10,CNKSR1,BAMBI,ROR2,NPPA,FLRT3,MSX1,ALK,EPHA6,CSH2,EFEMP1,AREG,AFP,COL4A3,COL4A4,EPHB1,NFATC4,IL31RA,FSHB,ANGPT1,TGFBR3L,GRIN2B,EPHB6,PRLR
GO Component	GO:0030425	Dendrite	52	612	0.24	0.0082	9606.ENSP00000217420,9606.ENSP00000225823,9606.ENSP00000229264,9606.ENSP00000236877,9606.ENSP00000248150,9606.ENSP00000249363,9606.ENSP00000253754,9606.ENSP00000254079,9606.ENSP00000258302,9606.ENSP00000263174,9606.ENSP00000264605,9606.ENSP00000265362,9606.ENSP00000265922,9606.ENSP00000274093,9606.ENSP00000277120,9606.ENSP00000282020,9606.ENSP00000286827,9606.ENSP00000316244,9606.ENSP00000316909,…	SLC32A1,ASIC2,GNB3,SLC8A2,GNG13,LRRC4,PDLIM4,PPP1R1B,RGS8,PALMD,MLPH,SEMA3A,BRINP1,GLRA3,NTRK2,GRID2,TIAM1,HTR1A,SLC17A8,FGF13,HTR1F,TMEM108,KCNA4,INPP5J,HAP1,RTN4RL2,HTR4,ATP1A2,ADORA1,BRINP3,IGSF9,PTPRK,NGF,CNN3,CACNA1B,GRIK3,HTR1D,ROR2,SYNDIG1,PCDH8,RPH3A,CNGA3,EPHB1,DSCAM,OPRM1,LAMA2,KIF21B,KCNIP1,PVRL3,SORCS2,IGSF9B,KCNN1
GO Process	GO:0098609	Cell-cell adhesion	43	505	0.24	0.0387	9606.ENSP00000006053,9606.ENSP00000199764,9606.ENSP00000219197,9606.ENSP00000231021,9606.ENSP00000249363,9606.ENSP00000250111,9606.ENSP00000257290,9606.ENSP00000264012,9606.ENSP00000264734,9606.ENSP00000269141,9606.ENSP00000274473,9606.ENSP00000282020,9606.ENSP00000295522,9606.ENSP00000324302,9606.ENSP00000330633,9606.ENSP00000351059,9606.ENSP00000356991,9606.ENSP00000357073,9606.ENSP00000357943,…	CX3CL1,CEACAM6,CBLN1,CDH9,LRRC4,ATP1B2,PDGFRA,CDH3,CLDN16,CDH2,MEGF10,GRID2,CLDN1,STXBP6,CNTN2,CX3CR1,PVRL4,IGSF9,ANXA9,CD58,NTNG1,CNN3,GPC4,BMP5,PKHD1,PDLIM1,SRPX2,VSTM2L,CRB2,PCDH8,FLRT3,DSP,IGSF5,DSCAM,NRXN1,NPNT,CTNNA3,CNTN6,ROBO2,PVRL3,PCDHA1,CLDN23,IGSF9B
UniProt Keywords	KW-0732	Signal	271	3233	0.23	1.31e-16	9606.ENSP00000006053,9606.ENSP00000064571,9606.ENSP00000199764,9606.ENSP00000200557,9606.ENSP00000210633,9606.ENSP00000216139,9606.ENSP00000216211,9606.ENSP00000216492,9606.ENSP00000218006,9606.ENSP00000219197,9606.ENSP00000221421,9606.ENSP00000222543,9606.ENSP00000225275,9606.ENSP00000226218,9606.ENSP00000226284,9606.ENSP00000229030,9606.ENSP00000231021,9606.ENSP00000233242,9606.ENSP00000233813,…	CX3CL1,CBLN4,CEACAM6,ADAM11,SEMA4G,ACR,UPK3A,CHGA,GUCY2F,CBLN1,LHB,TFPI2,MPO,VTN,IBSP,FZD10,CDH9,APOB,IGFBP5,PRTN3,GRIN3B,SLC8A2,BMP4,LAMP5,OMG,SEZ6L,LIF,LRRC4,NCAN,PXDN,GDF15,ANGPTL6,PKDREJ,PTPRE,SERPINF1,SPX,PDGFRA,SEMA6A,AMHR2,CHRNB4,SEMA7A,IL12RB2,SORCS1,LY75,CDH3,IL1RL2,ADAM23,FGF10,SEMA3A,BRINP1,SLIT1,FGF7,ADAMTS17,CDH2,GDF7,C1QL2,GLRA3,MEGF10,LRRTM2,CRH,NTRK2,SCN2B,GRID2,ITGB6,DKK2,TIMP4,I…
UniProt Keywords	KW-0964	Secreted	150	1818	0.23	6.3e-08	9606.ENSP00000006053,9606.ENSP00000064571,9606.ENSP00000216492,9606.ENSP00000219197,9606.ENSP00000221421,9606.ENSP00000222543,9606.ENSP00000226218,9606.ENSP00000226284,9606.ENSP00000233242,9606.ENSP00000233813,9606.ENSP00000234347,9606.ENSP00000245451,9606.ENSP00000249075,9606.ENSP00000252575,9606.ENSP00000252804,9606.ENSP00000252809,9606.ENSP00000253109,9606.ENSP00000254722,9606.ENSP00000256969,…	CX3CL1,CBLN4,CHGA,CBLN1,LHB,TFPI2,VTN,IBSP,APOB,IGFBP5,PRTN3,BMP4,LIF,NCAN,PXDN,GDF15,ANGPTL6,SERPINF1,SPX,ADAM23,FGF10,SEMA3A,SLIT1,FGF7,ADAMTS17,GDF7,C1QL2,CRH,DKK2,TIMP4,IL17RB,NBL1,TEPP,HAPLN4,SCGB3A1,TNFSF12,PRSS33,C1QTNF7,ALB,TNFRSF11B,C1QL3,AMN,ADAMTS15,PRL,NRTN,SLAMF1,PODN,CSHL1,GH1,CSH1,APOL1,PAPL,NPW,C1QTNF8,NPB,EMILIN3,GH2,TAC4,LYPD6,C1QL4,ZPBP2,APOL4,PLAUR,VSTM1,PRELP,SUSD4,PROZ,FBLN5…
COMPARTMENTS	GOCC:0016021	Integral component of membrane	122	1456	0.23	4.29e-06	9606.ENSP00000003084,9606.ENSP00000006053,9606.ENSP00000155840,9606.ENSP00000216211,9606.ENSP00000219368,9606.ENSP00000226218,9606.ENSP00000234371,9606.ENSP00000234389,9606.ENSP00000240285,9606.ENSP00000245451,9606.ENSP00000250111,9606.ENSP00000252321,9606.ENSP00000257290,9606.ENSP00000257414,9606.ENSP00000257863,9606.ENSP00000258111,9606.ENSP00000261751,9606.ENSP00000262345,9606.ENSP00000262626,…	CFTR,CX3CL1,KCNQ1,UPK3A,FA2H,VTN,KISS1R,GRIN3B,RDH10,BMP4,ATP1B2,KCNA5,PDGFRA,SEMA6A,AMHR2,KCNMB4,CHRNB4,IL12RB2,HPN,NOX4,LY75,TUBB4A,IL1RL2,ADAM23,KCNH4,SLC1A3,SLC6A15,HDC,CDH2,CACNG8,GLRA3,LRRTM2,NTRK2,SCN2B,TMEM163,GRID2,ITGB6,TMPRSS3,LRRTM1,OXGR1,CHRNA5,SCNN1G,SCN1A,GAL3ST3,XCR1,KCNG4,HTR1A,OR7A5,KCNA4,CALHM1,CLCNKA,PLAUR,CX3CR1,RYR1,ENPP1,ATP1A2,CACNA1S,ADORA1,CACNA1E,NPHS2,IGSF9,PTPRK,CD58,…
GO Process	GO:0051094	Positive regulation of developmental process	114	1389	0.23	4.71e-05	9606.ENSP00000006053,9606.ENSP00000207549,9606.ENSP00000219197,9606.ENSP00000225823,9606.ENSP00000233242,9606.ENSP00000241256,9606.ENSP00000242994,9606.ENSP00000244751,9606.ENSP00000245451,9606.ENSP00000249075,9606.ENSP00000250018,9606.ENSP00000250111,9606.ENSP00000252809,9606.ENSP00000254722,9606.ENSP00000257414,9606.ENSP00000261233,9606.ENSP00000261731,9606.ENSP00000261918,9606.ENSP00000262188,…	CX3CL1,UNC13D,CBLN1,ASIC2,APOB,GHSR,NEUROD4,CPNE5,BMP4,LIF,TPH1,ATP1B2,GDF15,SERPINF1,SEMA6A,IRAK3,LHX5,SEMA7A,SMARCD3,HPN,IL1RL2,FGF10,SEMA3A,BRINP1,FGF7,CDH2,PRDM16,GDF7,LRRTM2,NTRK2,DOCK1,GRID2,TIAM1,NBL1,HK2,SCGB3A1,TNFSF12,LRRTM1,NEUROD1,SHH,PRL,HAS2,KRT17,PPARGC1B,GH1,GHRHR,HOXB4,POU3F2,P2RX7,ZNF703,HAP1,POU1F1,DPYSL3,GATA2,NEK5,CX3CR1,TOX,THBS2,BRINP3,PTGS2,DDR2,CNR1,NGF,BMP5,ROR1,OLFM1,FO…
GO Component	GO:0009986	Cell surface	69	824	0.23	0.0016	9606.ENSP00000003084,9606.ENSP00000006053,9606.ENSP00000199764,9606.ENSP00000229030,9606.ENSP00000229583,9606.ENSP00000234371,9606.ENSP00000241256,9606.ENSP00000250111,9606.ENSP00000252321,9606.ENSP00000257290,9606.ENSP00000261918,9606.ENSP00000262345,9606.ENSP00000262626,9606.ENSP00000263636,9606.ENSP00000264664,9606.ENSP00000265113,9606.ENSP00000269141,9606.ENSP00000274364,9606.ENSP00000283249,…	CFTR,CX3CL1,CEACAM6,FZD10,ADTRP,KISS1R,GHSR,ATP1B2,KCNA5,PDGFRA,SEMA7A,IL12RB2,HPN,LY75,FGF10,SLC1A3,CDH2,IQGAP2,ITGB6,IL17RB,SHH,ADAMTS15,SCNN1G,SLAMF1,GPR37,CYP2W1,XCR1,GHRHR,CNTN2,P2RX7,PDCD1,RTN4RL2,PLAUR,RAET1E,CX3CR1,ENPP1,SLC26A9,PTPRK,ANXA9,CD58,GPC4,ROR1,PKHD1,SDC4,SRPX2,ROR2,CNTFR,IGSF5,KLRD1,CD9,KCNQ3,CD79B,FOLR1,GPC3,AREG,WNT5B,NRXN1,IL1R1,CD163L1,SLC4A4,DNAI2,HLA-G,IL31RA,ROBO2,CASR,…
GO Process	GO:0007420	Brain development	62	745	0.23	0.0086	9606.ENSP00000217420,9606.ENSP00000219197,9606.ENSP00000234392,9606.ENSP00000245451,9606.ENSP00000248933,9606.ENSP00000249750,9606.ENSP00000250111,9606.ENSP00000261731,9606.ENSP00000261918,9606.ENSP00000264664,9606.ENSP00000265362,9606.ENSP00000266058,9606.ENSP00000269141,9606.ENSP00000272224,9606.ENSP00000276571,9606.ENSP00000277120,9606.ENSP00000282020,9606.ENSP00000295108,9606.ENSP00000297261,…	SLC32A1,CBLN1,VAX2,BMP4,SEZ6L,ALDH1A2,ATP1B2,LHX5,SEMA7A,FGF10,SEMA3A,SLIT1,CDH2,GDF7,CRH,NTRK2,GRID2,NEUROD1,SHH,AVPR1A,PITX2,KCNK3,B3GNT5,SLC17A8,GHRHR,FGF13,TMEM108,POU3F2,CNTN2,HOXB2,ALDH1A3,HAP1,RTN4RL2,POU1F1,GATA2,RFX4,ATP1A2,TOX,AFF2,CRTAC1,BMP5,PRKG1,SLITRK5,NKX2-2,MAOB,HES5,ARX,SEMA5A,CD9,MSX1,ALK,NRXN1,MDK,MYO16,PAX6,HOXB3,ROBO2,TRNP1,POTEE,MEIS3,ADCYAP1,GRIN2B
GO Process	GO:0098771	Inorganic ion homeostasis	60	723	0.23	0.0112	9606.ENSP00000003084,9606.ENSP00000006053,9606.ENSP00000216211,9606.ENSP00000225328,9606.ENSP00000234396,9606.ENSP00000236877,9606.ENSP00000249016,9606.ENSP00000250111,9606.ENSP00000252321,9606.ENSP00000257290,9606.ENSP00000262613,9606.ENSP00000264734,9606.ENSP00000285393,9606.ENSP00000291532,9606.ENSP00000299178,9606.ENSP00000299727,9606.ENSP00000300061,9606.ENSP00000306275,9606.ENSP00000310405,…	CFTR,CX3CL1,UPK3A,P2RX5,ATP6V1B1,SLC8A2,MCHR1,ATP1B2,KCNA5,PDGFRA,SLC9A3R1,CLDN16,ATP6V0D2,TMPRSS3,AVPR1A,GALR1,SCNN1G,KCNK3,XCR1,GALR2,P2RX7,HAP1,TAC4,SLC24A5,JPH1,GATA2,PLCH1,CX3CR1,RYR1,ENPP1,ATP1A2,SLC30A10,ADORA1,CNR1,MCOLN2,PKHD1,NOX1,GLP1R,CD52,ITPR3,ITPR2,RYR3,TFAP2B,SLC12A1,RGN,TNFSF11,HCRTR1,SLC12A5,SLC4A4,OPRM1,SLC12A4,ATP2C2,STIM2,CASR,TRPC7,SLC24A4,CYP4F12,ADCYAP1,GRIN2B,PLCD3
GO Process	GO:0006873	Cellular ion homeostasis	54	657	0.23	0.0225	9606.ENSP00000003084,9606.ENSP00000006053,9606.ENSP00000225328,9606.ENSP00000234396,9606.ENSP00000236877,9606.ENSP00000249016,9606.ENSP00000250111,9606.ENSP00000252321,9606.ENSP00000257290,9606.ENSP00000262613,9606.ENSP00000264734,9606.ENSP00000285393,9606.ENSP00000291532,9606.ENSP00000299178,9606.ENSP00000299727,9606.ENSP00000306275,9606.ENSP00000310405,9606.ENSP00000329684,9606.ENSP00000330696,…	CFTR,CX3CL1,P2RX5,ATP6V1B1,SLC8A2,MCHR1,ATP1B2,KCNA5,PDGFRA,SLC9A3R1,CLDN16,ATP6V0D2,TMPRSS3,AVPR1A,GALR1,KCNK3,XCR1,GALR2,P2RX7,HAP1,TAC4,SLC24A5,JPH1,GATA2,PLCH1,CX3CR1,RYR1,ENPP1,ATP1A2,SLC30A10,ADORA1,CNR1,MCOLN2,PKHD1,NOX1,GLP1R,CD52,ITPR3,ITPR2,RYR3,TFAP2B,RGN,HCRTR1,SLC12A5,SLC4A4,OPRM1,ATP2C2,STIM2,CASR,TRPC7,SLC24A4,ADCYAP1,GRIN2B,PLCD3
GO Process	GO:0010720	Positive regulation of cell development	46	556	0.23	0.0418	9606.ENSP00000006053,9606.ENSP00000207549,9606.ENSP00000244751,9606.ENSP00000245451,9606.ENSP00000249075,9606.ENSP00000250111,9606.ENSP00000254722,9606.ENSP00000257414,9606.ENSP00000261918,9606.ENSP00000262188,9606.ENSP00000265362,9606.ENSP00000265922,9606.ENSP00000272224,9606.ENSP00000277120,9606.ENSP00000280333,9606.ENSP00000286827,9606.ENSP00000289749,9606.ENSP00000295108,9606.ENSP00000297261,…	CX3CL1,UNC13D,CPNE5,BMP4,LIF,ATP1B2,SERPINF1,SEMA6A,SEMA7A,SMARCD3,SEMA3A,BRINP1,GDF7,NTRK2,DOCK1,TIAM1,NBL1,NEUROD1,SHH,HAS2,HAP1,DPYSL3,GATA2,CX3CR1,TOX,BRINP3,CNR1,NGF,BMP5,ROR1,FOXO6,ROR2,NKX2-2,SEMA5A,ALK,SHOX2,TNFSF11,DSCAM,TRIOBP,MDK,OPRM1,PAX6,LMOD3,ROBO2,ADCYAP1,CRABP2
GO Component	GO:0120025	Plasma membrane bounded cell projection	176	2193	0.22	1.67e-08	9606.ENSP00000006053,9606.ENSP00000020926,9606.ENSP00000201647,9606.ENSP00000205890,9606.ENSP00000217420,9606.ENSP00000218006,9606.ENSP00000225823,9606.ENSP00000228850,9606.ENSP00000229264,9606.ENSP00000230381,9606.ENSP00000234371,9606.ENSP00000234396,9606.ENSP00000236877,9606.ENSP00000240587,9606.ENSP00000241256,9606.ENSP00000244751,9606.ENSP00000246070,9606.ENSP00000248150,9606.ENSP00000249016,…	CX3CL1,SYT13,EPS8L1,MYO15A,SLC32A1,GUCY2F,ASIC2,AKAP3,GNB3,PRPH2,KISS1R,ATP6V1B1,SLC8A2,TSHZ3,GHSR,CPNE5,LAMP5,GNG13,MCHR1,LRRC4,TPH1,ATP1B2,PDLIM4,PPP1R1B,SERPINF1,PDGFRA,SEMA6A,RGS8,UNC13C,GUCA1C,CHRNB4,SLC9A3R1,PALMD,TUBB4A,MLPH,SLC1A3,SEMA3A,PIP5K1B,ANLN,BRINP1,SORD,CDH2,ARL8A,MAATS1,GLRA3,IQGAP2,CRH,NTRK2,EPS8,GRID2,KLHL41,FGD5,TIAM1,LRRTM1,TEKT4,GABRG1,AMN,CHRNA5,NRTN,SCN1A,NEFH,OSBPL3,HTR1…
GO Process	GO:0009653	Anatomical structure morphogenesis	174	2165	0.22	1.2e-07	9606.ENSP00000006053,9606.ENSP00000205890,9606.ENSP00000207549,9606.ENSP00000210633,9606.ENSP00000216211,9606.ENSP00000219197,9606.ENSP00000226218,9606.ENSP00000228938,9606.ENSP00000229583,9606.ENSP00000231021,9606.ENSP00000233242,9606.ENSP00000233813,9606.ENSP00000234392,9606.ENSP00000234396,9606.ENSP00000239151,9606.ENSP00000240100,9606.ENSP00000240285,9606.ENSP00000245451,9606.ENSP00000249075,…	CX3CL1,MYO15A,UNC13D,SEMA4G,UPK3A,CBLN1,VTN,MGP,ADTRP,CDH9,APOB,IGFBP5,VAX2,ATP6V1B1,HOXB5,DUSP4,RDH10,BMP4,LIF,ALDH1A2,ANGPTL6,PDGFRA,SEMA6A,AMHR2,LHX5,SEMA7A,SMARCD3,DOK5,SLC9A3R1,HPN,NOX4,CDH3,FGF10,SLC1A3,SEMA3A,SLIT1,FGF7,CDH2,GDF7,NTRK2,ARID5B,GRID2,KLHL41,TIAM1,PREX2,NBL1,ISL2,TNFSF12,NEUROD1,HPGD,SHH,NRTN,PITX2,HAS2,KRT17,NEFH,PPARGC1B,HOXD8,GCNT4,TSHZ1,TTC39C,TMEM108,PGR,HOXB4,CNTN2,P2RX…
UniProt Keywords	KW-0217	Developmental protein	78	953	0.22	0.00048	9606.ENSP00000210633,9606.ENSP00000229030,9606.ENSP00000234392,9606.ENSP00000239151,9606.ENSP00000240587,9606.ENSP00000242994,9606.ENSP00000245255,9606.ENSP00000245451,9606.ENSP00000252506,9606.ENSP00000253109,9606.ENSP00000257290,9606.ENSP00000257414,9606.ENSP00000261918,9606.ENSP00000265362,9606.ENSP00000266058,9606.ENSP00000272937,9606.ENSP00000277120,9606.ENSP00000285311,9606.ENSP00000290759,…	SEMA4G,FZD10,VAX2,HOXB5,TSHZ3,NEUROD4,PIWIL1,BMP4,GADD45G,ANGPTL6,PDGFRA,SEMA6A,SEMA7A,SEMA3A,SLIT1,HES6,NTRK2,DKK2,ISL2,TNFSF12,NEUROD1,FEV,SHH,AMN,PITX2,SLCO4C1,CSRP2,HOXD8,B3GNT5,TSHZ1,HOXB4,ZAR1,HOXB2,EDARADD,SPRY4,LMX1B,RYR1,VANGL2,IGSF9,NTNG1,BMP5,MBNL3,OLFM1,CRB2,EDA,ROR2,KIAA1217,SPRY2,NKX2-2,FLRT3,HES5,ARX,SEMA5A,MSX1,SHOX2,SSC5D,ZNF541,WNT5B,NPM2,TNFSF11,MDK,TDRD9,NFATC4,NPNT,DLX3,PAX6,…
GO Process	GO:0050801	Ion homeostasis	64	796	0.22	0.0142	9606.ENSP00000003084,9606.ENSP00000006053,9606.ENSP00000216211,9606.ENSP00000225328,9606.ENSP00000234396,9606.ENSP00000236877,9606.ENSP00000249016,9606.ENSP00000250111,9606.ENSP00000252321,9606.ENSP00000257290,9606.ENSP00000262613,9606.ENSP00000264734,9606.ENSP00000276571,9606.ENSP00000278947,9606.ENSP00000285393,9606.ENSP00000291532,9606.ENSP00000299178,9606.ENSP00000299727,9606.ENSP00000300061,…	CFTR,CX3CL1,UPK3A,P2RX5,ATP6V1B1,SLC8A2,MCHR1,ATP1B2,KCNA5,PDGFRA,SLC9A3R1,CLDN16,CRH,SCN2B,ATP6V0D2,TMPRSS3,AVPR1A,GALR1,SCNN1G,KCNK3,XCR1,GALR2,P2RX7,TLCD2,HAP1,TAC4,SLC24A5,JPH1,GATA2,PLCH1,CX3CR1,RYR1,ENPP1,ATP1A2,SLC30A10,ADORA1,CNR1,MCOLN2,PKHD1,NOX1,GLP1R,CD52,ITPR3,ITPR2,RYR3,TFAP2B,SLC12A1,RGN,TNFSF11,HCRTR1,SLC12A5,SLC4A4,OPRM1,SLC12A4,ATP2C2,STIM2,CASR,TRPC7,SLC24A4,NR1H4,CYP4F12,ADCYA…
GO Process	GO:0055082	Cellular chemical homeostasis	61	753	0.22	0.0157	9606.ENSP00000003084,9606.ENSP00000006053,9606.ENSP00000225328,9606.ENSP00000234396,9606.ENSP00000236877,9606.ENSP00000249016,9606.ENSP00000250111,9606.ENSP00000252321,9606.ENSP00000254722,9606.ENSP00000257290,9606.ENSP00000262613,9606.ENSP00000263317,9606.ENSP00000264734,9606.ENSP00000285393,9606.ENSP00000290573,9606.ENSP00000291532,9606.ENSP00000295108,9606.ENSP00000299178,9606.ENSP00000299727,…	CFTR,CX3CL1,P2RX5,ATP6V1B1,SLC8A2,MCHR1,ATP1B2,KCNA5,SERPINF1,PDGFRA,SLC9A3R1,NOX4,CLDN16,ATP6V0D2,HK2,TMPRSS3,NEUROD1,AVPR1A,GALR1,KCNK3,XCR1,PCK1,GHRHR,GALR2,P2RX7,HAP1,TAC4,SLC24A5,JPH1,GATA2,PLCH1,CX3CR1,RYR1,ENPP1,ATP1A2,SLC30A10,ADORA1,CNR1,MCOLN2,PKHD1,NOX1,GLP1R,CD52,ITPR3,ITPR2,RYR3,TFAP2B,RGN,HCRTR1,SLC12A5,SLC4A4,OPRM1,ATP2C2,STIM2,CASR,TRPC7,SLC24A4,NR1H4,ADCYAP1,GRIN2B,PLCD3
GO Process	GO:0055080	Cation homeostasis	58	712	0.22	0.0186	9606.ENSP00000003084,9606.ENSP00000006053,9606.ENSP00000216211,9606.ENSP00000225328,9606.ENSP00000234396,9606.ENSP00000236877,9606.ENSP00000249016,9606.ENSP00000250111,9606.ENSP00000252321,9606.ENSP00000257290,9606.ENSP00000264734,9606.ENSP00000285393,9606.ENSP00000291532,9606.ENSP00000299178,9606.ENSP00000299727,9606.ENSP00000300061,9606.ENSP00000306275,9606.ENSP00000310405,9606.ENSP00000329684,…	CFTR,CX3CL1,UPK3A,P2RX5,ATP6V1B1,SLC8A2,MCHR1,ATP1B2,KCNA5,PDGFRA,CLDN16,ATP6V0D2,TMPRSS3,AVPR1A,GALR1,SCNN1G,KCNK3,XCR1,GALR2,P2RX7,HAP1,TAC4,SLC24A5,JPH1,GATA2,PLCH1,CX3CR1,RYR1,ATP1A2,SLC30A10,ADORA1,CNR1,MCOLN2,PKHD1,NOX1,GLP1R,CD52,ITPR3,ITPR2,RYR3,TFAP2B,SLC12A1,RGN,TNFSF11,HCRTR1,SLC12A5,SLC4A4,OPRM1,SLC12A4,ATP2C2,STIM2,CASR,TRPC7,SLC24A4,CYP4F12,ADCYAP1,GRIN2B,PLCD3
GO Process	GO:0045664	Regulation of neuron differentiation	54	665	0.22	0.0276	9606.ENSP00000006053,9606.ENSP00000210633,9606.ENSP00000244751,9606.ENSP00000245451,9606.ENSP00000247271,9606.ENSP00000250111,9606.ENSP00000254722,9606.ENSP00000257414,9606.ENSP00000261918,9606.ENSP00000265362,9606.ENSP00000265922,9606.ENSP00000269141,9606.ENSP00000272224,9606.ENSP00000277120,9606.ENSP00000282020,9606.ENSP00000286827,9606.ENSP00000289749,9606.ENSP00000290759,9606.ENSP00000295108,…	CX3CL1,SEMA4G,CPNE5,BMP4,OMG,ATP1B2,SERPINF1,SEMA6A,SEMA7A,SEMA3A,BRINP1,CDH2,GDF7,NTRK2,GRID2,TIAM1,NBL1,ISL2,NEUROD1,SHH,FGF13,POU3F2,CNTN2,INPP5J,RTN4RL2,DPYSL3,GATA2,ZNF536,TOX,BRINP3,CNR1,NGF,NTNG1,BMP5,ROR1,OLFM1,FOXO6,ROR2,NKX2-2,HES5,GATA3,SEMA5A,ALK,SHOX2,SPOCK1,NREP,DSCAM,MDK,NFATC4,PAX6,ROBO2,MCF2,ADCYAP1,CRABP2
UniProt Keywords	KW-0130	Cell adhesion	38	474	0.22	0.0465	9606.ENSP00000006053,9606.ENSP00000199764,9606.ENSP00000226218,9606.ENSP00000226284,9606.ENSP00000230381,9606.ENSP00000231021,9606.ENSP00000247271,9606.ENSP00000250111,9606.ENSP00000252575,9606.ENSP00000264012,9606.ENSP00000264377,9606.ENSP00000269141,9606.ENSP00000274473,9606.ENSP00000283249,9606.ENSP00000306190,9606.ENSP00000330633,9606.ENSP00000345008,9606.ENSP00000351310,9606.ENSP00000355751,…	CX3CL1,CEACAM6,VTN,IBSP,PRPH2,CDH9,OMG,ATP1B2,NCAN,CDH3,ADAM23,CDH2,MEGF10,ITGB6,SLAMF1,CNTN2,FBLN5,COL6A6,THBS2,PVRL4,SRPX2,PCDH8,FLRT3,CD9,COL4A3,EPHB1,DSCAM,NRXN1,NPNT,CTNNA3,LAMA2,CNTN6,MUC4,PVRL3,BOC,PCDHA1,IGSF9B,CNTNAP3B
GO Process	GO:0006820	Anion transport	48	593	0.22	0.0479	9606.ENSP00000003084,9606.ENSP00000217420,9606.ENSP00000217909,9606.ENSP00000256969,9606.ENSP00000262462,9606.ENSP00000262613,9606.ENSP00000265113,9606.ENSP00000266682,9606.ENSP00000273861,9606.ENSP00000273905,9606.ENSP00000274093,9606.ENSP00000277120,9606.ENSP00000295452,9606.ENSP00000299709,9606.ENSP00000301039,9606.ENSP00000309741,9606.ENSP00000316909,9606.ENSP00000317674,9606.ENSP00000329926,…	CFTR,SLC32A1,SLC25A43,SPX,SLC27A6,SLC9A3R1,SLC1A3,SLC6A15,SLC10A4,SLC10A6,GLRA3,NTRK2,GABRG1,SLC38A8,PROCA1,SLCO4C1,SLC17A8,APOL1,CALHM1,P2RX7,CLCNKA,SLC24A5,ENPP1,SLC26A9,GABRE,SLC17A9,LCN12,PLA2G5,CLCNKB,FOLR1,SLC12A1,GABRR2,SLC38A11,SLC18A1,SLC12A5,SLC38A4,SLC4A4,SLC12A4,SLC26A8,CASR,ATP11A,GABRA2,SLC24A4,SLC6A5,SLC5A8,NR1H4,STRA6,APOC2
UniProt Keywords	KW-0325	Glycoprotein	341	4349	0.21	1.41e-17	9606.ENSP00000003084,9606.ENSP00000006053,9606.ENSP00000064571,9606.ENSP00000155840,9606.ENSP00000199764,9606.ENSP00000200557,9606.ENSP00000210633,9606.ENSP00000216139,9606.ENSP00000216211,9606.ENSP00000216492,9606.ENSP00000217420,9606.ENSP00000218721,9606.ENSP00000219197,9606.ENSP00000221421,9606.ENSP00000222543,9606.ENSP00000225275,9606.ENSP00000225276,9606.ENSP00000225328,9606.ENSP00000226218,…	CFTR,CX3CL1,CBLN4,KCNQ1,CEACAM6,ADAM11,SEMA4G,ACR,UPK3A,CHGA,SLC32A1,MLNR,CBLN1,LHB,TFPI2,MPO,ST6GALNAC2,P2RX5,VTN,IBSP,FZD10,B3GAT2,PRPH2,CDH9,APOB,IGFBP5,PRTN3,KISS1R,GRIN3B,SLC8A2,GHSR,BMP4,LAMP5,OMG,OR7C1,SEZ6L,MCHR1,LIF,LRRC4,ATP1B2,NCAN,PXDN,GDF15,ANGPTL6,PKDREJ,PTPRE,SERPINF1,SLC14A2,PDGFRA,SEMA6A,AMHR2,KCNMB4,GALNT5,CHRNB4,SEMA7A,IL12RB2,HPN,SORCS1,NOX4,LY75,CDH3,IL1RL2,ADAM23,KCNH4,FGF10…
GO Component	GO:0042995	Cell projection	182	2287	0.21	1.54e-08	9606.ENSP00000006053,9606.ENSP00000020926,9606.ENSP00000201647,9606.ENSP00000205890,9606.ENSP00000217420,9606.ENSP00000218006,9606.ENSP00000225823,9606.ENSP00000228850,9606.ENSP00000229264,9606.ENSP00000230381,9606.ENSP00000234371,9606.ENSP00000234396,9606.ENSP00000236877,9606.ENSP00000240587,9606.ENSP00000241256,9606.ENSP00000244751,9606.ENSP00000246070,9606.ENSP00000248150,9606.ENSP00000249016,…	CX3CL1,SYT13,EPS8L1,MYO15A,SLC32A1,GUCY2F,ASIC2,AKAP3,GNB3,PRPH2,KISS1R,ATP6V1B1,SLC8A2,TSHZ3,GHSR,CPNE5,LAMP5,GNG13,MCHR1,LRRC4,TPH1,ATP1B2,PDLIM4,PPP1R1B,SERPINF1,PDGFRA,SEMA6A,RGS8,UNC13C,GUCA1C,CHRNB4,SLC9A3R1,PALMD,TUBB4A,MLPH,SLC1A3,SEMA3A,PIP5K1B,ANLN,BRINP1,SORD,CDH2,ARL8A,MAATS1,GLRA3,IQGAP2,MEGF10,CRH,NTRK2,EPS8,GRID2,KLHL41,FGD5,TIAM1,LRRTM1,TEKT4,GABRG1,AMN,CHRNA5,NRTN,SCN1A,NEFH,OSBP…
GO Function	GO:0005102	Signaling receptor binding	124	1581	0.21	4.74e-05	9606.ENSP00000006053,9606.ENSP00000200557,9606.ENSP00000201647,9606.ENSP00000210633,9606.ENSP00000221421,9606.ENSP00000226218,9606.ENSP00000226284,9606.ENSP00000233242,9606.ENSP00000234347,9606.ENSP00000245451,9606.ENSP00000249016,9606.ENSP00000249075,9606.ENSP00000252321,9606.ENSP00000252804,9606.ENSP00000252809,9606.ENSP00000253109,9606.ENSP00000254079,9606.ENSP00000256953,9606.ENSP00000256969,…	CX3CL1,ADAM11,EPS8L1,SEMA4G,LHB,VTN,IBSP,APOB,PRTN3,BMP4,MCHR1,LIF,KCNA5,PXDN,GDF15,ANGPTL6,PPP1R1B,RERG,SPX,PDGFRA,SEMA6A,RTP4,BLK,SEMA7A,WIPI1,SMARCD3,SLC9A3R1,GRB14,ADAM23,FGF10,SEMA3A,SLIT1,FGF7,GDF7,MEGF10,LRRTM2,CRH,ADRA2A,ITGB6,DKK2,TIAM1,NBL1,SCGB3A1,TNFSF12,GABRG1,SHH,TNFRSF11B,AMN,AVPR1A,PRL,NRTN,CSHL1,PPARGC1B,GH1,HTR1A,CSH1,FGF13,PGR,NPW,P2RX7,NPB,GH2,HAP1,TAC4,PLAUR,VSTM1,FBLN5,RAET1…
COMPARTMENTS	GOCC:0030054	Cell junction	83	1045	0.21	0.0031	9606.ENSP00000064571,9606.ENSP00000215582,9606.ENSP00000217420,9606.ENSP00000219197,9606.ENSP00000222792,9606.ENSP00000236877,9606.ENSP00000252321,9606.ENSP00000252456,9606.ENSP00000253754,9606.ENSP00000257290,9606.ENSP00000260323,9606.ENSP00000261368,9606.ENSP00000261751,9606.ENSP00000262626,9606.ENSP00000264012,9606.ENSP00000264377,9606.ENSP00000264734,9606.ENSP00000269141,9606.ENSP00000270458,…	CBLN4,MISP,SLC32A1,CBLN1,CHN2,SLC8A2,KCNA5,CNN1,PDLIM4,PDGFRA,UNC13C,SNCAIP,CHRNB4,HPN,CDH3,ADAM23,CLDN16,CDH2,CACNG8,CGN,LRRTM2,NTRK2,EPS8,TMEM163,GRID2,ITGB6,TIAM1,LRRTM1,GABRG1,CLDN1,CHRNA5,EVPL,CSRP2,DLGAP1,SLC17A8,CABP1,FGF13,TMEM108,CNTN2,PDE2A,MAPK15,MPP7,PLAUR,NPHS2,DDR2,PVRL4,VANGL2,PTPRK,NRAP,CNR1,NGF,CNN3,GABRE,ROR1,PDLIM1,SRPX2,GRIK3,SLC18A3,SYNDIG1,PCDH8,FLRT3,DSP,CD9,RPH3A,SPOCK1,DS…
GO Process	GO:0007155	Cell adhesion	73	925	0.21	0.0096	9606.ENSP00000006053,9606.ENSP00000199764,9606.ENSP00000219197,9606.ENSP00000226218,9606.ENSP00000226284,9606.ENSP00000230381,9606.ENSP00000231021,9606.ENSP00000247271,9606.ENSP00000249363,9606.ENSP00000250111,9606.ENSP00000252575,9606.ENSP00000257290,9606.ENSP00000264012,9606.ENSP00000264377,9606.ENSP00000264734,9606.ENSP00000269141,9606.ENSP00000274473,9606.ENSP00000282020,9606.ENSP00000283249,…	CX3CL1,CEACAM6,CBLN1,VTN,IBSP,PRPH2,CDH9,OMG,LRRC4,ATP1B2,NCAN,PDGFRA,CDH3,ADAM23,CLDN16,CDH2,MEGF10,GRID2,ITGB6,TIAM1,HAPLN4,CLDN1,SLAMF1,STXBP6,CNTN2,ARHGAP6,CHST4,FBLN5,CX3CR1,COL6A6,THBS2,DDR2,PVRL4,IGSF9,PTPRK,ANXA9,CD58,NTNG1,CNN3,GPC4,BMP5,PKHD1,PDLIM1,SRPX2,VSTM2L,CRB2,EDA,PCDH8,FLRT3,HES5,DSP,IGSF5,SEMA5A,CD9,SPOCK1,COL4A3,EPHB1,DSCAM,NRXN1,ACAN,NPNT,CTNNA3,LAMA2,CNTN6,ROBO2,MUC4,PVRL3,B…
GO Process	GO:0072359	Circulatory system development	69	872	0.21	0.0127	9606.ENSP00000006053,9606.ENSP00000155840,9606.ENSP00000229583,9606.ENSP00000233242,9606.ENSP00000245451,9606.ENSP00000249075,9606.ENSP00000249750,9606.ENSP00000253109,9606.ENSP00000253754,9606.ENSP00000257290,9606.ENSP00000257863,9606.ENSP00000262188,9606.ENSP00000263317,9606.ENSP00000264664,9606.ENSP00000269141,9606.ENSP00000277120,9606.ENSP00000293825,9606.ENSP00000296522,9606.ENSP00000297261,…	CX3CL1,KCNQ1,ADTRP,APOB,BMP4,LIF,ALDH1A2,ANGPTL6,PDLIM4,PDGFRA,AMHR2,SMARCD3,NOX4,FGF10,CDH2,NTRK2,TNFSF12,HPGD,SHH,PITX2,HAS2,SPEG,PDE2A,GATA2,RYR1,PTGS2,VANGL2,NRAP,BMP5,PDLIM1,OLFM1,NOX1,SRPX2,CRB2,ID3,NPPA,SLITRK5,FLRT3,RBM24,GATA3,DSP,COL2A1,NKX3-1,SEMA5A,MSX1,SHOX2,TFAP2B,FOLR1,GPC3,MYH11,EPHB1,ZFPM2,NRXN1,ACAN,NFATC4,DLX3,RAPGEF3,MYOCD,PAX6,CCBE1,HOXB3,ROBO2,ANGPT1,PCSK5,STRA6,TGFBR3L,TTN,…
GO Process	GO:0043408	Regulation of mapk cascade	57	725	0.21	0.0355	9606.ENSP00000006053,9606.ENSP00000225387,9606.ENSP00000229030,9606.ENSP00000240100,9606.ENSP00000245451,9606.ENSP00000249075,9606.ENSP00000252506,9606.ENSP00000252809,9606.ENSP00000257290,9606.ENSP00000257414,9606.ENSP00000261233,9606.ENSP00000261918,9606.ENSP00000262593,9606.ENSP00000262613,9606.ENSP00000263317,9606.ENSP00000264664,9606.ENSP00000265362,9606.ENSP00000269141,9606.ENSP00000277120,…	CX3CL1,CRYBA1,FZD10,DUSP4,BMP4,LIF,GADD45G,GDF15,PDGFRA,SEMA6A,IRAK3,SEMA7A,DOK5,SLC9A3R1,NOX4,FGF10,SEMA3A,CDH2,NTRK2,ADRA2A,TIAM1,SLAMF1,GPR37,GH1,PDE6G,P2RX7,C1QL4,DFNA5,SPRY4,SLC30A10,ADORA1,VANGL2,NGF,DUSP5,ROR1,PKHD1,NOX1,PLA2G5,ZAK,ROR2,NPPA,SPRY2,TRIM5,TNFRSF19,ALK,EPHB1,TNFSF11,HCRTR1,NRXN1,NPNT,OPRM1,CASR,ANGPT1,NRK,GRM4,ADCYAP1,APELA
GO Component	GO:0030054	Cell junction	161	2075	0.2	8.77e-07	9606.ENSP00000020926,9606.ENSP00000064571,9606.ENSP00000215582,9606.ENSP00000217420,9606.ENSP00000219197,9606.ENSP00000222792,9606.ENSP00000225328,9606.ENSP00000225823,9606.ENSP00000231021,9606.ENSP00000234389,9606.ENSP00000234396,9606.ENSP00000236877,9606.ENSP00000241256,9606.ENSP00000246070,9606.ENSP00000249363,9606.ENSP00000250111,9606.ENSP00000252321,9606.ENSP00000252456,9606.ENSP00000253754,…	SYT13,CBLN4,MISP,SLC32A1,CBLN1,CHN2,P2RX5,ASIC2,CDH9,GRIN3B,ATP6V1B1,SLC8A2,GHSR,LAMP5,LRRC4,ATP1B2,KCNA5,CNN1,PDLIM4,PPP1R1B,PDGFRA,KCNMB4,RGS8,UNC13C,SNCAIP,CHRNB4,HPN,PALMD,NOX4,CDH3,ADAM23,CLDN16,SLC1A3,CDH2,CACNG8,CGN,ARL8A,GLRA3,KCNMB1,LRRTM2,CRH,NTRK2,SCN2B,EPS8,CGNL1,TMEM163,GRID2,ITGB6,TIAM1,GRASP,LRRTM1,GABRG1,CLDN1,CHRNA5,EVPL,SCN1A,KCNK3,SNCB,CSRP2,NEFH,HTR1A,DLGAP1,SLC17A8,CABP1,FGF1…
GO Process	GO:0009888	Tissue development	135	1760	0.2	0.0001	9606.ENSP00000209718,9606.ENSP00000210633,9606.ENSP00000216211,9606.ENSP00000219368,9606.ENSP00000226218,9606.ENSP00000226253,9606.ENSP00000226284,9606.ENSP00000228938,9606.ENSP00000233813,9606.ENSP00000234392,9606.ENSP00000239151,9606.ENSP00000240100,9606.ENSP00000240285,9606.ENSP00000241256,9606.ENSP00000245451,9606.ENSP00000249075,9606.ENSP00000249750,9606.ENSP00000257290,9606.ENSP00000257414,…	KRT23,SEMA4G,UPK3A,FA2H,VTN,ALDOC,IBSP,MGP,IGFBP5,VAX2,HOXB5,DUSP4,RDH10,GHSR,BMP4,LIF,ALDH1A2,PDGFRA,SEMA6A,SEMA7A,SLC9A3R1,NOX4,CDH3,CRYGD,FGF10,SEMA3A,FGF7,CDH2,ZNF750,GDF7,MEGF10,ARID5B,KLHL41,NEUROD1,CLDN1,SHH,EVPL,NRTN,PITX2,HAS2,KRT17,TMEM132E,GCNT4,PCK1,PGR,MYLPF,HOXB4,POU3F2,HOXB2,ALDH1A3,ZNF703,PDE2A,COL27A1,RYR1,ENPP1,TOX,ACTA1,PTGS2,NPHS2,DDR2,VANGL2,NRAP,DUSP5,NTNG1,CNN3,BMP5,DHCR24,…
GO Process	GO:0022008	Neurogenesis	128	1657	0.2	0.00013	9606.ENSP00000006053,9606.ENSP00000210633,9606.ENSP00000219197,9606.ENSP00000219368,9606.ENSP00000226218,9606.ENSP00000229030,9606.ENSP00000234392,9606.ENSP00000242994,9606.ENSP00000244751,9606.ENSP00000245451,9606.ENSP00000246104,9606.ENSP00000247271,9606.ENSP00000249075,9606.ENSP00000249750,9606.ENSP00000250111,9606.ENSP00000254722,9606.ENSP00000257414,9606.ENSP00000261731,9606.ENSP00000261918,…	CX3CL1,SEMA4G,CBLN1,FA2H,VTN,FZD10,VAX2,NEUROD4,CPNE5,BMP4,SCRT2,OMG,LIF,ALDH1A2,ATP1B2,SERPINF1,SEMA6A,LHX5,SEMA7A,SMARCD3,DOK5,SLC9A3R1,FGF10,SLC1A3,SEMA3A,BRINP1,SLIT1,CDH2,PRDM16,GDF7,HES6,NTRK2,GRID2,TIAM1,PREX2,NBL1,ISL2,NEUROD1,FEV,SHH,C8orf46,NRTN,PITX2,NEFH,TMEM132E,FGF13,TMEM108,POU3F2,GALR2,CNTN2,C2orf71,INPP5J,HAP1,FSCN2,RTN4RL2,DFNA5,PRDM8,NRN1L,DPYSL3,GATA2,LMX1B,ZNF536,CX3CR1,TOX,S…
GO Process	GO:0048468	Cell development	126	1629	0.2	0.00015	9606.ENSP00000003084,9606.ENSP00000006053,9606.ENSP00000210633,9606.ENSP00000219368,9606.ENSP00000234392,9606.ENSP00000240285,9606.ENSP00000242994,9606.ENSP00000245255,9606.ENSP00000245451,9606.ENSP00000247271,9606.ENSP00000249075,9606.ENSP00000249750,9606.ENSP00000257290,9606.ENSP00000257414,9606.ENSP00000261918,9606.ENSP00000262593,9606.ENSP00000262613,9606.ENSP00000265113,9606.ENSP00000265362,…	CFTR,CX3CL1,SEMA4G,FA2H,VAX2,RDH10,NEUROD4,PIWIL1,BMP4,OMG,LIF,ALDH1A2,PDGFRA,SEMA6A,SEMA7A,DOK5,SLC9A3R1,SLC1A3,SEMA3A,SLIT1,GDF7,MEGF10,NTRK2,ARID5B,KLHL41,TIAM1,PREX2,NBL1,ISL2,NEUROD1,CLDN1,FEV,SHH,NRTN,PITX2,NEFH,TMEM132E,GHRHR,TMEM108,PGR,POU3F2,GALR2,CNTN2,C2orf71,FSCN2,PDE2A,ZPBP2,RTN4RL2,PRDM8,NRN1L,POU1F1,DPYSL3,GATA2,COL27A1,RYR1,ACTA1,NPHS2,VANGL2,IGSF9,PTPRK,S100A6,NRAP,CNR1,NGF,NTNG…
GO Process	GO:0048699	Generation of neurons	121	1551	0.2	0.00017	9606.ENSP00000006053,9606.ENSP00000210633,9606.ENSP00000219197,9606.ENSP00000229030,9606.ENSP00000234392,9606.ENSP00000242994,9606.ENSP00000244751,9606.ENSP00000245451,9606.ENSP00000246104,9606.ENSP00000247271,9606.ENSP00000249075,9606.ENSP00000249750,9606.ENSP00000250111,9606.ENSP00000254722,9606.ENSP00000257414,9606.ENSP00000261731,9606.ENSP00000261918,9606.ENSP00000262188,9606.ENSP00000262593,…	CX3CL1,SEMA4G,CBLN1,FZD10,VAX2,NEUROD4,CPNE5,BMP4,SCRT2,OMG,LIF,ALDH1A2,ATP1B2,SERPINF1,SEMA6A,LHX5,SEMA7A,SMARCD3,DOK5,SLC9A3R1,SLC1A3,SEMA3A,BRINP1,SLIT1,CDH2,GDF7,HES6,NTRK2,GRID2,TIAM1,PREX2,NBL1,ISL2,NEUROD1,FEV,SHH,C8orf46,NRTN,PITX2,NEFH,TMEM132E,FGF13,TMEM108,POU3F2,GALR2,CNTN2,C2orf71,INPP5J,HAP1,FSCN2,RTN4RL2,DFNA5,NRN1L,DPYSL3,GATA2,LMX1B,ZNF536,CX3CR1,TOX,SLC45A3,BRINP3,VANGL2,IGSF9,P…
GO Process	GO:0042327	Positive regulation of phosphorylation	84	1093	0.2	0.0072	9606.ENSP00000006053,9606.ENSP00000226218,9606.ENSP00000229030,9606.ENSP00000229583,9606.ENSP00000236877,9606.ENSP00000245451,9606.ENSP00000249075,9606.ENSP00000252506,9606.ENSP00000252809,9606.ENSP00000257290,9606.ENSP00000261918,9606.ENSP00000262593,9606.ENSP00000263317,9606.ENSP00000264664,9606.ENSP00000265362,9606.ENSP00000267843,9606.ENSP00000269141,9606.ENSP00000272224,9606.ENSP00000276571,…	CX3CL1,VTN,FZD10,ADTRP,SLC8A2,BMP4,LIF,GADD45G,GDF15,PDGFRA,SEMA7A,DOK5,NOX4,FGF10,SEMA3A,FGF7,CDH2,GDF7,CRH,NTRK2,ADRA2A,TIAM1,SLAMF1,GPR37,CSHL1,PPARGC1B,GH1,CSH1,FGF13,PDE6G,P2RX7,GH2,PLAUR,DFNA5,CX3CR1,SLC30A10,ADORA1,PTGS2,DDR2,VANGL2,NGF,DUSP5,BMP5,ROR1,SDC4,NOX1,EPHA10,PLA2G5,ZAK,ROR2,SPRY2,HES5,TRIM5,NKX3-1,TNFRSF19,LRRK1,ALK,EPHA6,CSH2,MST4,AREG,WEE2,EPHB1,TNFSF11,DSCAM,HCRTR1,PRR5,NRXN1…
GO Process	GO:0045597	Positive regulation of cell differentiation	77	993	0.2	0.0103	9606.ENSP00000006053,9606.ENSP00000207549,9606.ENSP00000233242,9606.ENSP00000242994,9606.ENSP00000244751,9606.ENSP00000245451,9606.ENSP00000249075,9606.ENSP00000250018,9606.ENSP00000250111,9606.ENSP00000252809,9606.ENSP00000254722,9606.ENSP00000257414,9606.ENSP00000261918,9606.ENSP00000262188,9606.ENSP00000264257,9606.ENSP00000265362,9606.ENSP00000265922,9606.ENSP00000269141,9606.ENSP00000270722,…	CX3CL1,UNC13D,APOB,NEUROD4,CPNE5,BMP4,LIF,TPH1,ATP1B2,GDF15,SERPINF1,SEMA6A,SEMA7A,SMARCD3,IL1RL2,SEMA3A,BRINP1,CDH2,PRDM16,GDF7,NTRK2,DOCK1,TIAM1,NBL1,SCGB3A1,NEUROD1,SHH,HAS2,PPARGC1B,HOXB4,ZNF703,HAP1,DPYSL3,GATA2,NEK5,CX3CR1,TOX,BRINP3,PTGS2,DDR2,CNR1,NGF,BMP5,ROR1,OLFM1,FOXO6,CRB2,PLA2G5,BAMBI,ROR2,NKX2-2,RBM24,GATA3,ISG15,SEMA5A,ALK,SHOX2,WNT5B,TNFSF11,DSCAM,TRIOBP,MDK,NPNT,OPRM1,SOX5,TESPA…
GO Process	GO:0007600	Sensory perception	72	923	0.2	0.0135	9606.ENSP00000155840,9606.ENSP00000205890,9606.ENSP00000218006,9606.ENSP00000219599,9606.ENSP00000225387,9606.ENSP00000225823,9606.ENSP00000230381,9606.ENSP00000234392,9606.ENSP00000234396,9606.ENSP00000240285,9606.ENSP00000248073,9606.ENSP00000248150,9606.ENSP00000259030,9606.ENSP00000261047,9606.ENSP00000262613,9606.ENSP00000262626,9606.ENSP00000264012,9606.ENSP00000264376,9606.ENSP00000265113,…	KCNQ1,MYO15A,GUCY2F,CRYM,CRYBA1,ASIC2,PRPH2,VAX2,ATP6V1B1,RDH10,OR7C1,GNG13,RTP4,GUCA1C,SLC9A3R1,HPN,CDH3,CRYGD,SLC1A3,CRYGC,TMPRSS3,SCNN1G,SCN1A,SLC17A8,OR7A5,CABP1,PDE6G,CALHM1,P2RX7,C2orf71,TAC4,FSCN2,DFNA5,TMC2,PPEF1,RD3,ADORA1,PTGS2,RGS16,CNR1,ROR1,PDE6C,ITPR3,SPRY2,TRPM3,COL2A1,AIPL1,CACNA2D4,OTOS,CNGA3,EFEMP1,IRX5,NAV2,COL4A3,EPHB1,POU6F2,CNGA1,TRIOBP,GABRR2,SCN9A,OPRM1,PAX6,GPR143,TMEM150…
GO Process	GO:0048646	Anatomical structure formation involved in morphogenesis	68	883	0.2	0.0224	9606.ENSP00000006053,9606.ENSP00000207549,9606.ENSP00000219197,9606.ENSP00000226218,9606.ENSP00000229583,9606.ENSP00000240100,9606.ENSP00000240285,9606.ENSP00000245451,9606.ENSP00000249750,9606.ENSP00000253109,9606.ENSP00000257290,9606.ENSP00000261731,9606.ENSP00000262188,9606.ENSP00000264664,9606.ENSP00000272224,9606.ENSP00000282020,9606.ENSP00000284669,9606.ENSP00000293825,9606.ENSP00000297261,…	CX3CL1,UNC13D,CBLN1,VTN,ADTRP,DUSP4,RDH10,BMP4,ALDH1A2,ANGPTL6,PDGFRA,LHX5,SMARCD3,FGF10,GDF7,GRID2,KLHL41,TNFSF12,SHH,PPARGC1B,ALDH1A3,ZPBP2,GATA2,SH3PXD2A,ACTA1,PTGS2,VANGL2,NRAP,DUSP5,BMP5,OLFM1,SDC4,NOX1,SRPX2,CRB2,EDA,ROR2,PCDH8,HES5,GATA3,COL2A1,NKX3-1,SEMA5A,CD9,MSX1,TFAP2B,FOLR1,MYH11,EPHB1,DSCAM,NRXN1,NFATC4,RAPGEF3,PAX6,CCBE1,GDNF,LMOD3,HOXB3,ROBO2,SPINK2,ANGPT1,SLC24A4,HMGA2,HOPX,STRA6…
GO Process	GO:0050767	Regulation of neurogenesis	64	828	0.2	0.0283	9606.ENSP00000006053,9606.ENSP00000210633,9606.ENSP00000244751,9606.ENSP00000245451,9606.ENSP00000246104,9606.ENSP00000247271,9606.ENSP00000249075,9606.ENSP00000250111,9606.ENSP00000254722,9606.ENSP00000257414,9606.ENSP00000261918,9606.ENSP00000262188,9606.ENSP00000265362,9606.ENSP00000265922,9606.ENSP00000269141,9606.ENSP00000272224,9606.ENSP00000272937,9606.ENSP00000277120,9606.ENSP00000282020,…	CX3CL1,SEMA4G,CPNE5,BMP4,SCRT2,OMG,LIF,ATP1B2,SERPINF1,SEMA6A,SEMA7A,SMARCD3,SEMA3A,BRINP1,CDH2,GDF7,HES6,NTRK2,GRID2,TIAM1,NBL1,ISL2,NEUROD1,SHH,FGF13,POU3F2,CNTN2,INPP5J,HAP1,RTN4RL2,DPYSL3,GATA2,ZNF536,CX3CR1,TOX,SLC45A3,BRINP3,CNR1,NGF,NTNG1,BMP5,ROR1,OLFM1,FOXO6,ROR2,NKX2-2,HES5,GATA3,SEMA5A,ALK,SHOX2,SPOCK1,NREP,DSCAM,MDK,NFATC4,OPRM1,PAX6,HOXB3,ROBO2,MCF2,SCRT1,ADCYAP1,CRABP2
COMPARTMENTS	GOCC:0005886	Plasma membrane	265	3531	0.19	1.13e-09	9606.ENSP00000003084,9606.ENSP00000006053,9606.ENSP00000155840,9606.ENSP00000199764,9606.ENSP00000200557,9606.ENSP00000201647,9606.ENSP00000210633,9606.ENSP00000215582,9606.ENSP00000216211,9606.ENSP00000218721,9606.ENSP00000219197,9606.ENSP00000225328,9606.ENSP00000226218,9606.ENSP00000229030,9606.ENSP00000229264,9606.ENSP00000229583,9606.ENSP00000231021,9606.ENSP00000233242,9606.ENSP00000234347,…	CFTR,CX3CL1,KCNQ1,CEACAM6,ADAM11,EPS8L1,SEMA4G,MISP,UPK3A,MLNR,CBLN1,P2RX5,VTN,FZD10,GNB3,ADTRP,CDH9,APOB,PRTN3,KISS1R,GRIN3B,ATP6V1B1,SLC8A2,GHSR,BMP4,LAMP5,OMG,OR7C1,MCHR1,ATP1B2,KCNA5,PDLIM4,PTPRE,SLC14A2,PDGFRA,AMHR2,KCNMB4,RGS8,UNC13C,SNCAIP,CHRNB4,SEMA7A,IL12RB2,SLC27A6,SLC9A3R1,HPN,NOX4,LY75,CDH3,TUBB4A,IL1RL2,ADAM23,KCNH4,FGF10,CLDN16,SLC1A3,SLC6A15,HDC,EPN3,CDH2,CACNG8,SLC44A3,CGN,SLC10A…
GO Process	GO:0048513	Animal organ development	242	3197	0.19	3.79e-09	9606.ENSP00000155840,9606.ENSP00000205890,9606.ENSP00000209718,9606.ENSP00000210633,9606.ENSP00000216211,9606.ENSP00000217420,9606.ENSP00000219197,9606.ENSP00000219368,9606.ENSP00000221421,9606.ENSP00000225387,9606.ENSP00000226218,9606.ENSP00000226284,9606.ENSP00000228938,9606.ENSP00000230381,9606.ENSP00000233813,9606.ENSP00000234347,9606.ENSP00000234392,9606.ENSP00000234396,9606.ENSP00000239151,…	KCNQ1,MYO15A,KRT23,SEMA4G,UPK3A,SLC32A1,CBLN1,FA2H,LHB,CRYBA1,VTN,IBSP,MGP,PRPH2,IGFBP5,PRTN3,VAX2,ATP6V1B1,HOXB5,RDH10,GHSR,NEUROD4,BMP4,SEZ6L,LIF,ALDH1A2,TPH1,ATP1B2,PDLIM4,SERPINF1,PDGFRA,SEMA6A,AMHR2,LHX5,SEMA7A,SMARCD3,SLC9A3R1,HPN,NOX4,CDH3,CRYGD,FGF10,SEMA3A,ANLN,SLIT1,FGF7,CDH2,PRDM16,GDF7,MEGF10,DOCK11,CRH,CDKN2B,NTRK2,ARID5B,GRID2,CRYGC,KLHL41,NBL1,HK2,ISL2,NEUROD1,CLDN1,HPGD,SHH,AVPR1A…
GO Process	GO:0007399	Nervous system development	179	2371	0.19	3.58e-06	9606.ENSP00000006053,9606.ENSP00000064571,9606.ENSP00000210633,9606.ENSP00000217420,9606.ENSP00000219197,9606.ENSP00000219207,9606.ENSP00000219368,9606.ENSP00000225328,9606.ENSP00000225823,9606.ENSP00000226218,9606.ENSP00000229030,9606.ENSP00000231021,9606.ENSP00000233242,9606.ENSP00000234392,9606.ENSP00000242994,9606.ENSP00000244751,9606.ENSP00000245451,9606.ENSP00000246104,9606.ENSP00000247271,…	CX3CL1,CBLN4,SEMA4G,SLC32A1,CBLN1,PLLP,FA2H,P2RX5,ASIC2,VTN,FZD10,CDH9,APOB,VAX2,NEUROD4,CPNE5,BMP4,SCRT2,OMG,SEZ6L,LIF,LRRC4,ALDH1A2,ATP1B2,NCAN,SERPINF1,SEMA6A,LHX5,SEMA7A,SMARCD3,DOK5,SLC9A3R1,ADAM23,FGF10,SLC1A3,SEMA3A,BRINP1,SLIT1,CDH2,PRDM16,GDF7,HES6,CRH,NTRK2,ZNF215,SCN2B,GRID2,TIAM1,TIMP4,PREX2,NBL1,ISL2,HAPLN4,NEUROD1,CLDN1,FEV,SHH,AVPR1A,C8orf46,NRTN,PITX2,KCNK3,NEFH,B3GNT5,TMEM132E,SL…
GO Process	GO:0051241	Negative regulation of multicellular organismal process	94	1231	0.19	0.0039	9606.ENSP00000006053,9606.ENSP00000210633,9606.ENSP00000219197,9606.ENSP00000225387,9606.ENSP00000226218,9606.ENSP00000229583,9606.ENSP00000233813,9606.ENSP00000241256,9606.ENSP00000245451,9606.ENSP00000247271,9606.ENSP00000250018,9606.ENSP00000250111,9606.ENSP00000252809,9606.ENSP00000254722,9606.ENSP00000256969,9606.ENSP00000257290,9606.ENSP00000257414,9606.ENSP00000261233,9606.ENSP00000261918,…	CX3CL1,SEMA4G,CBLN1,CRYBA1,VTN,ADTRP,IGFBP5,GHSR,BMP4,OMG,TPH1,ATP1B2,GDF15,SERPINF1,SPX,PDGFRA,SEMA6A,IRAK3,SEMA7A,NLRC5,HPN,CDH3,HERC5,SEMA3A,BRINP1,SLIT1,PRDM16,EAF2,CRH,ISL2,HPGDS,SHH,TNFRSF11B,ARHGAP42,AVPR1A,PRL,KREMEN2,SLAMF1,FGF13,C5orf30,CNTN2,P2RX7,INPP5J,TAC4,PDCD1,RTN4RL2,PLAUR,DPYSL3,FBLN5,GATA2,ZNF536,RFX4,CX3CR1,ENPP1,ATP1A2,THBS2,ADORA1,PTGS2,BMP5,NR5A1,PRKG1,ID3,NPPA,SPRY2,NKX2-2…
COMPARTMENTS	GOCC:0120025	Plasma membrane bounded cell projection	94	1243	0.19	0.0042	9606.ENSP00000201647,9606.ENSP00000205890,9606.ENSP00000217420,9606.ENSP00000218006,9606.ENSP00000219197,9606.ENSP00000228850,9606.ENSP00000230381,9606.ENSP00000234371,9606.ENSP00000234396,9606.ENSP00000241256,9606.ENSP00000246070,9606.ENSP00000249016,9606.ENSP00000250111,9606.ENSP00000253754,9606.ENSP00000257290,9606.ENSP00000257414,9606.ENSP00000258302,9606.ENSP00000260323,9606.ENSP00000261047,…	EPS8L1,MYO15A,SLC32A1,GUCY2F,CBLN1,AKAP3,PRPH2,KISS1R,ATP6V1B1,GHSR,LAMP5,MCHR1,ATP1B2,PDLIM4,PDGFRA,SEMA6A,RGS8,UNC13C,GUCA1C,SLC9A3R1,TUBB4A,MLPH,SEMA3A,PIP5K1B,ANLN,CDH2,MAATS1,IQGAP2,CRH,NTRK2,EPS8,GRID2,KLHL41,FGD5,C1orf115,LRRTM1,TEKT4,SPATA18,SNCB,NEFH,SLC17A8,FGF13,TMEM108,C5orf30,PDE6G,KCNA4,C10orf107,GALR2,CNTN2,P2RX7,C2orf71,INPP5J,FSCN2,RTN4RL2,MAPK15,TEKT1,DPYSL3,PDE4C,SH3PXD2A,TMC2,…
GO Process	GO:0045937	Positive regulation of phosphate metabolic process	89	1164	0.19	0.0056	9606.ENSP00000006053,9606.ENSP00000226218,9606.ENSP00000229030,9606.ENSP00000229583,9606.ENSP00000236877,9606.ENSP00000245451,9606.ENSP00000249075,9606.ENSP00000252506,9606.ENSP00000252809,9606.ENSP00000257290,9606.ENSP00000261047,9606.ENSP00000261918,9606.ENSP00000262593,9606.ENSP00000263317,9606.ENSP00000264664,9606.ENSP00000265362,9606.ENSP00000267843,9606.ENSP00000269141,9606.ENSP00000272224,…	CX3CL1,VTN,FZD10,ADTRP,SLC8A2,BMP4,LIF,GADD45G,GDF15,PDGFRA,GUCA1C,SEMA7A,DOK5,NOX4,FGF10,SEMA3A,FGF7,CDH2,GDF7,CRH,NTRK2,ADRA2A,TIAM1,SLAMF1,GPR37,CSHL1,PPARGC1B,GH1,CSH1,FGF13,PDE6G,P2RX7,GH2,PLAUR,DFNA5,POU1F1,CX3CR1,SLC30A10,ADORA1,PTGS2,DDR2,VANGL2,NGF,DUSP5,BMP5,ROR1,SDC4,NOX1,EPHA10,PLA2G5,ZAK,ROR2,SPRY2,HES5,TRIM5,NKX3-1,TNFRSF19,LRRK1,ALK,EPHA6,CSH2,MST4,AREG,RGN,WEE2,EPHB1,TNFSF11,DSCAM…
GO Process	GO:0040011	Locomotion	94	1251	0.19	0.006	9606.ENSP00000006053,9606.ENSP00000199764,9606.ENSP00000210633,9606.ENSP00000215582,9606.ENSP00000216492,9606.ENSP00000226218,9606.ENSP00000229583,9606.ENSP00000233242,9606.ENSP00000234347,9606.ENSP00000242994,9606.ENSP00000245451,9606.ENSP00000250111,9606.ENSP00000257290,9606.ENSP00000257414,9606.ENSP00000261918,9606.ENSP00000262593,9606.ENSP00000263915,9606.ENSP00000264664,9606.ENSP00000265362,…	CX3CL1,CEACAM6,SEMA4G,MISP,CHGA,VTN,ADTRP,APOB,PRTN3,NEUROD4,BMP4,ATP1B2,PDGFRA,SEMA6A,SEMA7A,DOK5,GRB14,FGF10,SEMA3A,ANLN,SLIT1,SORD,FGF7,CDH2,GDF7,MEGF10,NTRK2,ARID5B,DOCK1,EPS8,ITGB6,TIAM1,ISL2,TNFSF12,TEKT4,SHH,NRTN,PITX2,GPR37,XCR1,FGF13,POU3F2,CNTN2,FSCN2,PLAUR,TEKT1,GATA2,CX3CR1,ATP1A2,VANGL2,IGSF9,PTPRK,CD58,MCOLN2,GPC4,PDLIM1,LURAP1,SDC4,NOX1,SRPX2,EPHA10,C9orf117,VSTM2L,CRB2,PRKG1,BAMBI…
GO Process	GO:0040012	Regulation of locomotion	74	969	0.19	0.0173	9606.ENSP00000006053,9606.ENSP00000199764,9606.ENSP00000210633,9606.ENSP00000226218,9606.ENSP00000229583,9606.ENSP00000233813,9606.ENSP00000241256,9606.ENSP00000245451,9606.ENSP00000246104,9606.ENSP00000250111,9606.ENSP00000254722,9606.ENSP00000257290,9606.ENSP00000257414,9606.ENSP00000261918,9606.ENSP00000262613,9606.ENSP00000263317,9606.ENSP00000264664,9606.ENSP00000265362,9606.ENSP00000267843,…	CX3CL1,CEACAM6,SEMA4G,VTN,ADTRP,IGFBP5,GHSR,BMP4,SCRT2,ATP1B2,SERPINF1,PDGFRA,SEMA6A,SEMA7A,SLC9A3R1,NOX4,FGF10,SEMA3A,FGF7,ADRA2A,DOCK1,TIAM1,NBL1,CLDN1,SHH,HAS2,PODN,C5orf30,C1QTNF8,ZNF703,TAC4,MAPK15,DPYSL3,MGAT3,GATA2,SPOCK3,CX3CR1,ADORA1,PTGS2,DDR2,PTPRK,NTNG1,BMP5,SDC4,SRPX2,PRKG1,HTR1D,ROR2,SPRY2,GATA3,SEMA5A,CD9,FAM83H,MST4,RGN,WNT5B,DSCAM,MDK,IL1R1,ARTN,LAMA2,MYOCD,PAX6,CCBE1,PHLDB2,FSHB…
GO Process	GO:0051270	Regulation of cellular component movement	76	1009	0.19	0.0194	9606.ENSP00000006053,9606.ENSP00000199764,9606.ENSP00000210633,9606.ENSP00000226218,9606.ENSP00000229583,9606.ENSP00000233813,9606.ENSP00000245451,9606.ENSP00000246104,9606.ENSP00000250111,9606.ENSP00000254722,9606.ENSP00000257290,9606.ENSP00000257414,9606.ENSP00000261918,9606.ENSP00000262613,9606.ENSP00000263317,9606.ENSP00000264664,9606.ENSP00000265362,9606.ENSP00000267843,9606.ENSP00000280155,…	CX3CL1,CEACAM6,SEMA4G,VTN,ADTRP,IGFBP5,BMP4,SCRT2,ATP1B2,SERPINF1,PDGFRA,SEMA6A,SEMA7A,SLC9A3R1,NOX4,FGF10,SEMA3A,FGF7,ADRA2A,DOCK1,TIAM1,NBL1,CLDN1,SHH,HAS2,PODN,NEFH,FGF13,C5orf30,C1QTNF8,ZNF703,HAP1,TAC4,MAPK15,DPYSL3,MGAT3,GATA2,SPOCK3,CX3CR1,ATP1A2,ADORA1,PTGS2,DDR2,PTPRK,NTNG1,BMP5,PKHD1,SDC4,SRPX2,PRKG1,ROR2,SPRY2,GATA3,DSP,SEMA5A,CD9,FAM83H,MST4,RGN,WNT5B,DSCAM,MDK,IL1R1,CTNNA3,LAMA2,MYOC…
GO Process	GO:0009790	Embryo development	75	1002	0.19	0.0237	9606.ENSP00000205890,9606.ENSP00000226218,9606.ENSP00000228850,9606.ENSP00000233242,9606.ENSP00000234392,9606.ENSP00000234396,9606.ENSP00000239151,9606.ENSP00000240100,9606.ENSP00000240285,9606.ENSP00000245451,9606.ENSP00000249075,9606.ENSP00000249750,9606.ENSP00000257290,9606.ENSP00000262613,9606.ENSP00000262626,9606.ENSP00000264664,9606.ENSP00000265362,9606.ENSP00000272224,9606.ENSP00000295108,…	MYO15A,VTN,AKAP3,APOB,VAX2,ATP6V1B1,HOXB5,DUSP4,RDH10,BMP4,LIF,ALDH1A2,PDGFRA,SLC9A3R1,HPN,FGF10,SEMA3A,GDF7,NEUROD1,SHH,HOXD8,TSHZ1,TTC39C,HOXB4,HOXB2,ALDH1A3,GATA2,LMX1B,SH3PXD2A,ETNK2,VANGL2,DUSP5,BMP5,SDC4,CRB2,ID3,ZAK,ROR2,KIAA1217,SPRY2,PCDH8,FLRT3,HES5,GATA3,COL2A1,NKX3-1,MSX1,SHOX2,FOLR1,GPC3,EFEMP1,IRX5,NPM2,ZFPM2,TRIOBP,SMPD4,NCAPG2,NECAB1,PAX6,SP8,GDNF,HOXB3,HOXB6,ATP11A,ANGPT1,HMGA2,P…
GO Process	GO:0016477	Cell migration	68	896	0.19	0.0288	9606.ENSP00000006053,9606.ENSP00000199764,9606.ENSP00000210633,9606.ENSP00000215582,9606.ENSP00000216492,9606.ENSP00000226218,9606.ENSP00000229583,9606.ENSP00000233242,9606.ENSP00000234347,9606.ENSP00000242994,9606.ENSP00000250111,9606.ENSP00000257290,9606.ENSP00000257414,9606.ENSP00000261918,9606.ENSP00000263915,9606.ENSP00000265362,9606.ENSP00000265748,9606.ENSP00000266058,9606.ENSP00000269141,…	CX3CL1,CEACAM6,SEMA4G,MISP,CHGA,VTN,ADTRP,APOB,PRTN3,NEUROD4,ATP1B2,PDGFRA,SEMA6A,SEMA7A,GRB14,SEMA3A,ANLN,SLIT1,CDH2,MEGF10,NTRK2,ARID5B,DOCK1,EPS8,ITGB6,TIAM1,TNFSF12,SHH,NRTN,PITX2,XCR1,FGF13,POU3F2,CNTN2,FSCN2,GATA2,CX3CR1,VANGL2,PTPRK,CD58,MCOLN2,GPC4,PDLIM1,LURAP1,SDC4,NOX1,CRB2,PRKG1,BAMBI,ROR2,FLRT3,ARX,GATA3,SEMA5A,CD9,FOLR1,GPC3,SPOCK1,EPHB1,TNFSF11,MDK,ARTN,PAX6,GDNF,ANGPT1,PIK3C2G,TGF…
GO Process	GO:0008284	Positive regulation of cell population proliferation	69	919	0.19	0.0332	9606.ENSP00000006053,9606.ENSP00000199764,9606.ENSP00000233813,9606.ENSP00000234347,9606.ENSP00000241256,9606.ENSP00000245451,9606.ENSP00000249075,9606.ENSP00000249750,9606.ENSP00000252321,9606.ENSP00000257290,9606.ENSP00000261731,9606.ENSP00000262188,9606.ENSP00000262345,9606.ENSP00000262626,9606.ENSP00000264012,9606.ENSP00000264664,9606.ENSP00000267843,9606.ENSP00000274473,9606.ENSP00000276571,…	CX3CL1,CEACAM6,IGFBP5,PRTN3,GHSR,BMP4,LIF,ALDH1A2,KCNA5,PDGFRA,LHX5,SMARCD3,IL12RB2,HPN,CDH3,FGF10,FGF7,MEGF10,CRH,NTRK2,ADRA2A,TIAM1,TNFSF12,CLDN1,HPGD,SHH,AVPR1A,PRL,SLAMF1,HAS2,HTR1A,GHRHR,POU3F2,ZNF703,MAPK15,POU1F1,FBLN5,GATA2,CX3CR1,TOX,PTGS2,DDR2,S100A6,BMP5,PKHD1,NOX1,RTKN2,LDLRAP1,BAMBI,HES5,CNTFR,NKX3-1,SEMA5A,SHOX2,TFAP2B,AREG,ZFPM2,MDK,MYOCD,PAX6,GDNF,IL31RA,FSHB,CASR,ACER3,HMGA2,MEIS…
COMPARTMENTS	GOCC:0071944	Cell periphery	274	3688	0.18	1.13e-09	9606.ENSP00000003084,9606.ENSP00000006053,9606.ENSP00000155840,9606.ENSP00000199764,9606.ENSP00000200557,9606.ENSP00000201647,9606.ENSP00000205890,9606.ENSP00000210633,9606.ENSP00000215582,9606.ENSP00000216211,9606.ENSP00000218721,9606.ENSP00000219197,9606.ENSP00000225328,9606.ENSP00000226218,9606.ENSP00000229030,9606.ENSP00000229264,9606.ENSP00000229583,9606.ENSP00000231021,9606.ENSP00000233242,…	CFTR,CX3CL1,KCNQ1,CEACAM6,ADAM11,EPS8L1,MYO15A,SEMA4G,MISP,UPK3A,MLNR,CBLN1,P2RX5,VTN,FZD10,GNB3,ADTRP,CDH9,APOB,PRTN3,KISS1R,GRIN3B,ATP6V1B1,SLC8A2,GHSR,BMP4,LAMP5,OMG,OR7C1,MCHR1,ATP1B2,KCNA5,PDLIM4,PTPRE,SLC14A2,PDGFRA,AMHR2,KCNMB4,RGS8,UNC13C,SNCAIP,CHRNB4,SEMA7A,IL12RB2,SLC27A6,SLC9A3R1,HPN,NOX4,LY75,CDH3,TUBB4A,IL1RL2,ADAM23,KCNH4,FGF10,CLDN16,SLC1A3,ANLN,SLC6A15,HDC,EPN3,CDH2,CACNG8,SLC44A…
UniProt Keywords	KW-1015	Disulfide bond	246	3304	0.18	1.5e-09	9606.ENSP00000006053,9606.ENSP00000064571,9606.ENSP00000199764,9606.ENSP00000200557,9606.ENSP00000210633,9606.ENSP00000216139,9606.ENSP00000216492,9606.ENSP00000218006,9606.ENSP00000218721,9606.ENSP00000219197,9606.ENSP00000221421,9606.ENSP00000222543,9606.ENSP00000225275,9606.ENSP00000225276,9606.ENSP00000225328,9606.ENSP00000226218,9606.ENSP00000229030,9606.ENSP00000230381,9606.ENSP00000233242,…	CX3CL1,CBLN4,CEACAM6,ADAM11,SEMA4G,ACR,CHGA,GUCY2F,MLNR,CBLN1,LHB,TFPI2,MPO,ST6GALNAC2,P2RX5,VTN,FZD10,PRPH2,APOB,IGFBP5,PRTN3,KISS1R,GHSR,BMP4,OR7C1,SEZ6L,LIF,LRRC4,ATP1B2,NCAN,PXDN,GDF15,ANGPTL6,PDGFRA,SEMA6A,BACH2,AMHR2,GALNT5,CHRNB4,SEMA7A,IL12RB2,HPN,NOX4,LY75,IL1RL2,ADAM23,SEMA3A,SLIT1,ADAMTS17,GDF7,GLRA3,MEGF10,NTRK2,SCN2B,ADRA2A,CYSLTR2,GRID2,ITGB6,DKK2,TIMP4,NBL1,HAPLN4,TMPRSS3,SCGB3A1,T…
GO Process	GO:0051240	Positive regulation of multicellular organismal process	132	1770	0.18	0.00039	9606.ENSP00000006053,9606.ENSP00000155840,9606.ENSP00000216492,9606.ENSP00000219197,9606.ENSP00000225823,9606.ENSP00000233710,9606.ENSP00000241256,9606.ENSP00000244751,9606.ENSP00000245451,9606.ENSP00000249075,9606.ENSP00000250111,9606.ENSP00000252506,9606.ENSP00000254722,9606.ENSP00000256969,9606.ENSP00000257414,9606.ENSP00000261233,9606.ENSP00000261731,9606.ENSP00000261751,9606.ENSP00000261918,…	CX3CL1,KCNQ1,CHGA,CBLN1,ASIC2,ACADL,GHSR,CPNE5,BMP4,LIF,ATP1B2,GADD45G,SERPINF1,SPX,SEMA6A,IRAK3,LHX5,CHRNB4,SEMA7A,SMARCD3,IL12RB2,HPN,IL1RL2,FGF10,SEMA3A,BRINP1,FGF7,PRDM16,GDF7,LRRTM2,CRH,NTRK2,ADRA2A,DOCK1,GRID2,TIAM1,IL17RB,NBL1,HK2,TNFSF12,LRRTM1,NEUROD1,SHH,AVPR1A,GALR1,PRL,HAS2,KRT17,PPARGC1B,GH1,GHRHR,POU3F2,P2RX7,ZNF703,HAP1,TAC4,POU1F1,DPYSL3,GATA2,CX3CR1,ATP1A2,TOX,THBS2,BRINP3,PTGS2,…
[truncated: 48 more rows]

## Sheet: SuppTab_4
Summary of enrichment results for non-functioning PitNET and growth hormone secreting PitNET type from STRING-db(v11.5) (Sorted alphabetically by compartment, FDR < 0.05)
Enrichment category	Number of enrichments per category	Average observed gene count per category	SD of observed gene count per category	Average interaction strength per category	SD of interaction strength per category	Number of unique enrichment genes
[truncated: 11 more rows]

## Sheet: SuppTab_5
Growth hormone associated enrichment results for non-functioning PitNET and growth hormone secreting PitNET type from STRING-db(v11.5) (Sorted by enrichment strength, FDR < 0.05)
[truncated: 8 more rows]

[truncated: 37 more sheets: SuppTab_6, SuppTab_7, SuppTab_8, SuppTab_9, SuppTab_10, SuppTab_11, SuppTab_12, SuppTab_13, SuppTab_14, SuppTab_15, SuppTab_16, SuppTab_17, SuppTab_18, SuppTab_19, SuppTab_20, SuppTab_21, SuppTab_22, SuppTab_23, SuppTab_24, SuppTab_25 …]
