# Supplementary material for: Transcriptome of GH-producing pituitary neuroendocrine tumours and models are significantly affected by somatostatin analogues
Source: Cancer Cell Int. 2023 Feb 11;23:25. doi: 10.1186/s12935-023-02863-4 (PMC9922463; doi:10.1186/s12935-023-02863-4)
Supplement: Supplementary file 2 — Additional file 2: TableS1. Spheroid sample information in regards to origin tissue type and incubation period. TableS2. Grouped MSC sample information in regards to sample origin, origin tissue type and sample pairs. TableS3. Rattus norvegicus GH3 cell octreotide incubation information in relation to incubation medicine and period. [file 12935_2023_2863_MOESM2_ESM.xlsx]

## Sheet: SuppTab_1
Spheroid sample information in regards to origin tissue type and incubation period
SampleID	spheroid_sample_code	tissue_pitnet_type	incubation_period
S69	Sample83	GH	NA
S69	Sample84	GH	24h
S69	Sample85	GH	48h
S69	Sample86	GH	4h
S69	Sample87	GH	72h
S69	Sample88	GH	8h
S69	Sample89	GH	24h
S69	Sample90	GH	48h
S69	Sample91	GH	4h
S69	Sample92	GH	72h
S69	Sample93	GH	8h
S74	Sample94	GH	NA
S74	Sample95	GH	24h
S74	Sample96	GH	48h
S74	Sample97	GH	4h
S74	Sample98	GH	72h
S74	Sample99	GH	8h
S74	Sample101	GH	24h
S74	Sample102	GH	48h
S74	Sample103	GH	4h
S74	Sample104	GH	72h
S74	Sample105	GH	8h
NA	Sample106	NFPA	NA
NA	Sample107	NFPA	24h
NA	Sample108	NFPA	48h
NA	Sample110	NFPA	24h
NA	Sample111	NFPA	48h
NA	Sample112	NFPA	4h
NA	Sample113	NFPA	72h
NA	Sample114	NFPA	8h
S77	Sample115	NFPA	NA
S77	Sample116	NFPA	24h
S77	Sample117	NFPA	48h
S77	Sample118	NFPA	4h
S77	Sample119	NFPA	72h
S77	Sample120	NFPA	8h
S77	Sample122	NFPA	24h
S77	Sample123	NFPA	48h
S77	Sample124	NFPA	4h
S77	Sample125	NFPA	72h
S77	Sample126	NFPA	8h
S78	Sample127	NFPA	NA
S78	Sample129	NFPA	48h
S78	Sample130	NFPA	4h
NA	Sample131	NFPA	NA
NA	Sample133	NFPA	24h
NA	Sample134	NFPA	48h
NA	Sample135	NFPA	4h
NA	Sample136	NFPA	72h
NA	Sample137	NFPA	8h
S81	Sample138	NFPA	NA
S81	Sample140	NFPA	24h
S81	Sample141	NFPA	48h
S81	Sample142	NFPA	4h
S81	Sample143	NFPA	72h
S81	Sample144	NFPA	8h
S64	Sample145	GH	NA
S64	Sample147	GH	24h
S64	Sample148	GH	48h
S64	Sample149	GH	4h
S64	Sample150	GH	72h
S64	Sample151	GH	8h

## Sheet: SuppTab_2
Grouped MSC sample information in regards to sample origin, origin tissue type and sample pairs
SampleID	sample_code	Origin	Type	MSC_group
S74	Sample100	MSC	GH	First
S77	Sample121	MSC	NFPA	Second
S78	Sample128	MSC	NFPA	Third
S81	Sample139	MSC	NFPA	Fourth
S64	Sample146	MSC	GH	Fifth
S74	Sample74	Tissue	GH	First
S77	Sample77	Tissue	NFPA	Second
S78	Sample78	Tissue	NFPA	Third
S81	Sample81	Tissue	NFPA	Fourth
S64	Sample64	Tissue	GH	Fifth
S74	Sample94	Sphere	GH	First
S77	Sample115	Sphere	NFPA	Second
S78	Sample127	Sphere	NFPA	Third
S81	Sample138	Sphere	NFPA	Fourth
S64	Sample145	Sphere	GH	Fifth

## Sheet: SuppTab_3
Rattus norvegicus GH3 cell octreotide incubation information in relation to incubation medicine and period
sample_code	medication	incubation_period
Sample154	Control	NA
Sample164	Control	NA
Sample169	Control	NA
Sample155	Octreotide	4h
Sample165	Octreotide	4h
Sample170	Octreotide	4h
Sample156	Octreotide	8h
Sample166	Octreotide	8h
Sample171	Octreotide	8h
Sample157	Octreotide	24h
Sample167	Octreotide	24h
Sample172	Octreotide	24h
Sample168	Octreotide	48h
Sample173	Octreotide	48h
